# Supplementary material for: Strategies for Enhancing the Dielectric Constant of Organic Materials
Source: J Phys Chem C Nanomater Interfaces. 2022 Oct 10;126(45):19462–9. doi: 10.1021/acs.jpcc.2c05682 (PMC9677499; doi:10.1021/acs.jpcc.2c05682)
Supplement: Supplementary file 2 — jp2c05682_si_002.zip [file jp2c05682_si_002.zip]

Archive with 38 entries (32 files):
- MD_SI/
- MD_SI/pteg1/
- MD_SI/pteg1/system.top
- MD_SI/pteg1/pteg1_qforce_polar.itp
- MD_SI/pteg1/gas.gro
- MD_SI/pteg1/system_polar.top
- MD_SI/pteg1/gas_polar.gro
- MD_SI/pteg1/pteg1_qforce.itp
- MD_SI/bteg2/
- MD_SI/bteg2/system.top
- MD_SI/bteg2/bteg2_qforce_polar.itp
- MD_SI/bteg2/cmap.itp
- MD_SI/bteg2/gas.gro
- MD_SI/bteg2/system_polar.top
- MD_SI/bteg2/gas_polar.gro
- MD_SI/bteg2/cmap_polar.itp
- MD_SI/bteg2/bteg2_qforce.itp
- MD_SI/bpeg2/
- MD_SI/bpeg2/system.top
- MD_SI/bpeg2/cmap.itp
- MD_SI/bpeg2/gas.gro
- MD_SI/bpeg2/system_polar.top
- MD_SI/bpeg2/bpeg2_qforce_polar.itp
- MD_SI/bpeg2/gas_polar.gro
- MD_SI/bpeg2/cmap_polar.itp
- MD_SI/bpeg2/bpeg2_qforce.itp
- MD_SI/scripts_and_run_parameters/
- MD_SI/scripts_and_run_parameters/apply_field
- MD_SI/scripts_and_run_parameters/polar_relax
- MD_SI/scripts_and_run_parameters/generate_box
- MD_SI/scripts_and_run_parameters/make_job_script
- MD_SI/pteg2/
- MD_SI/pteg2/system.top
- MD_SI/pteg2/gas.gro
- MD_SI/pteg2/pteg2_qforce.itp
- MD_SI/pteg2/system_polar.top
- MD_SI/pteg2/gas_polar.gro
- MD_SI/pteg2/pteg2_qforce_polar.itp
