# Supplementary material for: Strategies for Enhancing the Dielectric Constant of Organic Materials
Source: J Phys Chem C Nanomater Interfaces. 2022 Oct 10;126(45):19462–9. doi: 10.1021/acs.jpcc.2c05682 (PMC9677499; doi:10.1021/acs.jpcc.2c05682)
Supplement: Supplementary file 2 — jp2c05682_si_002.zip [file jp2c05682_si_002.zip › MD_SI/pteg1/pteg1_qforce_polar.itp]

;
;           ____         ______
;          / __ \       |  ____|
;         | |  | |______| |__ ___  _ __ ___ ___
;         | |  | |______|  __/ _ \| '__/ __/ _ \
;         | |__| |      | | | (_) | | | (_|  __/
;          \___\_\      |_|  \___/|_|  \___\___|
;
;          Selim Sami, Maximilian F.S.J. Menger
;             University of Groningen - 2020
;          ====================================
;
; lj: gromos, charges: cm5
; NB fitting: True, fragment_fitting: yes
; urey: True, cross_bond_angle: False
;

[ atomtypes ]
;   name     mass   charge  t           c6          c12
    NTer   0.0000   0.0000  A  6.90433e-03  2.02500e-05
      HC   0.0000   0.0000  A  6.77120e-05  1.51290e-08
       C   0.0000   0.0000  A  1.87250e-03  4.93728e-06
      OE   0.0000   0.0000  A  1.80956e-03  1.21000e-06
    CAro   0.0000   0.0000  A  1.87250e-03  4.45632e-06
      CF   0.0000   0.0000  A  1.92695e-03  3.35812e-06
      DP   0.0000   0.0000  S  0.00000e+00  0.00000e+00

[ nonbond_params ]
;  name1    name2   type             c6            c12
    NTer     NTer      1    6.90433e-03     2.02500e-05
      HC     NTer      1    6.83744e-04     5.53500e-07
       C     NTer      1    3.59560e-03     9.99900e-06
    NTer       OE      1    3.53466e-03     4.95000e-06
    CAro     NTer      1    3.59560e-03     9.49950e-06
      CF     NTer      1    4.07803e-03     8.24633e-06
      HC       HC      1    6.77120e-05     1.51290e-08
       C       HC      1    3.56077e-04     2.73306e-07
      HC       OE      1    3.50042e-04     1.35300e-07
    CAro       HC      1    3.56077e-04     2.59653e-07
      CF       HC      1    4.03853e-04     2.25400e-07
       C        C      1    1.87250e-03     4.93728e-06
       C       OE      1    1.84076e-03     2.44420e-06
       C     CAro      1    1.87250e-03     4.69064e-06
       C       CF      1    2.12374e-03     4.07185e-06
      OE       OE      1    1.80956e-03     1.21000e-06
    CAro       OE      1    1.84076e-03     2.32210e-06
      CF       OE      1    2.08774e-03     2.01577e-06
    CAro     CAro      1    1.87250e-03     4.45632e-06
    CAro       CF      1    2.12374e-03     3.86844e-06
      CF       CF      1    1.92695e-03     3.35812e-06

[ pairtypes ]
;  name1    name2   type             c6            c12
    NTer     NTer      1    8.63041e-03     2.02500e-05
      HC     NTer      1    8.54680e-04     5.53500e-07
       C     NTer      1    4.49450e-03     8.26650e-06
    NTer       OE      1    4.41832e-03     5.06250e-06
    CAro     NTer      1    4.49450e-03     9.49950e-06
      HC       HC      1    8.46400e-05     1.51290e-08
       C       HC      1    4.45096e-04     2.25951e-07
      HC       OE      1    4.37552e-04     1.38375e-07
    CAro       HC      1    4.45096e-04     2.59653e-07
       C        C      1    2.34062e-03     3.37457e-06
       C       OE      1    2.30095e-03     2.06662e-06
       C     CAro      1    2.34062e-03     3.87791e-06
      OE       OE      1    2.26195e-03     1.26563e-06
    CAro       OE      1    2.30095e-03     2.37487e-06
    CAro     CAro      1    2.34062e-03     4.45632e-06

[ moleculetype ]
;name nrexcl
pteg1      3

[ atoms ]
;  nr     type resnr resnm   atom cgrp     charge      mass
    1       CF     1   MOL     C1    1    7.99917  12.01070
    2       CF     1   MOL     C2    2    7.99746  12.01070
    3       CF     1   MOL     C3    3    7.99746  12.01070
    4       CF     1   MOL     C4    4    7.99746  12.01070
    5       CF     1   MOL     C5    5    7.99746  12.01070
    6       CF     1   MOL     C6    6    7.99746  12.01070
    7       CF     1   MOL     C7    7    7.99597  12.01070
    8       CF     1   MOL     C8    8    7.99136  12.01070
    9       CF     1   MOL     C9    9    7.99024  12.01070
   10       CF     1   MOL    C10   10    7.99597  12.01070
   11       CF     1   MOL    C11   11    7.99917  12.01070
   12       CF     1   MOL    C12   12    7.99746  12.01070
   13       CF     1   MOL    C13   13    7.99307  12.01070
   14       CF     1   MOL    C14   14    7.99746  12.01070
   15       CF     1   MOL    C15   15    7.99746  12.01070
   16       CF     1   MOL    C16   16    7.99853  12.01070
   17       CF     1   MOL    C17   17    7.99851  12.01070
   18       CF     1   MOL    C18   18    7.99838  12.01070
   19       CF     1   MOL    C19   19    7.99838  12.01070
   20       CF     1   MOL    C20   20    7.99851  12.01070
   21       CF     1   MOL    C21   21    7.99861  12.01070
   22       CF     1   MOL    C22   22    7.99861  12.01070
   23       CF     1   MOL    C23   23    7.99682  12.01070
   24       CF     1   MOL    C24   24    7.99746  12.01070
   25       CF     1   MOL    C25   25    7.99682  12.01070
   26       CF     1   MOL    C26   26    7.99746  12.01070
   27       CF     1   MOL    C27   27    7.99746  12.01070
   28       CF     1   MOL    C28   28    7.99746  12.01070
   29       CF     1   MOL    C29   29    7.99307  12.01070
   30       CF     1   MOL    C30   30    7.99746  12.01070
   31       CF     1   MOL    C31   31    7.99136  12.01070
   32       CF     1   MOL    C32   32    7.99597  12.01070
   33       CF     1   MOL    C33   33    7.99917  12.01070
   34       CF     1   MOL    C34   34    7.99597  12.01070
   35       CF     1   MOL    C35   35    7.99024  12.01070
   36       CF     1   MOL    C36   36    7.99838  12.01070
   37       CF     1   MOL    C37   37    7.99851  12.01070
   38       CF     1   MOL    C38   38    7.99853  12.01070
   39       CF     1   MOL    C39   39    7.99851  12.01070
   40       CF     1   MOL    C40   40    7.99838  12.01070
   41       CF     1   MOL    C41   41    7.99307  12.01070
   42       CF     1   MOL    C42   42    7.99682  12.01070
   43       CF     1   MOL    C43   43    7.99861  12.01070
   44       CF     1   MOL    C44   44    7.99861  12.01070
   45       CF     1   MOL    C45   45    7.99682  12.01070
   46       CF     1   MOL    C46   46    8.00615  12.01070
   47       CF     1   MOL    C47   47    7.99779  12.01070
   48       CF     1   MOL    C48   48    7.99779  12.01070
   49       CF     1   MOL    C49   49    8.00615  12.01070
   50       CF     1   MOL    C50   50    8.01693  12.01070
   51       CF     1   MOL    C51   51    8.00309  12.01070
   52       CF     1   MOL    C52   52    8.01238  12.01070
   53       CF     1   MOL    C53   53    8.00309  12.01070
   54       CF     1   MOL    C54   54    7.99710  12.01070
   55       CF     1   MOL    C55   55    7.99710  12.01070
   56       CF     1   MOL    C56   56    7.99307  12.01070
   57       CF     1   MOL    C57   57    7.99746  12.01070
   58       CF     1   MOL    C58   58    7.99917  12.01070
   59       CF     1   MOL    C59   59    7.99746  12.01070
   60       CF     1   MOL    C60   60    7.99746  12.01070
   61       HC     2   MOL     H1   61    0.09593   1.00794
   62        C     2   MOL    C61   62    7.86518  12.01070
   63       HC     2   MOL     H2   63    0.09593   1.00794
   64       HC     2   MOL     H3   64    0.09593   1.00794
   65     NTer     2   MOL     N1   65    7.66484  14.00670
   66        C     2   MOL    C62   66    8.02866  12.01070
   67       HC     2   MOL     H4   67    0.11093   1.00794
   68     CAro     2   MOL    C63   68    7.96825  12.01070
   69     CAro     2   MOL    C64   69    7.90160  12.01070
   70       HC     2   MOL     H5   70    0.09849   1.00794
   71        C     2   MOL    C65   71    7.94813  12.01070
   72       HC     2   MOL     H6   72    0.10589   1.00794
   73       HC     2   MOL     H7   73    0.10589   1.00794
   74     CAro     2   MOL    C66   74    7.90160  12.01070
   75       HC     2   MOL     H8   75    0.09849   1.00794
   76     CAro     2   MOL    C67   76    7.88688  12.01070
   77       HC     2   MOL     H9   77    0.10537   1.00794
   78     CAro     2   MOL    C68   78    7.88688  12.01070
   79       HC     2   MOL    H10   79    0.10537   1.00794
   80     CAro     3   MOL    C69   80    8.07817  12.01070
   81       OE     3   MOL     O1   81    7.80648  15.99940
   82        C     3   MOL    C70   82    7.94359  12.01070
   83       HC     3   MOL    H11   83    0.10345   1.00794
   84       HC     3   MOL    H12   84    0.10345   1.00794
   85        C     4   MOL    C71   85    7.93751  12.01070
   86       HC     4   MOL    H13   86    0.09470   1.00794
   87       HC     4   MOL    H14   87    0.09470   1.00794
   88       OE     4   MOL     O2   88    7.75112  15.99940
   89        C     4   MOL    C72   89    7.93598  12.01070
   90       HC     4   MOL    H15   90    0.09470   1.00794
   91       HC     4   MOL    H16   91    0.09470   1.00794
   92        C     5   MOL    C73   92    7.93598  12.01070
   93       HC     5   MOL    H17   93    0.09470   1.00794
   94       HC     5   MOL    H18   94    0.09470   1.00794
   95       OE     5   MOL     O3   95    7.75112  15.99940
   96        C     5   MOL    C74   96    7.93598  12.01070
   97       HC     5   MOL    H19   97    0.09470   1.00794
   98       HC     5   MOL    H20   98    0.09470   1.00794
   99        C     6   MOL    C75   99    7.93346  12.01070
  100       HC     6   MOL    H21  100    0.09470   1.00794
  101       HC     6   MOL    H22  101    0.09470   1.00794
  102       OE     6   MOL     O4  102    7.74830  15.99940
  103        C     6   MOL    C76  103    7.93435  12.01070
  104       HC     6   MOL    H23  104    0.08715   1.00794
  105       HC     6   MOL    H24  105    0.08715   1.00794
  106        C     7   MOL    C77  106    7.76141  12.01070
  107       HC     7   MOL    H25  107    0.08960   1.00794
  108       HC     7   MOL    H26  108    0.08960   1.00794
  109       HC     7   MOL    H27  109    0.08960   1.00794
  110       DP     8   DRU     D1    1   -8.00000   0.00000
  111       DP     8   DRU     D2    2   -8.00000   0.00000
  112       DP     8   DRU     D3    3   -8.00000   0.00000
  113       DP     8   DRU     D4    4   -8.00000   0.00000
  114       DP     8   DRU     D5    5   -8.00000   0.00000
  115       DP     8   DRU     D6    6   -8.00000   0.00000
  116       DP     8   DRU     D7    7   -8.00000   0.00000
  117       DP     8   DRU     D8    8   -8.00000   0.00000
  118       DP     8   DRU     D9    9   -8.00000   0.00000
  119       DP     8   DRU    D10   10   -8.00000   0.00000
  120       DP     8   DRU    D11   11   -8.00000   0.00000
  121       DP     8   DRU    D12   12   -8.00000   0.00000
  122       DP     8   DRU    D13   13   -8.00000   0.00000
  123       DP     8   DRU    D14   14   -8.00000   0.00000
  124       DP     8   DRU    D15   15   -8.00000   0.00000
  125       DP     8   DRU    D16   16   -8.00000   0.00000
  126       DP     8   DRU    D17   17   -8.00000   0.00000
  127       DP     8   DRU    D18   18   -8.00000   0.00000
  128       DP     8   DRU    D19   19   -8.00000   0.00000
  129       DP     8   DRU    D20   20   -8.00000   0.00000
  130       DP     8   DRU    D21   21   -8.00000   0.00000
  131       DP     8   DRU    D22   22   -8.00000   0.00000
  132       DP     8   DRU    D23   23   -8.00000   0.00000
  133       DP     8   DRU    D24   24   -8.00000   0.00000
  134       DP     8   DRU    D25   25   -8.00000   0.00000
  135       DP     8   DRU    D26   26   -8.00000   0.00000
  136       DP     8   DRU    D27   27   -8.00000   0.00000
  137       DP     8   DRU    D28   28   -8.00000   0.00000
  138       DP     8   DRU    D29   29   -8.00000   0.00000
  139       DP     8   DRU    D30   30   -8.00000   0.00000
  140       DP     8   DRU    D31   31   -8.00000   0.00000
  141       DP     8   DRU    D32   32   -8.00000   0.00000
  142       DP     8   DRU    D33   33   -8.00000   0.00000
  143       DP     8   DRU    D34   34   -8.00000   0.00000
  144       DP     8   DRU    D35   35   -8.00000   0.00000
  145       DP     8   DRU    D36   36   -8.00000   0.00000
  146       DP     8   DRU    D37   37   -8.00000   0.00000
  147       DP     8   DRU    D38   38   -8.00000   0.00000
  148       DP     8   DRU    D39   39   -8.00000   0.00000
  149       DP     8   DRU    D40   40   -8.00000   0.00000
  150       DP     8   DRU    D41   41   -8.00000   0.00000
  151       DP     8   DRU    D42   42   -8.00000   0.00000
  152       DP     8   DRU    D43   43   -8.00000   0.00000
  153       DP     8   DRU    D44   44   -8.00000   0.00000
  154       DP     8   DRU    D45   45   -8.00000   0.00000
  155       DP     8   DRU    D46   46   -8.00000   0.00000
  156       DP     8   DRU    D47   47   -8.00000   0.00000
  157       DP     8   DRU    D48   48   -8.00000   0.00000
  158       DP     8   DRU    D49   49   -8.00000   0.00000
  159       DP     8   DRU    D50   50   -8.00000   0.00000
  160       DP     8   DRU    D51   51   -8.00000   0.00000
  161       DP     8   DRU    D52   52   -8.00000   0.00000
  162       DP     8   DRU    D53   53   -8.00000   0.00000
  163       DP     8   DRU    D54   54   -8.00000   0.00000
  164       DP     8   DRU    D55   55   -8.00000   0.00000
  165       DP     8   DRU    D56   56   -8.00000   0.00000
  166       DP     8   DRU    D57   57   -8.00000   0.00000
  167       DP     8   DRU    D58   58   -8.00000   0.00000
  168       DP     8   DRU    D59   59   -8.00000   0.00000
  169       DP     8   DRU    D60   60   -8.00000   0.00000
  170       DP     8   DRU    D61   62   -8.00000   0.00000
  171       DP     8   DRU    D62   65   -8.00000   0.00000
  172       DP     8   DRU    D63   66   -8.00000   0.00000
  173       DP     8   DRU    D64   68   -8.00000   0.00000
  174       DP     8   DRU    D65   69   -8.00000   0.00000
  175       DP     8   DRU    D66   71   -8.00000   0.00000
  176       DP     8   DRU    D67   74   -8.00000   0.00000
  177       DP     8   DRU    D68   76   -8.00000   0.00000
  178       DP     8   DRU    D69   78   -8.00000   0.00000
  179       DP     8   DRU    D70   80   -8.00000   0.00000
  180       DP     8   DRU    D71   81   -8.00000   0.00000
  181       DP     8   DRU    D72   82   -8.00000   0.00000
  182       DP     8   DRU    D73   85   -8.00000   0.00000
  183       DP     8   DRU    D74   88   -8.00000   0.00000
  184       DP     8   DRU    D75   89   -8.00000   0.00000
  185       DP     8   DRU    D76   92   -8.00000   0.00000
  186       DP     8   DRU    D77   95   -8.00000   0.00000
  187       DP     8   DRU    D78   96   -8.00000   0.00000
  188       DP     8   DRU    D79   99   -8.00000   0.00000
  189       DP     8   DRU    D80  102   -8.00000   0.00000
  190       DP     8   DRU    D81  103   -8.00000   0.00000
  191       DP     8   DRU    D82  106   -8.00000   0.00000

[ polarization ]
;    i     j     f         alpha
     1   110     1    0.00141677
     2   111     1    0.00141677
     3   112     1    0.00141677
     4   113     1    0.00141677
     5   114     1    0.00141677
     6   115     1    0.00141677
     7   116     1    0.00141677
     8   117     1    0.00141677
     9   118     1    0.00141677
    10   119     1    0.00141677
    11   120     1    0.00141677
    12   121     1    0.00141677
    13   122     1    0.00141677
    14   123     1    0.00141677
    15   124     1    0.00141677
    16   125     1    0.00141677
    17   126     1    0.00141677
    18   127     1    0.00141677
    19   128     1    0.00141677
    20   129     1    0.00141677
    21   130     1    0.00141677
    22   131     1    0.00141677
    23   132     1    0.00141677
    24   133     1    0.00141677
    25   134     1    0.00141677
    26   135     1    0.00141677
    27   136     1    0.00141677
    28   137     1    0.00141677
    29   138     1    0.00141677
    30   139     1    0.00141677
    31   140     1    0.00141677
    32   141     1    0.00141677
    33   142     1    0.00141677
    34   143     1    0.00141677
    35   144     1    0.00141677
    36   145     1    0.00141677
    37   146     1    0.00141677
    38   147     1    0.00141677
    39   148     1    0.00141677
    40   149     1    0.00141677
    41   150     1    0.00141677
    42   151     1    0.00141677
    43   152     1    0.00141677
    44   153     1    0.00141677
    45   154     1    0.00141677
    46   155     1    0.00141677
    47   156     1    0.00141677
    48   157     1    0.00141677
    49   158     1    0.00141677
    50   159     1    0.00141677
    51   160     1    0.00141677
    52   161     1    0.00141677
    53   162     1    0.00141677
    54   163     1    0.00141677
    55   164     1    0.00141677
    56   165     1    0.00141677
    57   166     1    0.00141677
    58   167     1    0.00141677
    59   168     1    0.00141677
    60   169     1    0.00141677
    62   170     1    0.00196800
    65   171     1    0.00163200
    66   172     1    0.00171600
    68   173     1    0.00140000
    69   174     1    0.00145000
    71   175     1    0.00187200
    74   176     1    0.00145000
    76   177     1    0.00145000
    78   178     1    0.00145000
    80   179     1    0.00140000
    81   180     1    0.00122400
    82   181     1    0.00154800
    85   182     1    0.00154800
    88   183     1    0.00122400
    89   184     1    0.00154800
    92   185     1    0.00154800
    95   186     1    0.00122400
    96   187     1    0.00154800
    99   188     1    0.00154800
   102   189     1    0.00122400
   103   190     1    0.00154800
   106   191     1    0.00231600

[ bonds ]
;   ai    aj     f        r0        kb
     1     2     1   0.14579    196232
     1     5     1   0.14579    196232
     1    19     1   0.14056    290978
     2     3     1   0.14572    196966
     2    15     1   0.14054    291407
     3     4     1   0.14572    196966
     3     6     1   0.14054    291407
     4     5     1   0.14572    196966
     4    27     1   0.14054    291407
     5    23     1   0.14052    292356
     6     7     1   0.14567    197720
     6    10     1   0.14567    197720
     7     8     1   0.14529    200454
     7    14     1   0.14084    285112
     8     9     1   0.14781    182280
     8    46     1   0.13882    321450
     9    10     1   0.14528    200614
     9    51     1   0.13881    322382
    10    28     1   0.14084    285112
    11    12     1   0.14579    196232
    11    15     1   0.14579    196232
    11    18     1   0.14056    290978
    12    13     1   0.14538    201720
    12    42     1   0.14052    292356
    13    14     1   0.14538    201720
    13    47     1   0.14080    284538
    14    15     1   0.14572    196966
    16    17     1   0.14575    196864
    16    20     1   0.14575    196864
    16    38     1   0.14059    290521
    17    18     1   0.14576    196738
    17    43     1   0.14057    291099
    18    19     1   0.14579    195934
    19    20     1   0.14576    196738
    20    22     1   0.14057    291099
    21    22     1   0.14586    195756
    21    25     1   0.14569    197442
    21    39     1   0.14057    291099
    22    23     1   0.14569    197442
    23    24     1   0.14579    196528
    24    25     1   0.14579    196528
    24    26     1   0.14054    291407
    25    59     1   0.14052    292356
    26    27     1   0.14572    196966
    26    30     1   0.14572    196966
    27    28     1   0.14572    196966
    28    29     1   0.14538    201720
    29    30     1   0.14538    201720
    29    55     1   0.14087    283086
    30    60     1   0.14054    291407
    31    32     1   0.14529    200454
    31    35     1   0.14781    182280
    31    49     1   0.13882    321450
    32    33     1   0.14566    197913
    32    45     1   0.14081    285446
    33    34     1   0.14566    197913
    33    36     1   0.14056    290978
    34    35     1   0.14528    200614
    34    57     1   0.14084    285112
    35    53     1   0.13881    322382
    36    37     1   0.14576    196738
    36    40     1   0.14579    195934
    37    38     1   0.14575    196864
    37    44     1   0.14057    291099
    38    39     1   0.14575    196864
    39    40     1   0.14576    196738
    40    58     1   0.14056    290978
    41    42     1   0.14538    201241
    41    45     1   0.14538    201241
    41    48     1   0.14080    284538
    42    43     1   0.14569    197442
    43    44     1   0.14586    195756
    44    45     1   0.14569    197442
    46    47     1   0.14440    208021
    46    50     1   0.15310    137375
    47    48     1   0.14540    205647
    48    49     1   0.14440    208021
    49    50     1   0.15310    137375
    50    52     1   0.15985     83250
    50    66     1   0.16337     32843
    51    52     1   0.15304    138858
    51    55     1   0.14429    209942
    52    53     1   0.15304    138858
    52    71     1   0.15848     74669
    53    54     1   0.14429    209942
    54    55     1   0.14550    204973
    54    56     1   0.14087    283086
    56    57     1   0.14538    201720
    56    60     1   0.14538    201720
    57    58     1   0.14579    196232
    58    59     1   0.14579    196232
    59    60     1   0.14572    196966
    61    62     1   0.11046    280467
    62    63     1   0.11046    280467
    62    64     1   0.11046    280467
    62    65     1   0.14673    180454
    65    66     1   0.14580    172625
    65    71     1   0.14507    187812
    66    67     1   0.11038    286232
    66    68     1   0.15227    166864
    68    69     1   0.14065    288756
    68    74     1   0.14065    288756
    69    70     1   0.10948    301846
    69    78     1   0.13999    308180
    71    72     1   0.11025    287926
    71    73     1   0.11025    287926
    74    75     1   0.10948    301846
    74    76     1   0.13999    308180
    76    77     1   0.10935    305781
    76    80     1   0.14077    283001
    78    79     1   0.10935    305781
    78    80     1   0.14077    283001
    80    81     1   0.13714    260228
    81    82     1   0.14305    181868
    82    83     1   0.11073    277495
    82    84     1   0.11073    277495
    82    85     1   0.15237    184262
    85    86     1   0.11109    266864
    85    87     1   0.11109    266864
    85    88     1   0.14208    204351
    88    89     1   0.14235    198393
    89    90     1   0.11108    267590
    89    91     1   0.11108    267590
    89    92     1   0.15239    193181
    92    93     1   0.11108    267590
    92    94     1   0.11108    267590
    92    95     1   0.14235    198393
    95    96     1   0.14235    198393
    96    97     1   0.11108    267590
    96    98     1   0.11108    267590
    96    99     1   0.15239    187273
    99   100     1   0.11116    264716
    99   101     1   0.11116    264716
    99   102     1   0.14212    197777
   102   103     1   0.14279    188825
   103   104     1   0.11126    264781
   103   105     1   0.11126    264781
   103   106     1   0.15204    185421
   106   107     1   0.11033    284829
   106   108     1   0.11033    284829
   106   109     1   0.11033    284829
;   ai    aj     f - polar connections
     1   111     5
     2   110     5
     1   114     5
     5   110     5
     1   128     5
    19   110     5
     2   112     5
     3   111     5
     2   124     5
    15   111     5
     3   113     5
     4   112     5
     3   115     5
     6   112     5
     4   114     5
     5   113     5
     4   136     5
    27   113     5
     5   132     5
    23   114     5
     6   116     5
     7   115     5
     6   119     5
    10   115     5
     7   117     5
     8   116     5
     7   123     5
    14   116     5
     8   118     5
     9   117     5
     8   155     5
    46   117     5
     9   119     5
    10   118     5
     9   160     5
    51   118     5
    10   137     5
    28   119     5
    11   121     5
    12   120     5
    11   124     5
    15   120     5
    11   127     5
    18   120     5
    12   122     5
    13   121     5
    12   151     5
    42   121     5
    13   123     5
    14   122     5
    13   156     5
    47   122     5
    14   124     5
    15   123     5
    16   126     5
    17   125     5
    16   129     5
    20   125     5
    16   147     5
    38   125     5
    17   127     5
    18   126     5
    17   152     5
    43   126     5
    18   128     5
    19   127     5
    19   129     5
    20   128     5
    20   131     5
    22   129     5
    21   131     5
    22   130     5
    21   134     5
    25   130     5
    21   148     5
    39   130     5
    22   132     5
    23   131     5
    23   133     5
    24   132     5
    24   134     5
    25   133     5
    24   135     5
    26   133     5
    25   168     5
    59   134     5
    26   136     5
    27   135     5
    26   139     5
    30   135     5
    27   137     5
    28   136     5
    28   138     5
    29   137     5
    29   139     5
    30   138     5
    29   164     5
    55   138     5
    30   169     5
    60   139     5
    31   141     5
    32   140     5
    31   144     5
    35   140     5
    31   158     5
    49   140     5
    32   142     5
    33   141     5
    32   154     5
    45   141     5
    33   143     5
    34   142     5
    33   145     5
    36   142     5
    34   144     5
    35   143     5
    34   166     5
    57   143     5
    35   162     5
    53   144     5
    36   146     5
    37   145     5
    36   149     5
    40   145     5
    37   147     5
    38   146     5
    37   153     5
    44   146     5
    38   148     5
    39   147     5
    39   149     5
    40   148     5
    40   167     5
    58   149     5
    41   151     5
    42   150     5
    41   154     5
    45   150     5
    41   157     5
    48   150     5
    42   152     5
    43   151     5
    43   153     5
    44   152     5
    44   154     5
    45   153     5
    46   156     5
    47   155     5
    46   159     5
    50   155     5
    47   157     5
    48   156     5
    48   158     5
    49   157     5
    49   159     5
    50   158     5
    50   161     5
    52   159     5
    50   172     5
    66   159     5
    51   161     5
    52   160     5
    51   164     5
    55   160     5
    52   162     5
    53   161     5
    52   175     5
    71   161     5
    53   163     5
    54   162     5
    54   164     5
    55   163     5
    54   165     5
    56   163     5
    56   166     5
    57   165     5
    56   169     5
    60   165     5
    57   167     5
    58   166     5
    58   168     5
    59   167     5
    59   169     5
    60   168     5
    61   170     5
    63   170     5
    64   170     5
    62   171     5
    65   170     5
    65   172     5
    66   171     5
    65   175     5
    71   171     5
    67   172     5
    66   173     5
    68   172     5
    68   174     5
    69   173     5
    68   176     5
    74   173     5
    70   174     5
    69   178     5
    78   174     5
    72   175     5
    73   175     5
    75   176     5
    74   177     5
    76   176     5
    77   177     5
    76   179     5
    80   177     5
    79   178     5
    78   179     5
    80   178     5
    80   180     5
    81   179     5
    81   181     5
    82   180     5
    83   181     5
    84   181     5
    82   182     5
    85   181     5
    86   182     5
    87   182     5
    85   183     5
    88   182     5
    88   184     5
    89   183     5
    90   184     5
    91   184     5
    89   185     5
    92   184     5
    93   185     5
    94   185     5
    92   186     5
    95   185     5
    95   187     5
    96   186     5
    97   187     5
    98   187     5
    96   188     5
    99   187     5
   100   188     5
   101   188     5
    99   189     5
   102   188     5
   102   190     5
   103   189     5
   104   190     5
   105   190     5
   103   191     5
   106   190     5
   107   191     5
   108   191     5
   109   191     5

[ angles ]
;   ai    aj    ak     f        th0          kth
     1     2     3     5    107.970      345.764   0.23579    48153.997
     1     2    15     5    119.966      308.556   0.24793    30431.227
     1     5     4     5    107.970      345.764   0.23579    48153.997
     1     5    23     5    120.021      301.929   0.24799    30122.902
     1    19    18     5    119.962      305.924   0.24795    30636.762
     1    19    20     5    119.987      306.521   0.24796    31471.965
     2     1     5     5    107.971      338.865   0.23584    48163.314
     2     1    19     5    119.980      308.312   0.24797    31064.936
     2     3     4     5    107.975      346.766   0.23575    48035.824
     2     3     6     5    119.986      302.716   0.24790    30841.946
     2    15    11     5    119.966      308.556   0.24793    30431.227
     2    15    14     5    119.986      302.716   0.24790    30841.946
     3     2    15     5    119.986      302.716   0.24790    30841.946
     3     4     5     5    107.975      346.766   0.23575    48035.824
     3     4    27     5    119.986      302.716   0.24790    30841.946
     3     6     7     5    120.218      295.465   0.24815    30790.089
     3     6    10     5    120.218      295.465   0.24815    30790.089
     4     3     6     5    119.986      302.716   0.24790    30841.946
     4     5    23     5    119.991      302.849   0.24789    30840.803
     4    27    26     5    119.986      302.716   0.24790    30841.946
     4    27    28     5    119.986      302.716   0.24790    30841.946
     5     1    19     5    119.980      308.312   0.24797    31064.936
     5     4    27     5    119.986      302.716   0.24790    30841.946
     5    23    22     5    120.015      300.778   0.24790    30748.046
     5    23    24     5    120.002      305.838   0.24797    30571.143
     6     7     8     5    108.300      409.677   0.23585    47402.128
     6     7    14     5    119.795      306.682   0.24789    32267.741
     6    10     9     5    108.125      408.333   0.23557    48497.322
     6    10    28     5    119.795      306.682   0.24789    32267.741
     7     6    10     5    108.224      309.812   0.23604    48719.170
     7     8     9     5    107.604      332.164   0.23654    44598.574
     7     8    46     5    120.425      239.192   0.24660    35943.268
     7    14    13     5    119.174      301.632   0.24685    31879.117
     7    14    15     5    120.072      329.031   0.24828    30796.673
     8     7    14     5    120.661      296.434   0.24863    33688.962
     8     9    10     5    107.739      327.978   0.23673    44595.126
     8     9    51     5    120.043      302.901   0.24832    31373.638
     8    46    47     5    118.951      242.685   0.24399    41931.336
     8    46    50     5    124.425      356.755   0.25834    20732.549
     9     8    46     5    120.164      303.863   0.24848    31302.264
     9    10    28     5    120.545      297.115   0.24847    33660.414
     9    51    52     5    124.144      351.575   0.25794    21159.257
     9    51    55     5    119.205      255.126   0.24420    42364.710
    10     9    51     5    120.316      230.457   0.24644    36914.401
    10    28    27     5    120.072      329.031   0.24828    30796.673
    10    28    29     5    119.174      301.632   0.24685    31879.117
    11    12    13     5    107.912      335.625   0.23543    49728.674
    11    12    42     5    120.021      301.929   0.24799    30122.902
    11    15    14     5    107.970      345.764   0.23579    48153.997
    11    18    17     5    119.987      306.521   0.24796    31471.965
    11    18    19     5    119.962      305.924   0.24795    30636.762
    12    11    15     5    107.971      338.865   0.23584    48163.314
    12    11    18     5    119.980      308.312   0.24797    31064.936
    12    13    14     5    108.331      347.293   0.23572    50701.913
    12    13    47     5    119.540      329.662   0.24727    31685.657
    12    42    41     5    120.038      303.122   0.24765    30268.125
    12    42    43     5    120.015      300.778   0.24790    30748.046
    13    12    42     5    120.092      288.293   0.24772    31182.327
    13    14    15     5    107.871      334.926   0.23532    50042.493
    13    47    46     5    121.542      268.997   0.24889    30400.961
    13    47    48     5    120.080      280.783   0.24797    32224.314
    14    13    47     5    119.540      329.662   0.24727    31685.657
    15    11    18     5    119.980      308.312   0.24797    31064.936
    16    17    18     5    107.986      345.289   0.23581    48715.200
    16    17    43     5    120.027      306.084   0.24801    30864.615
    16    20    19     5    107.986      345.289   0.23581    48715.200
    16    20    22     5    120.027      306.084   0.24801    30864.615
    16    38    37     5    119.998      304.794   0.24798    30854.194
    16    38    39     5    119.998      304.794   0.24798    30854.194
    17    16    20     5    108.031      346.993   0.23587    48019.448
    17    16    38     5    119.998      304.794   0.24798    30854.194
    17    18    19     5    107.998      345.941   0.23587    48516.543
    17    43    42     5    119.988      304.199   0.24791    31285.033
    17    43    44     5    119.975      308.156   0.24804    30423.981
    18    17    43     5    120.032      301.552   0.24802    31172.571
    18    19    20     5    107.998      345.941   0.23587    48516.543
    19    20    22     5    120.032      301.552   0.24802    31172.571
    20    16    38     5    119.998      304.794   0.24798    30854.194
    20    22    21     5    119.975      308.156   0.24804    30423.981
    20    22    23     5    119.988      304.199   0.24791    31285.033
    21    22    23     5    107.976      342.921   0.23584    48569.646
    21    25    24     5    107.995      343.884   0.23581    48508.486
    21    25    59     5    120.015      300.778   0.24790    30748.046
    21    39    38     5    120.027      306.084   0.24801    30864.615
    21    39    40     5    120.032      301.552   0.24802    31172.571
    22    21    25     5    107.976      342.921   0.23584    48569.646
    22    21    39     5    119.975      308.156   0.24804    30423.981
    22    23    24     5    107.995      343.884   0.23581    48508.486
    23    24    25     5    107.992      343.495   0.23589    47733.510
    23    24    26     5    119.996      304.318   0.24798    30617.046
    24    25    59     5    120.002      305.838   0.24797    30571.143
    24    26    27     5    119.986      302.716   0.24790    30841.946
    24    26    30     5    119.986      302.716   0.24790    30841.946
    25    21    39     5    119.988      304.199   0.24791    31285.033
    25    24    26     5    119.996      304.318   0.24798    30617.046
    25    59    58     5    120.021      301.929   0.24799    30122.902
    25    59    60     5    119.991      302.849   0.24789    30840.803
    26    27    28     5    107.975      346.766   0.23575    48035.824
    26    30    29     5    107.871      334.926   0.23532    50042.493
    26    30    60     5    119.986      302.716   0.24790    30841.946
    27    26    30     5    107.975      346.766   0.23575    48035.824
    27    28    29     5    107.871      334.926   0.23532    50042.493
    28    29    30     5    108.331      347.293   0.23572    50701.913
    28    29    55     5    119.561      328.178   0.24736    30751.769
    29    30    60     5    120.088      298.235   0.24773    30645.965
    29    55    51     5    121.379      264.809   0.24866    31293.771
    29    55    54     5    120.071      276.111   0.24810    31545.281
    30    29    55     5    119.561      328.178   0.24736    30751.769
    30    60    56     5    120.088      298.235   0.24773    30645.965
    30    60    59     5    119.986      302.716   0.24790    30841.946
    31    32    33     5    108.216      405.891   0.23571    47984.953
    31    32    45     5    120.563      284.695   0.24849    33879.607
    31    35    34     5    107.739      327.978   0.23673    44595.126
    31    35    53     5    120.043      302.901   0.24832    31373.638
    31    49    48     5    118.951      242.685   0.24399    41931.336
    31    49    50     5    124.425      356.755   0.25834    20732.549
    32    31    35     5    107.604      332.164   0.23654    44598.574
    32    31    49     5    120.425      239.192   0.24660    35943.268
    32    33    34     5    108.209      310.810   0.23600    49048.951
    32    33    36     5    120.197      295.360   0.24813    30847.611
    32    45    41     5    119.137      306.082   0.24678    32411.391
    32    45    44     5    120.056      333.337   0.24820    30779.364
    33    32    45     5    119.847      308.505   0.24792    32178.520
    33    34    35     5    108.239      418.443   0.23573    46320.877
    33    34    57     5    119.843      304.419   0.24793    32417.159
    33    36    37     5    119.987      306.521   0.24796    31471.965
    33    36    40     5    119.962      305.924   0.24795    30636.762
    34    33    36     5    120.197      295.360   0.24813    30847.611
    34    35    53     5    120.316      230.457   0.24644    36914.401
    34    57    56     5    119.174      301.632   0.24685    31879.117
    34    57    58     5    120.042      332.849   0.24829    31049.856
    35    31    49     5    120.164      303.863   0.24848    31302.264
    35    34    57     5    120.545      297.115   0.24847    33660.414
    35    53    52     5    124.144      351.575   0.25794    21159.257
    35    53    54     5    119.205      255.126   0.24420    42364.710
    36    37    38     5    107.986      345.289   0.23581    48715.200
    36    37    44     5    120.032      301.552   0.24802    31172.571
    36    40    39     5    107.998      345.941   0.23587    48516.543
    36    40    58     5    119.962      305.924   0.24795    30636.762
    37    36    40     5    107.998      345.941   0.23587    48516.543
    37    38    39     5    108.031      346.993   0.23587    48019.448
    37    44    43     5    119.975      308.156   0.24804    30423.981
    37    44    45     5    119.988      304.199   0.24791    31285.033
    38    37    44     5    120.027      306.084   0.24801    30864.615
    38    39    40     5    107.986      345.289   0.23581    48715.200
    39    40    58     5    119.987      306.521   0.24796    31471.965
    40    58    57     5    119.980      308.312   0.24797    31064.936
    40    58    59     5    119.980      308.312   0.24797    31064.936
    41    42    43     5    107.899      340.191   0.23533    49478.863
    41    45    44     5    107.899      340.191   0.23533    49478.863
    41    48    47     5    120.080      280.783   0.24797    32224.314
    41    48    49     5    121.542      268.997   0.24889    30400.961
    42    41    45     5    108.314      335.893   0.23570    50017.023
    42    41    48     5    119.604      326.263   0.24735    30331.096
    42    43    44     5    107.976      342.921   0.23584    48569.646
    43    44    45     5    107.976      342.921   0.23584    48569.646
    45    41    48     5    119.604      326.263   0.24735    30331.096
    46    47    48     5    108.027      373.720   0.23450    51651.662
    46    50    49     5    100.125      383.042   0.23478    41942.896
    46    50    52     5    114.174      372.035   0.26275    15880.089
    46    50    66     5    112.546      384.828   0.26326    20940.141
    47    46    50     5    110.329      327.356   0.24424    30516.732
    47    48    49     5    108.027      373.720   0.23450    51651.662
    48    49    50     5    110.329      327.356   0.24424    30516.732
    49    50    52     5    114.174      372.035   0.26275    15880.089
    49    50    66     5    112.546      384.828   0.26326    20940.141
    50    52    51     5    114.933      359.174   0.26381    15611.356
    50    52    53     5    114.933      359.174   0.26381    15611.356
    50    52    71     5    102.474      130.065   0.24821    36023.345
    50    66    65     5    105.990      378.798   0.24712    37204.497
    50    66    67     5    107.221      274.950   0.22260     9342.321
    50    66    68     5    112.799      190.967   0.26297    18637.193
    51    52    53     5    100.233      380.385   0.23486    41696.652
    51    52    71     5    112.377      371.625   0.25884    22549.746
    51    55    54     5    108.040      377.964   0.23450    51108.641
    52    50    66     5    103.673      194.793   0.25414    34290.407
    52    51    55     5    110.333      320.463   0.24410    30822.603
    52    53    54     5    110.333      320.463   0.24410    30822.603
    52    71    65     5    108.024      392.998   0.24574    37324.263
    52    71    72     5    109.556      267.332   0.22128    12164.843
    52    71    73     5    109.556      267.332   0.22128    12164.843
    53    52    71     5    112.377      371.625   0.25884    22549.746
    53    54    55     5    108.040      377.964   0.23450    51108.641
    53    54    56     5    121.379      264.809   0.24866    31293.771
    54    56    57     5    119.561      328.178   0.24736    30751.769
    54    56    60     5    119.561      328.178   0.24736    30751.769
    55    54    56     5    120.071      276.111   0.24810    31545.281
    56    57    58     5    107.912      335.625   0.23543    49728.674
    56    60    59     5    107.871      334.926   0.23532    50042.493
    57    56    60     5    108.331      347.293   0.23572    50701.913
    57    58    59     5    107.971      338.865   0.23584    48163.314
    58    59    60     5    107.970      345.764   0.23579    48153.997
    61    62    63     5    108.270      252.877   0.17902    12837.518
    61    62    64     5    108.270      252.877   0.17902    12837.518
    61    62    65     5    110.616      314.722   0.21247    17922.342
    62    65    66     5    114.505      700.968   0.24604    17653.102
    62    65    71     5    114.821      479.087   0.24586    22451.215
    63    62    64     5    108.270      252.877   0.17902    12837.518
    63    62    65     5    110.616      314.722   0.21247    17922.342
    64    62    65     5    110.616      314.722   0.21247    17922.342
    65    66    67     5    108.879      327.145   0.20942    17760.298
    65    66    68     5    113.633      159.869   0.24949    22222.864
    65    71    72     5    110.674      277.472   0.21093    22364.446
    65    71    73     5    110.674      277.472   0.21093    22364.446
    66    65    71     5    106.497      475.584   0.23306    47027.645
    66    68    69     5    121.050      538.614   0.25508    20362.368
    66    68    74     5    121.050      538.614   0.25508    20362.368
    67    66    68     5    108.087      232.158   0.21402    15738.510
    68    69    70     5    119.614      198.993   0.21677    13380.720
    68    69    78     5    121.488      242.448   0.24485    39256.483
    68    74    75     5    119.614      198.993   0.21677    13380.720
    68    74    76     5    121.488      242.448   0.24485    39256.483
    69    68    74     5    117.896      193.029   0.24100    46209.063
    69    78    79     5    120.209      302.023   0.21671     7879.365
    69    78    80     5    119.762      350.528   0.24286    35295.885
    70    69    78     5    118.882      289.678   0.21538     7587.171
    72    71    73     5    108.256      235.637   0.17868    11464.301
    74    76    77     5    120.209      302.023   0.21671     7879.365
    74    76    80     5    119.762      350.528   0.24286    35295.885
    75    74    76     5    118.882      289.678   0.21538     7587.171
    76    80    78     5    119.536       76.371   0.24325    33403.049
    76    80    81     5    120.229      575.261   0.24096    48435.167
    77    76    80     5    120.028      206.643   0.21721    14860.700
    78    80    81     5    120.229      575.261   0.24096    48435.167
    79    78    80     5    120.028      206.643   0.21721    14860.700
    80    81    82     5    117.727      311.779   0.23985    18640.393
    81    82    83     5    110.649      372.791   0.20951    22458.081
    81    82    84     5    110.649      372.791   0.20951    22458.081
    81    82    85     5    106.482      556.862   0.23674    27367.341
    82    85    86     5    109.989      351.751   0.21709    12289.199
    82    85    87     5    109.989      351.751   0.21709    12289.199
    82    85    88     5    106.984      444.668   0.23675    31987.384
    83    82    84     5    108.719      258.992   0.17997     8958.957
    83    82    85     5    110.167      301.730   0.21705    17285.875
    84    82    85     5    110.167      301.730   0.21705    17285.875
    85    88    89     5    112.206      597.098   0.23609        0.000
    86    85    87     5    107.962      259.080   0.17970    10994.524
    86    85    88     5    110.963      403.562   0.20933    23283.657
    87    85    88     5    110.963      403.562   0.20933    23283.657
    88    89    90     5    110.768      386.072   0.20932    24739.356
    88    89    91     5    110.768      386.072   0.20932    24739.356
    88    89    92     5    107.407      441.809   0.23762    34628.768
    89    92    93     5    109.954      328.825   0.21706    17921.338
    89    92    94     5    109.954      328.825   0.21706    17921.338
    89    92    95     5    107.407      441.809   0.23762    34628.768
    90    89    91     5    107.960      262.331   0.17969    10273.687
    90    89    92     5    109.954      328.825   0.21706    17921.338
    91    89    92     5    109.954      328.825   0.21706    17921.338
    92    95    96     5    112.239      591.056   0.23636        0.000
    93    92    94     5    107.960      262.331   0.17969    10273.687
    93    92    95     5    110.768      386.072   0.20932    24739.356
    94    92    95     5    110.768      386.072   0.20932    24739.356
    95    96    97     5    110.768      386.072   0.20932    24739.356
    95    96    98     5    110.768      386.072   0.20932    24739.356
    95    96    99     5    107.548      464.140   0.23784    37289.282
    96    99   100     5    109.857      326.448   0.21699    15921.889
    96    99   101     5    109.857      326.448   0.21699    15921.889
    96    99   102     5    107.454      487.599   0.23751    34897.512
    97    96    98     5    107.960      262.331   0.17969    10273.687
    97    96    99     5    109.940      335.199   0.21704    14937.102
    98    96    99     5    109.940      335.199   0.21704    14937.102
    99   102   103     5    112.308      569.023   0.23662     1516.323
   100    99   101     5    107.819      261.640   0.17965    10895.260
   100    99   102     5    110.930      402.491   0.20938    23084.413
   101    99   102     5    110.930      402.491   0.20938    23084.413
   102   103   104     5    109.643      390.830   0.20844    26645.079
   102   103   105     5    109.643      390.830   0.20844    26645.079
   102   103   106     5    108.561      541.287   0.23942    39443.460
   103   106   107     5    110.509      328.033   0.21689    15144.916
   103   106   108     5    110.509      328.033   0.21689    15144.916
   103   106   109     5    110.509      328.033   0.21689    15144.916
   104   103   105     5    107.363      265.601   0.17929    11568.949
   104   103   106     5    110.810      348.676   0.21798     8732.171
   105   103   106     5    110.810      348.676   0.21798     8732.171
   107   106   108     5    108.414      252.301   0.17898    11935.189
   107   106   109     5    108.414      252.301   0.17898    11935.189
   108   106   109     5    108.414      252.301   0.17898    11935.189

[ dihedrals ]
; rigid dihedrals 
;   ai    aj    ak    al     f        th0          kth
     5     1     2     3     2      0.000       74.391
     5     1     2    15     2    142.898       46.811
    19     1     2     3     2   -142.415       48.943
    19     1     2    15     2      0.000        2.727
     2     1     5     4     2      0.000       74.391
     2     1     5    23     2   -142.767       43.760
    19     1     5     4     2    142.770       48.943
    19     1     5    23     2      0.000        2.214
     2     1    19    18     2      0.000       30.734
     2     1    19    20     2    138.073       76.681
     5     1    19    18     2   -138.406       77.028
     5     1    19    20     2      0.000       31.021
     1     2     3     4     2      0.000        4.129
     1     2     3     6     2    141.920       43.083
    15     2     3     4     2   -143.133       47.415
    15     2     3     6     2      0.000        1.696
     1     2    15    11     2      0.000       30.699
     1     2    15    14     2   -138.129       79.000
     3     2    15    11     2    137.975       79.000
     3     2    15    14     2      0.000       31.748
     2     3     4     5     2      0.000      121.212
     2     3     4    27     2    143.141       47.415
     6     3     4     5     2   -141.944       47.415
     6     3     4    27     2      0.000        1.696
     2     3     6     7     2      0.000       30.246
     2     3     6    10     2   -138.780       74.686
     4     3     6     7     2    138.583       74.686
     4     3     6    10     2      0.000       30.246
     3     4     5     1     2      0.000        4.129
     3     4     5    23     2    142.405       45.507
    27     4     5     1     2   -142.901       43.083
    27     4     5    23     2      0.000        0.000
     3     4    27    26     2   -137.971       76.668
     3     4    27    28     2      0.000       31.748
     5     4    27    26     2      0.000       31.748
     5     4    27    28     2    138.144       76.668
     1     5    23    22     2      0.000       31.099
     1     5    23    24     2    138.396       80.233
     4     5    23    22     2   -138.065       78.358
     4     5    23    24     2      0.000       31.603
     3     6     7     8     2   -143.530       68.187
     3     6     7    14     2      0.000        1.090
    10     6     7     8     2      0.000        0.000
    10     6     7    14     2    143.991       46.743
     3     6    10     9     2    143.546       59.613
     3     6    10    28     2      0.000        1.090
     7     6    10     9     2      0.000      142.916
     7     6    10    28     2   -143.579       46.743
     6     7     8     9     2      0.000       94.102
     6     7     8    46     2    142.926       24.995
    14     7     8     9     2   -143.601       28.410
    14     7     8    46     2      0.000       13.571
     6     7    14    13     2   -138.081       73.862
     6     7    14    15     2      0.000       33.402
     8     7    14    13     2      0.000       22.249
     8     7    14    15     2    138.349       81.601
     7     8     9    10     2      0.000       95.114
     7     8     9    51     2    142.413       75.332
    46     8     9    10     2   -143.006       73.382
    46     8     9    51     2      0.000        6.116
     7     8    46    47     2      0.000       15.407
     7     8    46    50     2    180.000       32.919
     9     8    46    47     2    136.730       61.993
     9     8    46    50     2      0.000       41.351
     8     9    10     6     2      0.000        0.000
     8     9    10    28     2    143.216       26.183
    51     9    10     6     2   -142.332       32.068
    51     9    10    28     2      0.000        0.000
     8     9    51    52     2      0.000       45.059
     8     9    51    55     2   -137.125       68.895
    10     9    51    52     2    180.000       44.533
    10     9    51    55     2      0.000       24.894
     6    10    28    27     2      0.000       33.402
     6    10    28    29     2    137.924       73.862
     9    10    28    27     2   -138.312       80.122
     9    10    28    29     2      0.000       31.793
    15    11    12    13     2      0.000       46.873
    15    11    12    42     2    142.616       43.760
    18    11    12    13     2   -142.325       44.692
    18    11    12    42     2      0.000        2.214
    12    11    15     2     2   -142.345       46.811
    12    11    15    14     2      0.000       74.391
    18    11    15     2     2      0.000        2.727
    18    11    15    14     2    142.480       48.943
    12    11    18    17     2      0.000       31.021
    12    11    18    19     2    137.996       77.028
    15    11    18    17     2   -138.072       76.681
    15    11    18    19     2      0.000       30.734
    11    12    13    14     2      0.000       48.822
    11    12    13    47     2    141.337       57.254
    42    12    13    14     2   -142.802       51.521
    42    12    13    47     2      0.000        3.584
    11    12    42    41     2   -137.908       71.710
    11    12    42    43     2      0.000       31.099
    13    12    42    41     2      0.000       31.899
    13    12    42    43     2    137.917       73.752
    12    13    14     7     2    141.969       50.005
    12    13    14    15     2      0.000       71.782
    47    13    14     7     2      0.000       16.424
    47    13    14    15     2   -141.513       39.581
    12    13    47    46     2   -139.872       59.969
    12    13    47    48     2      0.000       38.384
    14    13    47    46     2      0.000       14.043
    14    13    47    48     2    138.806       55.501
     7    14    15     2     2      0.000        2.667
     7    14    15    11     2   -141.465       53.169
    13    14    15     2     2    142.102       44.283
    13    14    15    11     2      0.000       31.968
    20    16    17    18     2      0.000       74.573
    20    16    17    43     2    142.657       47.957
    38    16    17    18     2   -142.549       47.860
    38    16    17    43     2      0.000        0.125
    17    16    20    19     2      0.000       74.573
    17    16    20    22     2   -142.830       47.957
    38    16    20    19     2    142.546       47.860
    38    16    20    22     2      0.000        0.125
    17    16    38    37     2      0.000       31.480
    17    16    38    39     2    138.388       77.669
    20    16    38    37     2   -138.097       77.669
    20    16    38    39     2      0.000       31.480
    16    17    18    11     2    142.603       44.254
    16    17    18    19     2      0.000        0.000
    43    17    18    11     2      0.000        0.134
    43    17    18    19     2   -142.636       47.369
    16    17    43    42     2   -137.999       78.171
    16    17    43    44     2      0.000       32.692
    18    17    43    42     2      0.000       31.693
    18    17    43    44     2    138.083       77.369
    11    18    19     1     2      0.000        0.086
    11    18    19    20     2   -142.622       46.056
    17    18    19     1     2    142.531       46.056
    17    18    19    20     2      0.000      121.518
     1    19    20    16     2   -142.520       44.254
     1    19    20    22     2      0.000        0.134
    18    19    20    16     2      0.000        0.000
    18    19    20    22     2    142.825       47.369
    16    20    22    21     2      0.000       32.692
    16    20    22    23     2    138.373       78.171
    19    20    22    21     2   -138.362       77.369
    19    20    22    23     2      0.000       31.693
    25    21    22    20     2    142.825       46.234
    25    21    22    23     2      0.000      119.880
    39    21    22    20     2      0.000        0.000
    39    21    22    23     2   -142.549       46.234
    22    21    25    24     2      0.000        0.000
    22    21    25    59     2   -142.638       45.111
    39    21    25    24     2    142.573       47.492
    39    21    25    59     2      0.000        0.000
    22    21    39    38     2      0.000       32.692
    22    21    39    40     2    138.102       77.369
    25    21    39    38     2   -138.407       78.171
    25    21    39    40     2      0.000       31.693
    20    22    23     5     2      0.000        0.000
    20    22    23    24     2   -142.837       47.492
    21    22    23     5     2    142.525       45.111
    21    22    23    24     2      0.000        0.000
     5    23    24    25     2   -142.526       47.579
     5    23    24    26     2      0.000        2.041
    22    23    24    25     2      0.000       74.209
    22    23    24    26     2    142.646       51.188
    23    24    25    21     2      0.000       74.209
    23    24    25    59     2    142.598       47.579
    26    24    25    21     2   -142.623       51.188
    26    24    25    59     2      0.000        2.041
    23    24    26    27     2      0.000       28.974
    23    24    26    30     2   -138.023       76.842
    25    24    26    27     2    138.050       76.842
    25    24    26    30     2      0.000       28.974
    21    25    59    58     2      0.000       31.099
    21    25    59    60     2    137.999       78.358
    24    25    59    58     2   -138.110       80.233
    24    25    59    60     2      0.000       31.603
    24    26    27     4     2      0.000        1.696
    24    26    27    28     2   -142.460       47.415
    30    26    27     4     2    142.363       47.415
    30    26    27    28     2      0.000      121.212
    24    26    30    29     2    142.365       44.283
    24    26    30    60     2      0.000        1.696
    27    26    30    29     2      0.000        0.000
    27    26    30    60     2   -142.500       47.415
     4    27    28    10     2      0.000        2.667
     4    27    28    29     2   -142.199       44.283
    26    27    28    10     2    141.695       54.469
    26    27    28    29     2      0.000        0.000
    10    28    29    30     2   -142.067       50.005
    10    28    29    55     2      0.000        8.407
    27    28    29    30     2      0.000       71.782
    27    28    29    55     2    141.534       51.507
    28    29    30    26     2      0.000       71.782
    28    29    30    60     2    142.647       46.172
    55    29    30    26     2   -141.360       51.507
    55    29    30    60     2      0.000        0.461
    28    29    55    51     2      0.000       17.530
    28    29    55    54     2   -138.604       58.881
    30    29    55    51     2    139.324       69.009
    30    29    55    54     2      0.000       41.123
    26    30    60    56     2    137.876       71.842
    26    30    60    59     2      0.000       31.748
    29    30    60    56     2      0.000       30.231
    29    30    60    59     2   -137.983       71.842
    35    31    32    33     2      0.000        0.000
    35    31    32    45     2    143.411       27.991
    49    31    32    33     2   -142.825       38.862
    49    31    32    45     2      0.000       10.974
    32    31    35    34     2      0.000       95.114
    32    31    35    53     2   -143.308       75.332
    49    31    35    34     2    143.062       73.382
    49    31    35    53     2      0.000        6.116
    32    31    49    48     2      0.000       15.407
    32    31    49    50     2    180.000       32.919
    35    31    49    48     2   -137.026       61.993
    35    31    49    50     2      0.000       41.351
    31    32    33    34     2      0.000      142.046
    31    32    33    36     2    143.466       63.073
    45    32    33    34     2   -143.765       50.448
    45    32    33    36     2      0.000        0.107
    31    32    45    41     2      0.000       26.557
    31    32    45    44     2   -138.302       80.664
    33    32    45    41     2    138.031       74.611
    33    32    45    44     2      0.000       34.316
    32    33    34    35     2      0.000        2.425
    32    33    34    57     2    143.760       43.328
    36    33    34    35     2   -143.436       58.825
    36    33    34    57     2      0.000        0.000
    32    33    36    37     2      0.000       32.446
    32    33    36    40     2   -138.631       74.620
    34    33    36    37     2    138.630       76.247
    34    33    36    40     2      0.000       34.107
    33    34    35    31     2      0.000       76.683
    33    34    35    53     2    143.068       26.999
    57    34    35    31     2   -143.457       26.183
    57    34    35    53     2      0.000        0.000
    33    34    57    56     2   -138.095       75.391
    33    34    57    58     2      0.000       31.967
    35    34    57    56     2      0.000       31.793
    35    34    57    58     2    138.289       78.188
    31    35    53    52     2      0.000       45.059
    31    35    53    54     2    136.987       68.895
    34    35    53    52     2   -149.984       50.088
    34    35    53    54     2      0.000       24.894
    33    36    37    38     2   -141.908       44.254
    33    36    37    44     2      0.000        0.134
    40    36    37    38     2      0.000        0.000
    40    36    37    44     2    143.116       47.369
    33    36    40    39     2    141.919       46.056
    33    36    40    58     2      0.000        0.086
    37    36    40    39     2      0.000      121.518
    37    36    40    58     2   -143.123       46.056
    36    37    38    16     2    142.402       47.860
    36    37    38    39     2      0.000       74.573
    44    37    38    16     2      0.000        0.125
    44    37    38    39     2   -142.883       47.957
    36    37    44    43     2   -137.949       77.369
    36    37    44    45     2      0.000       31.693
    38    37    44    43     2      0.000       32.692
    38    37    44    45     2    138.088       78.171
    16    38    39    21     2      0.000        0.125
    16    38    39    40     2   -142.765       47.860
    37    38    39    21     2    142.775       47.957
    37    38    39    40     2      0.000       74.573
    21    39    40    36     2   -142.418       47.369
    21    39    40    58     2      0.000        0.134
    38    39    40    36     2      0.000        0.000
    38    39    40    58     2    142.887       44.254
    36    40    58    57     2      0.000       30.734
    36    40    58    59     2    137.957       77.028
    39    40    58    57     2   -138.097       76.681
    39    40    58    59     2      0.000       31.021
    45    41    42    12     2    142.725       45.567
    45    41    42    43     2      0.000       69.191
    48    41    42    12     2      0.000        0.000
    48    41    42    43     2   -141.462       46.347
    42    41    45    32     2   -142.045       43.778
    42    41    45    44     2      0.000       69.191
    48    41    45    32     2      0.000       11.601
    48    41    45    44     2    141.637       46.347
    42    41    48    47     2      0.000       46.053
    42    41    48    49     2    139.585       81.768
    45    41    48    47     2   -138.465       62.827
    45    41    48    49     2      0.000       16.745
    12    42    43    17     2      0.000        0.000
    12    42    43    44     2   -142.544       45.111
    41    42    43    17     2    142.267       45.083
    41    42    43    44     2      0.000        2.427
    17    43    44    37     2      0.000        0.000
    17    43    44    45     2   -142.434       46.234
    42    43    44    37     2    142.342       46.234
    42    43    44    45     2      0.000      119.880
    37    44    45    32     2      0.000        3.140
    37    44    45    41     2   -142.106       45.083
    43    44    45    32     2    141.556       53.987
    43    44    45    41     2      0.000        2.427
     8    46    47    13     2      0.000       27.204
     8    46    47    48     2   -142.091       51.089
    50    46    47    13     2    180.000       36.313
    50    46    47    48     2      0.000       86.830
     8    46    50    49     2    134.551        0.000
     8    46    50    52     2      0.000        0.000
     8    46    50    66     2   -107.078        0.000
    47    46    50    49     2      0.000       15.337
    47    46    50    52     2   -139.336       16.884
    47    46    50    66     2    101.554        8.561
    13    47    48    41     2      0.000        2.239
    13    47    48    49     2   -145.464       63.275
    46    47    48    41     2    145.562       63.275
    46    47    48    49     2      0.000       41.154
    41    48    49    31     2      0.000       27.204
    41    48    49    50     2    180.000       36.313
    47    48    49    31     2    141.972       51.089
    47    48    49    50     2      0.000       86.830
    31    49    50    46     2   -134.799        0.000
    31    49    50    52     2      0.000        0.000
    31    49    50    66     2    104.136        0.000
    48    49    50    46     2      0.000       15.337
    48    49    50    52     2    139.382       16.884
    48    49    50    66     2   -104.006        8.561
    46    50    52    51     2      0.000        1.164
    46    50    52    53     2    115.598        6.713
    46    50    52    71     2   -120.525       32.733
    49    50    52    51     2   -114.381        6.713
    49    50    52    53     2      0.000        1.164
    49    50    52    71     2    125.100       32.733
    66    50    52    51     2    125.023       46.521
    66    50    52    53     2   -119.374       46.521
    66    50    52    71     2      0.000      126.115
     9    51    52    50     2      0.000        0.989
     9    51    52    53     2   -135.945        3.217
     9    51    52    71     2    103.472        0.000
    55    51    52    50     2    140.324       36.733
    55    51    52    53     2      0.000       20.092
    55    51    52    71     2   -103.883       12.674
     9    51    55    29     2      0.000       20.486
     9    51    55    54     2    142.616       55.819
    52    51    55    29     2    180.000       44.384
    52    51    55    54     2      0.000       94.072
    50    52    53    35     2      0.000        0.989
    50    52    53    54     2   -140.406       36.733
    51    52    53    35     2    134.249        3.217
    51    52    53    54     2      0.000       20.092
    71    52    53    35     2   -107.314        0.000
    71    52    53    54     2    102.010       12.674
    35    53    54    55     2   -141.729       55.819
    35    53    54    56     2      0.000       20.486
    52    53    54    55     2      0.000       94.072
    52    53    54    56     2    180.000       44.384
    53    54    55    29     2    145.448       66.006
    53    54    55    51     2      0.000       32.842
    56    54    55    29     2      0.000        0.000
    56    54    55    51     2   -144.993       66.006
    53    54    56    57     2      0.000       17.530
    53    54    56    60     2   -139.636       69.009
    55    54    56    57     2    138.527       58.881
    55    54    56    60     2      0.000       41.123
    54    56    57    34     2      0.000        8.407
    54    56    57    58     2   -141.681       33.676
    60    56    57    34     2    142.034       50.005
    60    56    57    58     2      0.000       48.822
    54    56    60    30     2      0.000        0.461
    54    56    60    59     2    141.483       51.507
    57    56    60    30     2   -142.754       46.172
    57    56    60    59     2      0.000       71.782
    34    57    58    40     2      0.000        5.757
    34    57    58    59     2   -141.569       57.128
    56    57    58    40     2    142.151       44.692
    56    57    58    59     2      0.000       46.873
    40    58    59    25     2      0.000        2.214
    40    58    59    60     2   -142.360       48.943
    57    58    59    25     2    142.473       43.760
    57    58    59    60     2      0.000       74.391
    25    59    60    30     2      0.000        0.000
    25    59    60    56     2   -142.323       39.550
    58    59    60    30     2    142.647       43.083
    58    59    60    56     2      0.000       31.968
    66    68    69    70     2      0.000       74.188
    66    68    69    78     2    180.000      128.162
    74    68    69    70     2    180.000       72.055
    74    68    69    78     2      0.000       80.910
    66    68    74    75     2      0.000       74.188
    66    68    74    76     2    180.000      128.162
    69    68    74    75     2    180.000       72.055
    69    68    74    76     2      0.000       80.910
    68    69    78    79     2    180.000       20.834
    68    69    78    80     2      0.000       32.725
    70    69    78    79     2      0.000       14.293
    70    69    78    80     2    180.000       55.574
    68    74    76    77     2    180.000       20.834
    68    74    76    80     2      0.000       32.725
    75    74    76    77     2      0.000       14.293
    75    74    76    80     2    180.000       55.574
    74    76    80    78     2      0.000       87.140
    74    76    80    81     2    180.000      116.730
    77    76    80    78     2    180.000       76.473
    77    76    80    81     2      0.000       70.212
    69    78    80    76     2      0.000       87.140
    69    78    80    81     2    180.000      116.730
    79    78    80    76     2    180.000       76.473
    79    78    80    81     2      0.000       70.212
; flexible dihedrals 
;   ai    aj    ak    al     f         c0         c1         c2         c3         c4         c5
    61    62    65    71     3      2.141      6.622      0.294     -9.584     -0.224      0.864
    65    66    68    74     3     19.659     -0.883    -14.749      6.263     -4.167     -5.465
    78    80    81    82     3     25.706      0.438    -18.627      1.241     -7.280     -1.693
    80    81    82    85     3      3.730      7.889      1.714     -7.880     -4.460      0.851
    81    82    85    88     3      5.073     16.929      3.316    -17.956      3.879     -0.558
    82    85    88    89     3      6.623     13.107     -5.166    -10.516      3.915     -2.846
    85    88    89    92     3      6.152     12.343     -5.150    -10.084      3.922     -3.139
    88    89    92    95     3      5.944     18.296      2.513    -17.403      4.451     -0.999
    89    92    95    96     3      6.152     12.343     -5.150    -10.084      3.922     -3.139
    92    95    96    99     3      6.152     12.343     -5.150    -10.084      3.922     -3.139
    95    96    99   102     3      5.160     17.016      3.062    -17.596      4.283     -0.808
    96    99   102   103     3      5.453     11.687     -4.631    -10.391      3.572     -3.110
    99   102   103   106     3      7.730     15.213     -6.099    -14.090      3.063     -1.670
   102   103   106   107     3      5.602     16.232     -0.784    -22.839      0.627      1.298
; inversion dihedrals 
;   ai    aj    ak    al     f         c0         c1         c2
    65    66    71    62     3      0.000      0.000      0.000        0.0        0.0        0.0

[ pairs ]
;   ai    aj  func 
     1     6     1
     1    11     1
     1    14     1
     1    27     1
     1    22     1
     1    24     1
     1    17     1
     1    16     1
     2    23     1
     2    18     1
     2    20     1
     2    27     1
     2     7     1
     2    10     1
     2    12     1
     2    13     1
     3    19     1
     3    11     1
     3    14     1
     3    23     1
     3    26     1
     3    28     1
     3     8     1
     3     9     1
     4    15     1
     4     7     1
     4    10     1
     4    19     1
     4    22     1
     4    24     1
     4    30     1
     4    29     1
     5    15     1
     5    18     1
     5    20     1
     5     6     1
     5    26     1
     5    28     1
     5    21     1
     5    25     1
     6    15     1
     6    27     1
     6    46     1
     6    13     1
     6    51     1
     6    29     1
     7    28     1
     7    51     1
     7    47     1
     7    50     1
     7    12     1
     7    11     1
     8    13     1
     8    15     1
     8    28     1
     8    52     1
     8    55     1
     8    48     1
     8    49     1
     8    66     1
     9    14     1
     9    47     1
     9    50     1
     9    27     1
     9    29     1
     9    53     1
     9    71     1
     9    54     1
    10    14     1
    10    46     1
    10    52     1
    10    55     1
    10    26     1
    10    30     1
    11    47     1
    11    41     1
    11    43     1
    11    16     1
    11    20     1
    12    17     1
    12    19     1
    12    46     1
    12    48     1
    12    45     1
    12    44     1
    13    18     1
    13    41     1
    13    43     1
    13    50     1
    13    49     1
    14    46     1
    14    42     1
    14    48     1
    14    18     1
    15    19     1
    15    42     1
    15    17     1
    15    47     1
    16    42     1
    16    44     1
    16    21     1
    16    23     1
    16    36     1
    16    40     1
    17    22     1
    17    37     1
    17    39     1
    17    41     1
    17    45     1
    18    42     1
    18    38     1
    18    44     1
    18    22     1
    19    23     1
    19    43     1
    19    38     1
    19    21     1
    20    43     1
    20    37     1
    20    39     1
    20    25     1
    20    24     1
    21    26     1
    21    58     1
    21    60     1
    21    37     1
    21    36     1
    22    38     1
    22    59     1
    22    40     1
    22    26     1
    23    27     1
    23    39     1
    23    59     1
    23    30     1
    24    39     1
    24    58     1
    24    60     1
    24    28     1
    24    29     1
    25    38     1
    25    40     1
    25    27     1
    25    30     1
    25    57     1
    25    56     1
    26    59     1
    26    55     1
    26    56     1
    27    60     1
    27    55     1
    28    51     1
    28    60     1
    28    54     1
    29    56     1
    29    59     1
    29    52     1
    29    53     1
    30    51     1
    30    54     1
    30    57     1
    30    58     1
    31    36     1
    31    41     1
    31    44     1
    31    57     1
    31    52     1
    31    54     1
    31    47     1
    31    46     1
    31    66     1
    32    53     1
    32    48     1
    32    50     1
    32    57     1
    32    37     1
    32    40     1
    32    42     1
    32    43     1
    33    49     1
    33    41     1
    33    44     1
    33    53     1
    33    56     1
    33    58     1
    33    38     1
    33    39     1
    34    45     1
    34    37     1
    34    40     1
    34    49     1
    34    52     1
    34    54     1
    34    60     1
    34    59     1
    35    45     1
    35    48     1
    35    50     1
    35    36     1
    35    56     1
    35    58     1
    35    51     1
    35    71     1
    35    55     1
    36    45     1
    36    57     1
    36    43     1
    36    59     1
    37    58     1
    37    42     1
    37    41     1
    38    43     1
    38    45     1
    38    58     1
    39    59     1
    39    44     1
    39    57     1
    40    44     1
    40    56     1
    40    60     1
    41    46     1
    41    50     1
    42    47     1
    42    49     1
    43    48     1
    44    48     1
    45    49     1
    45    47     1
    46    51     1
    46    53     1
    46    71     1
    46    65     1
    46    67     1
    46    68     1
    47    52     1
    47    66     1
    48    52     1
    48    66     1
    49    53     1
    49    51     1
    49    71     1
    49    65     1
    49    67     1
    49    68     1
    50    55     1
    50    54     1
    50    72     1
    50    73     1
    50    62     1
    50    69     1
    50    74     1
    51    66     1
    51    65     1
    51    72     1
    51    73     1
    51    56     1
    52    67     1
    52    68     1
    52    56     1
    52    62     1
    53    57     1
    53    66     1
    53    65     1
    53    72     1
    53    73     1
    53    60     1
    54    71     1
    54    58     1
    54    59     1
    55    60     1
    55    71     1
    55    57     1
    61    66     1
    61    71     1
    62    67     1
    62    68     1
    62    72     1
    62    73     1
    63    66     1
    63    71     1
    64    66     1
    64    71     1
    65    69     1
    65    74     1
    66    72     1
    66    73     1
    66    70     1
    66    78     1
    66    75     1
    66    76     1
    67    71     1
    67    69     1
    67    74     1
    68    71     1
    68    79     1
    68    80     1
    68    77     1
    69    75     1
    69    76     1
    69    81     1
    70    74     1
    70    79     1
    70    80     1
    74    78     1
    74    81     1
    75    77     1
    75    80     1
    76    79     1
    76    82     1
    77    78     1
    77    81     1
    78    82     1
    79    81     1
    80    83     1
    80    84     1
    80    85     1
    81    86     1
    81    87     1
    81    88     1
    82    89     1
    83    86     1
    83    87     1
    83    88     1
    84    86     1
    84    87     1
    84    88     1
    85    90     1
    85    91     1
    85    92     1
    86    89     1
    87    89     1
    88    93     1
    88    94     1
    88    95     1
    89    96     1
    90    93     1
    90    94     1
    90    95     1
    91    93     1
    91    94     1
    91    95     1
    92    97     1
    92    98     1
    92    99     1
    93    96     1
    94    96     1
    95   100     1
    95   101     1
    95   102     1
    96   103     1
    97   100     1
    97   101     1
    97   102     1
    98   100     1
    98   101     1
    98   102     1
    99   104     1
    99   105     1
    99   106     1
   100   103     1
   101   103     1
   102   107     1
   102   108     1
   102   109     1
   104   107     1
   104   108     1
   104   109     1
   105   107     1
   105   108     1
   105   109     1
     1   115     1
     6   110     1
   110   115     1
     1   120     1
    11   110     1
   110   120     1
     1   123     1
    14   110     1
   110   123     1
     1   136     1
    27   110     1
   110   136     1
     1   131     1
    22   110     1
   110   131     1
     1   133     1
    24   110     1
   110   133     1
     1   126     1
    17   110     1
   110   126     1
     1   125     1
    16   110     1
   110   125     1
     2   132     1
    23   111     1
   111   132     1
     2   127     1
    18   111     1
   111   127     1
     2   129     1
    20   111     1
   111   129     1
     2   136     1
    27   111     1
   111   136     1
     2   116     1
     7   111     1
   111   116     1
     2   119     1
    10   111     1
   111   119     1
     2   121     1
    12   111     1
   111   121     1
     2   122     1
    13   111     1
   111   122     1
     3   128     1
    19   112     1
   112   128     1
     3   120     1
    11   112     1
   112   120     1
     3   123     1
    14   112     1
   112   123     1
     3   132     1
    23   112     1
   112   132     1
     3   135     1
    26   112     1
   112   135     1
     3   137     1
    28   112     1
   112   137     1
     3   117     1
     8   112     1
   112   117     1
     3   118     1
     9   112     1
   112   118     1
     4   124     1
    15   113     1
   113   124     1
     4   116     1
     7   113     1
   113   116     1
     4   119     1
    10   113     1
   113   119     1
     4   128     1
    19   113     1
   113   128     1
     4   131     1
    22   113     1
   113   131     1
     4   133     1
    24   113     1
   113   133     1
     4   139     1
    30   113     1
   113   139     1
     4   138     1
    29   113     1
   113   138     1
     5   124     1
    15   114     1
   114   124     1
     5   127     1
    18   114     1
   114   127     1
     5   129     1
    20   114     1
   114   129     1
     5   115     1
     6   114     1
   114   115     1
     5   135     1
    26   114     1
   114   135     1
     5   137     1
    28   114     1
   114   137     1
     5   130     1
    21   114     1
   114   130     1
     5   134     1
    25   114     1
   114   134     1
     6   124     1
    15   115     1
   115   124     1
     6   136     1
    27   115     1
   115   136     1
     6   155     1
    46   115     1
   115   155     1
     6   122     1
    13   115     1
   115   122     1
     6   160     1
    51   115     1
   115   160     1
     6   138     1
    29   115     1
   115   138     1
     7   137     1
    28   116     1
   116   137     1
     7   160     1
    51   116     1
   116   160     1
     7   156     1
    47   116     1
   116   156     1
     7   159     1
    50   116     1
   116   159     1
     7   121     1
    12   116     1
   116   121     1
     7   120     1
    11   116     1
   116   120     1
     8   122     1
    13   117     1
   117   122     1
     8   124     1
    15   117     1
   117   124     1
     8   137     1
    28   117     1
   117   137     1
     8   161     1
    52   117     1
   117   161     1
     8   164     1
    55   117     1
   117   164     1
     8   157     1
    48   117     1
   117   157     1
     8   158     1
    49   117     1
   117   158     1
     8   172     1
    66   117     1
   117   172     1
     9   123     1
    14   118     1
   118   123     1
     9   156     1
    47   118     1
   118   156     1
     9   159     1
    50   118     1
   118   159     1
     9   136     1
    27   118     1
   118   136     1
     9   138     1
    29   118     1
   118   138     1
     9   162     1
    53   118     1
   118   162     1
     9   175     1
    71   118     1
   118   175     1
     9   163     1
    54   118     1
   118   163     1
    10   123     1
    14   119     1
   119   123     1
    10   155     1
    46   119     1
   119   155     1
    10   161     1
    52   119     1
   119   161     1
    10   164     1
    55   119     1
   119   164     1
    10   135     1
    26   119     1
   119   135     1
    10   139     1
    30   119     1
   119   139     1
    11   156     1
    47   120     1
   120   156     1
    11   150     1
    41   120     1
   120   150     1
    11   152     1
    43   120     1
   120   152     1
    11   125     1
    16   120     1
   120   125     1
    11   129     1
    20   120     1
   120   129     1
    12   126     1
    17   121     1
   121   126     1
    12   128     1
    19   121     1
   121   128     1
    12   155     1
    46   121     1
   121   155     1
    12   157     1
    48   121     1
   121   157     1
    12   154     1
    45   121     1
   121   154     1
    12   153     1
    44   121     1
   121   153     1
    13   127     1
    18   122     1
   122   127     1
    13   150     1
    41   122     1
   122   150     1
    13   152     1
    43   122     1
   122   152     1
    13   159     1
    50   122     1
   122   159     1
    13   158     1
    49   122     1
   122   158     1
    14   155     1
    46   123     1
   123   155     1
    14   151     1
    42   123     1
   123   151     1
    14   157     1
    48   123     1
   123   157     1
    14   127     1
    18   123     1
   123   127     1
    15   128     1
    19   124     1
   124   128     1
    15   151     1
    42   124     1
   124   151     1
    15   126     1
    17   124     1
   124   126     1
    15   156     1
    47   124     1
   124   156     1
    16   151     1
    42   125     1
   125   151     1
    16   153     1
    44   125     1
   125   153     1
    16   130     1
    21   125     1
   125   130     1
    16   132     1
    23   125     1
   125   132     1
    16   145     1
    36   125     1
   125   145     1
    16   149     1
    40   125     1
   125   149     1
    17   131     1
    22   126     1
   126   131     1
    17   146     1
    37   126     1
   126   146     1
    17   148     1
    39   126     1
   126   148     1
    17   150     1
    41   126     1
   126   150     1
    17   154     1
    45   126     1
   126   154     1
    18   151     1
    42   127     1
   127   151     1
    18   147     1
    38   127     1
   127   147     1
    18   153     1
    44   127     1
   127   153     1
    18   131     1
    22   127     1
   127   131     1
    19   132     1
    23   128     1
   128   132     1
    19   152     1
    43   128     1
   128   152     1
    19   147     1
    38   128     1
   128   147     1
    19   130     1
    21   128     1
   128   130     1
    20   152     1
    43   129     1
   129   152     1
    20   146     1
    37   129     1
   129   146     1
    20   148     1
    39   129     1
   129   148     1
    20   134     1
    25   129     1
   129   134     1
    20   133     1
    24   129     1
   129   133     1
    21   135     1
    26   130     1
   130   135     1
    21   167     1
    58   130     1
   130   167     1
    21   169     1
    60   130     1
   130   169     1
    21   146     1
    37   130     1
   130   146     1
    21   145     1
    36   130     1
   130   145     1
    22   147     1
    38   131     1
   131   147     1
    22   168     1
    59   131     1
   131   168     1
    22   149     1
    40   131     1
   131   149     1
    22   135     1
    26   131     1
   131   135     1
    23   136     1
    27   132     1
   132   136     1
    23   148     1
    39   132     1
   132   148     1
    23   168     1
    59   132     1
   132   168     1
    23   139     1
    30   132     1
   132   139     1
    24   148     1
    39   133     1
   133   148     1
    24   167     1
    58   133     1
   133   167     1
    24   169     1
    60   133     1
   133   169     1
    24   137     1
    28   133     1
   133   137     1
    24   138     1
    29   133     1
   133   138     1
    25   147     1
    38   134     1
   134   147     1
    25   149     1
    40   134     1
   134   149     1
    25   136     1
    27   134     1
   134   136     1
    25   139     1
    30   134     1
   134   139     1
    25   166     1
    57   134     1
   134   166     1
    25   165     1
    56   134     1
   134   165     1
    26   168     1
    59   135     1
   135   168     1
    26   164     1
    55   135     1
   135   164     1
    26   165     1
    56   135     1
   135   165     1
    27   169     1
    60   136     1
   136   169     1
    27   164     1
    55   136     1
   136   164     1
    28   160     1
    51   137     1
   137   160     1
    28   169     1
    60   137     1
   137   169     1
    28   163     1
    54   137     1
   137   163     1
    29   165     1
    56   138     1
   138   165     1
    29   168     1
    59   138     1
   138   168     1
    29   161     1
    52   138     1
   138   161     1
    29   162     1
    53   138     1
   138   162     1
    30   160     1
    51   139     1
   139   160     1
    30   163     1
    54   139     1
   139   163     1
    30   166     1
    57   139     1
   139   166     1
    30   167     1
    58   139     1
   139   167     1
    31   145     1
    36   140     1
   140   145     1
    31   150     1
    41   140     1
   140   150     1
    31   153     1
    44   140     1
   140   153     1
    31   166     1
    57   140     1
   140   166     1
    31   161     1
    52   140     1
   140   161     1
    31   163     1
    54   140     1
   140   163     1
    31   156     1
    47   140     1
   140   156     1
    31   155     1
    46   140     1
   140   155     1
    31   172     1
    66   140     1
   140   172     1
    32   162     1
    53   141     1
   141   162     1
    32   157     1
    48   141     1
   141   157     1
    32   159     1
    50   141     1
   141   159     1
    32   166     1
    57   141     1
   141   166     1
    32   146     1
    37   141     1
   141   146     1
    32   149     1
    40   141     1
   141   149     1
    32   151     1
    42   141     1
   141   151     1
    32   152     1
    43   141     1
   141   152     1
    33   158     1
    49   142     1
   142   158     1
    33   150     1
    41   142     1
   142   150     1
    33   153     1
    44   142     1
   142   153     1
    33   162     1
    53   142     1
   142   162     1
    33   165     1
    56   142     1
   142   165     1
    33   167     1
    58   142     1
   142   167     1
    33   147     1
    38   142     1
   142   147     1
    33   148     1
    39   142     1
   142   148     1
    34   154     1
    45   143     1
   143   154     1
    34   146     1
    37   143     1
   143   146     1
    34   149     1
    40   143     1
   143   149     1
    34   158     1
    49   143     1
   143   158     1
    34   161     1
    52   143     1
   143   161     1
    34   163     1
    54   143     1
   143   163     1
    34   169     1
    60   143     1
   143   169     1
    34   168     1
    59   143     1
   143   168     1
    35   154     1
    45   144     1
   144   154     1
    35   157     1
    48   144     1
   144   157     1
    35   159     1
    50   144     1
   144   159     1
    35   145     1
    36   144     1
   144   145     1
    35   165     1
    56   144     1
   144   165     1
    35   167     1
    58   144     1
   144   167     1
    35   160     1
    51   144     1
   144   160     1
    35   175     1
    71   144     1
   144   175     1
    35   164     1
    55   144     1
   144   164     1
    36   154     1
    45   145     1
   145   154     1
    36   166     1
    57   145     1
   145   166     1
    36   152     1
    43   145     1
   145   152     1
    36   168     1
    59   145     1
   145   168     1
    37   167     1
    58   146     1
   146   167     1
    37   151     1
    42   146     1
   146   151     1
    37   150     1
    41   146     1
   146   150     1
    38   152     1
    43   147     1
   147   152     1
    38   154     1
    45   147     1
   147   154     1
    38   167     1
    58   147     1
   147   167     1
    39   168     1
    59   148     1
   148   168     1
    39   153     1
    44   148     1
   148   153     1
    39   166     1
    57   148     1
   148   166     1
    40   153     1
    44   149     1
   149   153     1
    40   165     1
    56   149     1
   149   165     1
    40   169     1
    60   149     1
   149   169     1
    41   155     1
    46   150     1
   150   155     1
    41   159     1
    50   150     1
   150   159     1
    42   156     1
    47   151     1
   151   156     1
    42   158     1
    49   151     1
   151   158     1
    43   157     1
    48   152     1
   152   157     1
    44   157     1
    48   153     1
   153   157     1
    45   158     1
    49   154     1
   154   158     1
    45   156     1
    47   154     1
   154   156     1
    46   160     1
    51   155     1
   155   160     1
    46   162     1
    53   155     1
   155   162     1
    46   175     1
    71   155     1
   155   175     1
    46   171     1
    65   155     1
   155   171     1
    67   155     1
    46   173     1
    68   155     1
   155   173     1
    47   161     1
    52   156     1
   156   161     1
    47   172     1
    66   156     1
   156   172     1
    48   161     1
    52   157     1
   157   161     1
    48   172     1
    66   157     1
   157   172     1
    49   162     1
    53   158     1
   158   162     1
    49   160     1
    51   158     1
   158   160     1
    49   175     1
    71   158     1
   158   175     1
    49   171     1
    65   158     1
   158   171     1
    67   158     1
    49   173     1
    68   158     1
   158   173     1
    50   164     1
    55   159     1
   159   164     1
    50   163     1
    54   159     1
   159   163     1
    72   159     1
    73   159     1
    50   170     1
    62   159     1
   159   170     1
    50   174     1
    69   159     1
   159   174     1
    50   176     1
    74   159     1
   159   176     1
    51   172     1
    66   160     1
   160   172     1
    51   171     1
    65   160     1
   160   171     1
    72   160     1
    73   160     1
    51   165     1
    56   160     1
   160   165     1
    67   161     1
    52   173     1
    68   161     1
   161   173     1
    52   165     1
    56   161     1
   161   165     1
    52   170     1
    62   161     1
   161   170     1
    53   166     1
    57   162     1
   162   166     1
    53   172     1
    66   162     1
   162   172     1
    53   171     1
    65   162     1
   162   171     1
    72   162     1
    73   162     1
    53   169     1
    60   162     1
   162   169     1
    54   175     1
    71   163     1
   163   175     1
    54   167     1
    58   163     1
   163   167     1
    54   168     1
    59   163     1
   163   168     1
    55   169     1
    60   164     1
   164   169     1
    55   175     1
    71   164     1
   164   175     1
    55   166     1
    57   164     1
   164   166     1
    61   172     1
    61   175     1
    67   170     1
    62   173     1
    68   170     1
   170   173     1
    72   170     1
    73   170     1
    63   172     1
    63   175     1
    64   172     1
    64   175     1
    65   174     1
    69   171     1
   171   174     1
    65   176     1
    74   171     1
   171   176     1
    72   172     1
    73   172     1
    70   172     1
    66   178     1
    78   172     1
   172   178     1
    75   172     1
    66   177     1
    76   172     1
   172   177     1
    67   175     1
    67   174     1
    67   176     1
    68   175     1
    71   173     1
   173   175     1
    79   173     1
    68   179     1
    80   173     1
   173   179     1
    77   173     1
    75   174     1
    69   177     1
    76   174     1
   174   177     1
    69   180     1
    81   174     1
   174   180     1
    70   176     1
    70   179     1
    74   178     1
    78   176     1
   176   178     1
    74   180     1
    81   176     1
   176   180     1
    75   179     1
    79   177     1
    76   181     1
    82   177     1
   177   181     1
    77   178     1
    77   180     1
    78   181     1
    82   178     1
   178   181     1
    79   180     1
    83   179     1
    84   179     1
    80   182     1
    85   179     1
   179   182     1
    86   180     1
    87   180     1
    81   183     1
    88   180     1
   180   183     1
    82   184     1
    89   181     1
   181   184     1
    83   183     1
    84   183     1
    90   182     1
    91   182     1
    85   185     1
    92   182     1
   182   185     1
    86   184     1
    87   184     1
    93   183     1
    94   183     1
    88   186     1
    95   183     1
   183   186     1
    89   187     1
    96   184     1
   184   187     1
    90   186     1
    91   186     1
    97   185     1
    98   185     1
    92   188     1
    99   185     1
   185   188     1
    93   187     1
    94   187     1
   100   186     1
   101   186     1
    95   189     1
   102   186     1
   186   189     1
    96   190     1
   103   187     1
   187   190     1
    97   189     1
    98   189     1
   104   188     1
   105   188     1
    99   191     1
   106   188     1
   188   191     1
   100   190     1
   101   190     1
   107   189     1
   108   189     1
   109   189     1
