# Supplementary material for: Strategies for Enhancing the Dielectric Constant of Organic Materials
Source: J Phys Chem C Nanomater Interfaces. 2022 Oct 10;126(45):19462–9. doi: 10.1021/acs.jpcc.2c05682 (PMC9677499; doi:10.1021/acs.jpcc.2c05682)
Supplement: Supplementary file 2 — jp2c05682_si_002.zip [file jp2c05682_si_002.zip › MD_SI/pteg1/gas_polar.gro]

pteg1
   191
    1MOL     C1    1   0.256  -0.408   0.086
    1MOL     C2    2   0.124  -0.346   0.098
    1MOL     C3    3   0.123  -0.265   0.218
    1MOL     C4    4   0.254  -0.276   0.282
    1MOL     C5    5   0.336  -0.364   0.200
    1MOL     C6    6   0.056  -0.141   0.219
    1MOL     C7    7  -0.014  -0.096   0.100
    1MOL     C8    8   0.002   0.049   0.090
    1MOL     C9    9   0.083   0.092   0.206
    1MOL    C10   10   0.115  -0.026   0.284
    1MOL    C11   11   0.119  -0.318  -0.149
    1MOL    C12   12   0.086  -0.200  -0.228
    1MOL    C13   13   0.004  -0.112  -0.145
    1MOL    C14   14  -0.015  -0.176  -0.016
    1MOL    C15   15   0.056  -0.303  -0.018
    1MOL    C16   16   0.475  -0.331  -0.187
    1MOL    C17   17   0.345  -0.320  -0.251
    1MOL    C18   18   0.246  -0.377  -0.160
    1MOL    C19   19   0.315  -0.423  -0.040
    1MOL    C20   20   0.457  -0.394  -0.057
    1MOL    C21   21   0.633  -0.246   0.036
    1MOL    C22   22   0.535  -0.353   0.052
    1MOL    C23   23   0.473  -0.338   0.184
    1MOL    C24   24   0.533  -0.222   0.249
    1MOL    C25   25   0.632  -0.165   0.158
    1MOL    C26   26   0.454  -0.137   0.328
    1MOL    C27   27   0.311  -0.165   0.345
    1MOL    C28   28   0.241  -0.038   0.347
    1MOL    C29   29   0.338   0.068   0.331
    1MOL    C30   30   0.470   0.007   0.319
    1MOL    C31   31   0.313   0.226  -0.196
    1MOL    C32   32   0.395   0.139  -0.277
    1MOL    C33   33   0.526   0.128  -0.214
    1MOL    C34   34   0.525   0.209  -0.093
    1MOL    C35   35   0.394   0.270  -0.080
    1MOL    C36   36   0.596   0.006  -0.217
    1MOL    C37   37   0.537  -0.110  -0.282
    1MOL    C38   38   0.570  -0.228  -0.203
    1MOL    C39   39   0.650  -0.184  -0.089
    1MOL    C40   40   0.666  -0.040  -0.098
    1MOL    C41   41   0.198  -0.001  -0.324
    1MOL    C42   42   0.181  -0.146  -0.316
    1MOL    C43   43   0.313  -0.207  -0.328
    1MOL    C44   44   0.411  -0.100  -0.344
    1MOL    C45   45   0.339   0.027  -0.342
    1MOL    C46   46   0.018   0.109  -0.034
    1MOL    C47   47   0.022   0.027  -0.152
    1MOL    C48   48   0.120   0.083  -0.243
    1MOL    C49   49   0.177   0.200  -0.180
    1MOL    C50   50   0.095   0.239  -0.056
    1MOL    C51   51   0.176   0.194   0.191
    1MOL    C52   52   0.183   0.285   0.069
    1MOL    C53   53   0.335   0.286   0.044
    1MOL    C54   54   0.404   0.237   0.161
    1MOL    C55   55   0.306   0.180   0.252
    1MOL    C56   56   0.533   0.180   0.152
    1MOL    C57   57   0.594   0.165   0.021
    1MOL    C58   58   0.666   0.038   0.019
    1MOL    C59   59   0.648  -0.026   0.149
    1MOL    C60   60   0.566   0.062   0.231
    1MOL     H1   61   0.100   0.602  -0.188
    1MOL    C61   62   0.156   0.560  -0.103
    1MOL     H2   63   0.242   0.502  -0.142
    1MOL     H3   64   0.195   0.644  -0.043
    1MOL     N1   65   0.065   0.482  -0.019
    1MOL    C62   66   0.002   0.369  -0.088
    1MOL     H4   67   0.006   0.387  -0.197
    1MOL    C63   68  -0.144   0.348  -0.049
    1MOL    C64   69  -0.204   0.414   0.060
    1MOL     H5   70  -0.146   0.489   0.116
    1MOL    C65   71   0.123   0.428   0.102
    1MOL     H6   72   0.199   0.496   0.144
    1MOL     H7   73   0.045   0.413   0.178
    1MOL    C66   74  -0.224   0.260  -0.124
    1MOL     H8   75  -0.182   0.210  -0.212
    1MOL    C67   76  -0.357   0.234  -0.091
    1MOL     H9   77  -0.416   0.165  -0.152
    1MOL    C68   78  -0.337   0.390   0.095
    1MOL    H10   79  -0.383   0.441   0.180
    1MOL    C69   80  -0.414   0.298   0.021
    1MOL     O1   81  -0.543   0.280   0.065
    1MOL    C70   82  -0.624   0.186  -0.007
    1MOL    H11   83  -0.638   0.219  -0.112
    1MOL    H12   84  -0.578   0.086  -0.006
    1MOL    C71   85  -0.759   0.183   0.065
    1MOL    H13   86  -0.744   0.151   0.171
    1MOL    H14   87  -0.804   0.284   0.066
    1MOL     O2   88  -0.840   0.090  -0.005
    1MOL    C72   89  -0.969   0.077   0.054
    1MOL    H15   90  -0.961   0.042   0.159
    1MOL    H16   91  -1.023   0.174   0.055
    1MOL    C73   92  -1.047  -0.025  -0.028
    1MOL    H17   93  -1.056   0.010  -0.133
    1MOL    H18   94  -0.994  -0.122  -0.029
    1MOL     O3   95  -1.176  -0.038   0.031
    1MOL    C74   96  -1.258  -0.132  -0.038
    1MOL    H19   97  -1.273  -0.100  -0.143
    1MOL    H20   98  -1.211  -0.232  -0.038
    1MOL    C75   99  -1.392  -0.138   0.035
    1MOL    H21  100  -1.376  -0.169   0.140
    1MOL    H22  101  -1.439  -0.037   0.036
    1MOL     O4  102  -1.473  -0.232  -0.034
    1MOL    C76  103  -1.602  -0.246   0.026
    1MOL    H23  104  -1.591  -0.279   0.131
    1MOL    H24  105  -1.654  -0.147   0.027
    1MOL    C77  106  -1.682  -0.347  -0.054
    1MOL    H25  107  -1.782  -0.360  -0.010
    1MOL    H26  108  -1.694  -0.314  -0.159
    1MOL    H27  109  -1.631  -0.445  -0.055
    2MOL     D1  110   0.256  -0.408   0.086
    2MOL     D2  111   0.124  -0.346   0.098
    2MOL     D3  112   0.123  -0.265   0.218
    2MOL     D4  113   0.254  -0.276   0.282
    2MOL     D5  114   0.336  -0.364   0.200
    2MOL     D6  115   0.056  -0.141   0.219
    2MOL     D7  116  -0.014  -0.096   0.100
    2MOL     D8  117   0.002   0.049   0.090
    2MOL     D9  118   0.083   0.092   0.206
    2MOL    D10  119   0.115  -0.026   0.284
    2MOL    D11  120   0.119  -0.318  -0.149
    2MOL    D12  121   0.086  -0.200  -0.228
    2MOL    D13  122   0.004  -0.112  -0.145
    2MOL    D14  123  -0.015  -0.176  -0.016
    2MOL    D15  124   0.056  -0.303  -0.018
    2MOL    D16  125   0.475  -0.331  -0.187
    2MOL    D17  126   0.345  -0.320  -0.251
    2MOL    D18  127   0.246  -0.377  -0.160
    2MOL    D19  128   0.315  -0.423  -0.040
    2MOL    D20  129   0.457  -0.394  -0.057
    2MOL    D21  130   0.633  -0.246   0.036
    2MOL    D22  131   0.535  -0.353   0.052
    2MOL    D23  132   0.473  -0.338   0.184
    2MOL    D24  133   0.533  -0.222   0.249
    2MOL    D25  134   0.632  -0.165   0.158
    2MOL    D26  135   0.454  -0.137   0.328
    2MOL    D27  136   0.311  -0.165   0.345
    2MOL    D28  137   0.241  -0.038   0.347
    2MOL    D29  138   0.338   0.068   0.331
    2MOL    D30  139   0.470   0.007   0.319
    2MOL    D31  140   0.313   0.226  -0.196
    2MOL    D32  141   0.395   0.139  -0.277
    2MOL    D33  142   0.526   0.128  -0.214
    2MOL    D34  143   0.525   0.209  -0.093
    2MOL    D35  144   0.394   0.270  -0.080
    2MOL    D36  145   0.596   0.006  -0.217
    2MOL    D37  146   0.537  -0.110  -0.282
    2MOL    D38  147   0.570  -0.228  -0.203
    2MOL    D39  148   0.650  -0.184  -0.089
    2MOL    D40  149   0.666  -0.040  -0.098
    2MOL    D41  150   0.198  -0.001  -0.324
    2MOL    D42  151   0.181  -0.146  -0.316
    2MOL    D43  152   0.313  -0.207  -0.328
    2MOL    D44  153   0.411  -0.100  -0.344
    2MOL    D45  154   0.339   0.027  -0.342
    2MOL    D46  155   0.018   0.109  -0.034
    2MOL    D47  156   0.022   0.027  -0.152
    2MOL    D48  157   0.120   0.083  -0.243
    2MOL    D49  158   0.177   0.200  -0.180
    2MOL    D50  159   0.095   0.239  -0.056
    2MOL    D51  160   0.176   0.194   0.191
    2MOL    D52  161   0.183   0.285   0.069
    2MOL    D53  162   0.335   0.286   0.044
    2MOL    D54  163   0.404   0.237   0.161
    2MOL    D55  164   0.306   0.180   0.252
    2MOL    D56  165   0.533   0.180   0.152
    2MOL    D57  166   0.594   0.165   0.021
    2MOL    D58  167   0.666   0.038   0.019
    2MOL    D59  168   0.648  -0.026   0.149
    2MOL    D60  169   0.566   0.062   0.231
    2MOL    D61  170   0.156   0.560  -0.103
    2MOL    D62  171   0.065   0.482  -0.019
    2MOL    D63  172   0.002   0.369  -0.088
    2MOL    D64  173  -0.144   0.348  -0.049
    2MOL    D65  174  -0.204   0.414   0.060
    2MOL    D66  175   0.123   0.428   0.102
    2MOL    D67  176  -0.224   0.260  -0.124
    2MOL    D68  177  -0.357   0.234  -0.091
    2MOL    D69  178  -0.337   0.390   0.095
    2MOL    D70  179  -0.414   0.298   0.021
    2MOL    D71  180  -0.543   0.280   0.065
    2MOL    D72  181  -0.624   0.186  -0.007
    2MOL    D73  182  -0.759   0.183   0.065
    2MOL    D74  183  -0.840   0.090  -0.005
    2MOL    D75  184  -0.969   0.077   0.054
    2MOL    D76  185  -1.047  -0.025  -0.028
    2MOL    D77  186  -1.176  -0.038   0.031
    2MOL    D78  187  -1.258  -0.132  -0.038
    2MOL    D79  188  -1.392  -0.138   0.035
    2MOL    D80  189  -1.473  -0.232  -0.034
    2MOL    D81  190  -1.602  -0.246   0.026
    2MOL    D82  191  -1.682  -0.347  -0.054
    20.00000    20.00000    20.00000
