# Supplementary material for: Strategies for Enhancing the Dielectric Constant of Organic Materials
Source: J Phys Chem C Nanomater Interfaces. 2022 Oct 10;126(45):19462–9. doi: 10.1021/acs.jpcc.2c05682 (PMC9677499; doi:10.1021/acs.jpcc.2c05682)
Supplement: Supplementary file 2 — jp2c05682_si_002.zip [file jp2c05682_si_002.zip › MD_SI/pteg1/pteg1_qforce.itp]

;
;           ____         ______
;          / __ \       |  ____|
;         | |  | |______| |__ ___  _ __ ___ ___
;         | |  | |______|  __/ _ \| '__/ __/ _ \
;         | |__| |      | | | (_) | | | (_|  __/
;          \___\_\      |_|  \___/|_|  \___\___|
;
;          Selim Sami, Maximilian F.S.J. Menger
;             University of Groningen - 2020
;          ====================================
;
; lj: gromos, charges: cm5
; NB fitting: True, fragment_fitting: yes
; urey: True, cross_bond_angle: False
;

[ atomtypes ]
;   name     mass   charge  t           c6          c12
      HC   0.0000   0.0000  A  8.46400e-05  1.51290e-08
    CAro   0.0000   0.0000  A  2.34062e-03  4.45632e-06
      CF   0.0000   0.0000  A  1.92695e-03  3.35812e-06
       C   0.0000   0.0000  A  2.34062e-03  4.93728e-06
      OE   0.0000   0.0000  A  2.26195e-03  1.21000e-06
    NTer   0.0000   0.0000  A  8.63041e-03  2.02500e-05

[ nonbond_params ]
;  name1    name2   type             c6            c12
      HC       HC      1    8.46400e-05     1.51290e-08
    CAro       HC      1    4.45096e-04     2.59653e-07
      CF       HC      1    4.03853e-04     2.25400e-07
       C       HC      1    4.45096e-04     2.73306e-07
      HC       OE      1    4.37552e-04     1.35300e-07
      HC     NTer      1    8.54680e-04     5.53500e-07
    CAro     CAro      1    2.34062e-03     4.45632e-06
    CAro       CF      1    2.12374e-03     3.86844e-06
       C     CAro      1    2.34062e-03     4.69064e-06
    CAro       OE      1    2.30095e-03     2.32210e-06
    CAro     NTer      1    4.49450e-03     9.49950e-06
      CF       CF      1    1.92695e-03     3.35812e-06
       C       CF      1    2.12374e-03     4.07185e-06
      CF       OE      1    2.08774e-03     2.01577e-06
      CF     NTer      1    4.07803e-03     8.24633e-06
       C        C      1    2.34062e-03     4.93728e-06
       C       OE      1    2.30095e-03     2.44420e-06
       C     NTer      1    4.49450e-03     9.99900e-06
      OE       OE      1    2.26195e-03     1.21000e-06
    NTer       OE      1    4.41832e-03     4.95000e-06
    NTer     NTer      1    8.63041e-03     2.02500e-05

[ pairtypes ]
;  name1    name2   type             c6            c12
      HC       HC      1    8.46400e-05     1.51290e-08
    CAro       HC      1    4.45096e-04     2.59653e-07
       C       HC      1    4.45096e-04     2.25951e-07
      HC       OE      1    4.37552e-04     1.38375e-07
      HC     NTer      1    8.54680e-04     5.53500e-07
    CAro     CAro      1    2.34062e-03     4.45632e-06
       C     CAro      1    2.34062e-03     3.87791e-06
    CAro       OE      1    2.30095e-03     2.37487e-06
    CAro     NTer      1    4.49450e-03     9.49950e-06
       C        C      1    2.34062e-03     3.37457e-06
       C       OE      1    2.30095e-03     2.06662e-06
       C     NTer      1    4.49450e-03     8.26650e-06
      OE       OE      1    2.26195e-03     1.26563e-06
    NTer       OE      1    4.41832e-03     5.06250e-06
    NTer     NTer      1    8.63041e-03     2.02500e-05

[ moleculetype ]
;name nrexcl
pteg1      3

[ atoms ]
;  nr     type resnr resnm   atom cgrp     charge      mass
    1       CF     1   MOL     C1    1   -0.00083  12.01070
    2       CF     1   MOL     C2    2   -0.00254  12.01070
    3       CF     1   MOL     C3    3   -0.00254  12.01070
    4       CF     1   MOL     C4    4   -0.00254  12.01070
    5       CF     1   MOL     C5    5   -0.00254  12.01070
    6       CF     1   MOL     C6    6   -0.00254  12.01070
    7       CF     1   MOL     C7    7   -0.00403  12.01070
    8       CF     1   MOL     C8    8   -0.00864  12.01070
    9       CF     1   MOL     C9    9   -0.00976  12.01070
   10       CF     1   MOL    C10   10   -0.00403  12.01070
   11       CF     1   MOL    C11   11   -0.00083  12.01070
   12       CF     1   MOL    C12   12   -0.00254  12.01070
   13       CF     1   MOL    C13   13   -0.00693  12.01070
   14       CF     1   MOL    C14   14   -0.00254  12.01070
   15       CF     1   MOL    C15   15   -0.00254  12.01070
   16       CF     1   MOL    C16   16   -0.00147  12.01070
   17       CF     1   MOL    C17   17   -0.00149  12.01070
   18       CF     1   MOL    C18   18   -0.00162  12.01070
   19       CF     1   MOL    C19   19   -0.00162  12.01070
   20       CF     1   MOL    C20   20   -0.00149  12.01070
   21       CF     1   MOL    C21   21   -0.00139  12.01070
   22       CF     1   MOL    C22   22   -0.00139  12.01070
   23       CF     1   MOL    C23   23   -0.00318  12.01070
   24       CF     1   MOL    C24   24   -0.00254  12.01070
   25       CF     1   MOL    C25   25   -0.00318  12.01070
   26       CF     1   MOL    C26   26   -0.00254  12.01070
   27       CF     1   MOL    C27   27   -0.00254  12.01070
   28       CF     1   MOL    C28   28   -0.00254  12.01070
   29       CF     1   MOL    C29   29   -0.00693  12.01070
   30       CF     1   MOL    C30   30   -0.00254  12.01070
   31       CF     1   MOL    C31   31   -0.00864  12.01070
   32       CF     1   MOL    C32   32   -0.00403  12.01070
   33       CF     1   MOL    C33   33   -0.00083  12.01070
   34       CF     1   MOL    C34   34   -0.00403  12.01070
   35       CF     1   MOL    C35   35   -0.00976  12.01070
   36       CF     1   MOL    C36   36   -0.00162  12.01070
   37       CF     1   MOL    C37   37   -0.00149  12.01070
   38       CF     1   MOL    C38   38   -0.00147  12.01070
   39       CF     1   MOL    C39   39   -0.00149  12.01070
   40       CF     1   MOL    C40   40   -0.00162  12.01070
   41       CF     1   MOL    C41   41   -0.00693  12.01070
   42       CF     1   MOL    C42   42   -0.00318  12.01070
   43       CF     1   MOL    C43   43   -0.00139  12.01070
   44       CF     1   MOL    C44   44   -0.00139  12.01070
   45       CF     1   MOL    C45   45   -0.00318  12.01070
   46       CF     1   MOL    C46   46    0.00615  12.01070
   47       CF     1   MOL    C47   47   -0.00221  12.01070
   48       CF     1   MOL    C48   48   -0.00221  12.01070
   49       CF     1   MOL    C49   49    0.00615  12.01070
   50       CF     1   MOL    C50   50    0.01693  12.01070
   51       CF     1   MOL    C51   51    0.00309  12.01070
   52       CF     1   MOL    C52   52    0.01238  12.01070
   53       CF     1   MOL    C53   53    0.00309  12.01070
   54       CF     1   MOL    C54   54   -0.00290  12.01070
   55       CF     1   MOL    C55   55   -0.00290  12.01070
   56       CF     1   MOL    C56   56   -0.00693  12.01070
   57       CF     1   MOL    C57   57   -0.00254  12.01070
   58       CF     1   MOL    C58   58   -0.00083  12.01070
   59       CF     1   MOL    C59   59   -0.00254  12.01070
   60       CF     1   MOL    C60   60   -0.00254  12.01070
   61       HC     1   MOL     H1   61    0.09593   1.00794
   62        C     1   MOL    C61   62   -0.13482  12.01070
   63       HC     1   MOL     H2   63    0.09593   1.00794
   64       HC     1   MOL     H3   64    0.09593   1.00794
   65     NTer     1   MOL     N1   65   -0.33516  14.00670
   66        C     1   MOL    C62   66    0.02866  12.01070
   67       HC     1   MOL     H4   67    0.11093   1.00794
   68     CAro     1   MOL    C63   68   -0.03175  12.01070
   69     CAro     1   MOL    C64   69   -0.09840  12.01070
   70       HC     1   MOL     H5   70    0.09849   1.00794
   71        C     1   MOL    C65   71   -0.05187  12.01070
   72       HC     1   MOL     H6   72    0.10589   1.00794
   73       HC     1   MOL     H7   73    0.10589   1.00794
   74     CAro     1   MOL    C66   74   -0.09840  12.01070
   75       HC     1   MOL     H8   75    0.09849   1.00794
   76     CAro     1   MOL    C67   76   -0.11312  12.01070
   77       HC     1   MOL     H9   77    0.10537   1.00794
   78     CAro     1   MOL    C68   78   -0.11312  12.01070
   79       HC     1   MOL    H10   79    0.10537   1.00794
   80     CAro     1   MOL    C69   80    0.07817  12.01070
   81       OE     1   MOL     O1   81   -0.19352  15.99940
   82        C     1   MOL    C70   82   -0.05641  12.01070
   83       HC     1   MOL    H11   83    0.10345   1.00794
   84       HC     1   MOL    H12   84    0.10345   1.00794
   85        C     1   MOL    C71   85   -0.06249  12.01070
   86       HC     1   MOL    H13   86    0.09470   1.00794
   87       HC     1   MOL    H14   87    0.09470   1.00794
   88       OE     1   MOL     O2   88   -0.24888  15.99940
   89        C     1   MOL    C72   89   -0.06402  12.01070
   90       HC     1   MOL    H15   90    0.09470   1.00794
   91       HC     1   MOL    H16   91    0.09470   1.00794
   92        C     1   MOL    C73   92   -0.06402  12.01070
   93       HC     1   MOL    H17   93    0.09470   1.00794
   94       HC     1   MOL    H18   94    0.09470   1.00794
   95       OE     1   MOL     O3   95   -0.24888  15.99940
   96        C     1   MOL    C74   96   -0.06402  12.01070
   97       HC     1   MOL    H19   97    0.09470   1.00794
   98       HC     1   MOL    H20   98    0.09470   1.00794
   99        C     1   MOL    C75   99   -0.06654  12.01070
  100       HC     1   MOL    H21  100    0.09470   1.00794
  101       HC     1   MOL    H22  101    0.09470   1.00794
  102       OE     1   MOL     O4  102   -0.25170  15.99940
  103        C     1   MOL    C76  103   -0.06565  12.01070
  104       HC     1   MOL    H23  104    0.08715   1.00794
  105       HC     1   MOL    H24  105    0.08715   1.00794
  106        C     1   MOL    C77  106   -0.23859  12.01070
  107       HC     1   MOL    H25  107    0.08960   1.00794
  108       HC     1   MOL    H26  108    0.08960   1.00794
  109       HC     1   MOL    H27  109    0.08960   1.00794

[ bonds ]
;   ai    aj     f        r0        kb
     1     2     1   0.14579    196232
     1     5     1   0.14579    196232
     1    19     1   0.14056    290978
     2     3     1   0.14572    196966
     2    15     1   0.14054    291407
     3     4     1   0.14572    196966
     3     6     1   0.14054    291407
     4     5     1   0.14572    196966
     4    27     1   0.14054    291407
     5    23     1   0.14052    292356
     6     7     1   0.14567    197720
     6    10     1   0.14567    197720
     7     8     1   0.14529    200454
     7    14     1   0.14084    285112
     8     9     1   0.14781    182280
     8    46     1   0.13882    321451
     9    10     1   0.14528    200614
     9    51     1   0.13881    322381
    10    28     1   0.14084    285112
    11    12     1   0.14579    196232
    11    15     1   0.14579    196232
    11    18     1   0.14056    290978
    12    13     1   0.14538    201720
    12    42     1   0.14052    292356
    13    14     1   0.14538    201720
    13    47     1   0.14080    284537
    14    15     1   0.14572    196966
    16    17     1   0.14575    196864
    16    20     1   0.14575    196864
    16    38     1   0.14059    290521
    17    18     1   0.14576    196738
    17    43     1   0.14057    291099
    18    19     1   0.14579    195934
    19    20     1   0.14576    196738
    20    22     1   0.14057    291099
    21    22     1   0.14586    195756
    21    25     1   0.14569    197442
    21    39     1   0.14057    291099
    22    23     1   0.14569    197442
    23    24     1   0.14579    196528
    24    25     1   0.14579    196528
    24    26     1   0.14054    291407
    25    59     1   0.14052    292356
    26    27     1   0.14572    196966
    26    30     1   0.14572    196966
    27    28     1   0.14572    196966
    28    29     1   0.14538    201720
    29    30     1   0.14538    201720
    29    55     1   0.14087    283086
    30    60     1   0.14054    291407
    31    32     1   0.14529    200454
    31    35     1   0.14781    182280
    31    49     1   0.13882    321451
    32    33     1   0.14566    197913
    32    45     1   0.14081    285446
    33    34     1   0.14566    197913
    33    36     1   0.14056    290978
    34    35     1   0.14528    200614
    34    57     1   0.14084    285112
    35    53     1   0.13881    322381
    36    37     1   0.14576    196738
    36    40     1   0.14579    195934
    37    38     1   0.14575    196864
    37    44     1   0.14057    291099
    38    39     1   0.14575    196864
    39    40     1   0.14576    196738
    40    58     1   0.14056    290978
    41    42     1   0.14538    201241
    41    45     1   0.14538    201241
    41    48     1   0.14080    284537
    42    43     1   0.14569    197442
    43    44     1   0.14586    195756
    44    45     1   0.14569    197442
    46    47     1   0.14440    208020
    46    50     1   0.15310    137379
    47    48     1   0.14540    205647
    48    49     1   0.14440    208020
    49    50     1   0.15310    137379
    50    52     1   0.15985     83248
    50    66     1   0.16337     32840
    51    52     1   0.15304    138856
    51    55     1   0.14429    209943
    52    53     1   0.15304    138856
    52    71     1   0.15848     74654
    53    54     1   0.14429    209943
    54    55     1   0.14550    204973
    54    56     1   0.14087    283086
    56    57     1   0.14538    201720
    56    60     1   0.14538    201720
    57    58     1   0.14579    196232
    58    59     1   0.14579    196232
    59    60     1   0.14572    196966
    61    62     1   0.11046    280455
    62    63     1   0.11046    280455
    62    64     1   0.11046    280455
    62    65     1   0.14673    180529
    65    66     1   0.14580    172584
    65    71     1   0.14507    187777
    66    67     1   0.11038    286218
    66    68     1   0.15227    166860
    68    69     1   0.14065    288741
    68    74     1   0.14065    288741
    69    70     1   0.10948    301844
    69    78     1   0.13999    308189
    71    72     1   0.11025    287952
    71    73     1   0.11025    287952
    74    75     1   0.10948    301844
    74    76     1   0.13999    308189
    76    77     1   0.10935    305785
    76    80     1   0.14077    282981
    78    79     1   0.10935    305785
    78    80     1   0.14077    282981
    80    81     1   0.13714    260242
    81    82     1   0.14305    181851
    82    83     1   0.11073    277467
    82    84     1   0.11073    277467
    82    85     1   0.15237    184300
    85    86     1   0.11109    266850
    85    87     1   0.11109    266850
    85    88     1   0.14208    204351
    88    89     1   0.14235    198395
    89    90     1   0.11108    267581
    89    91     1   0.11108    267581
    89    92     1   0.15239    193181
    92    93     1   0.11108    267581
    92    94     1   0.11108    267581
    92    95     1   0.14235    198395
    95    96     1   0.14235    198395
    96    97     1   0.11108    267581
    96    98     1   0.11108    267581
    96    99     1   0.15239    187271
    99   100     1   0.11116    264707
    99   101     1   0.11116    264707
    99   102     1   0.14212    197775
   102   103     1   0.14279    188823
   103   104     1   0.11126    264774
   103   105     1   0.11126    264774
   103   106     1   0.15204    185421
   106   107     1   0.11033    284829
   106   108     1   0.11033    284829
   106   109     1   0.11033    284829

[ angles ]
;   ai    aj    ak     f        th0          kth
     1     2     3     5    107.970      345.764   0.23579    48153.994
     1     2    15     5    119.966      308.556   0.24793    30431.224
     1     5     4     5    107.970      345.764   0.23579    48153.994
     1     5    23     5    120.021      301.929   0.24799    30122.906
     1    19    18     5    119.962      305.924   0.24795    30636.769
     1    19    20     5    119.987      306.521   0.24796    31471.952
     2     1     5     5    107.971      338.865   0.23584    48163.311
     2     1    19     5    119.980      308.312   0.24797    31064.939
     2     3     4     5    107.975      346.766   0.23575    48035.830
     2     3     6     5    119.986      302.716   0.24790    30841.942
     2    15    11     5    119.966      308.556   0.24793    30431.224
     2    15    14     5    119.986      302.716   0.24790    30841.942
     3     2    15     5    119.986      302.716   0.24790    30841.942
     3     4     5     5    107.975      346.766   0.23575    48035.830
     3     4    27     5    119.986      302.716   0.24790    30841.942
     3     6     7     5    120.218      295.465   0.24815    30790.133
     3     6    10     5    120.218      295.465   0.24815    30790.133
     4     3     6     5    119.986      302.716   0.24790    30841.942
     4     5    23     5    119.991      302.849   0.24789    30840.795
     4    27    26     5    119.986      302.716   0.24790    30841.942
     4    27    28     5    119.986      302.716   0.24790    30841.942
     5     1    19     5    119.980      308.312   0.24797    31064.939
     5     4    27     5    119.986      302.716   0.24790    30841.942
     5    23    22     5    120.015      300.778   0.24790    30748.048
     5    23    24     5    120.002      305.838   0.24797    30571.146
     6     7     8     5    108.300      409.678   0.23585    47401.937
     6     7    14     5    119.795      306.682   0.24789    32267.750
     6    10     9     5    108.125      408.333   0.23557    48497.501
     6    10    28     5    119.795      306.682   0.24789    32267.750
     7     6    10     5    108.224      309.812   0.23604    48719.182
     7     8     9     5    107.604      332.160   0.23654    44598.649
     7     8    46     5    120.425      239.192   0.24660    35943.871
     7    14    13     5    119.174      301.632   0.24685    31879.093
     7    14    15     5    120.072      329.031   0.24828    30796.644
     8     7    14     5    120.661      296.434   0.24863    33689.030
     8     9    10     5    107.739      327.979   0.23673    44595.139
     8     9    51     5    120.043      302.905   0.24832    31373.567
     8    46    47     5    118.951      242.692   0.24399    41931.163
     8    46    50     5    124.425      356.756   0.25834    20733.416
     9     8    46     5    120.164      303.860   0.24848    31302.750
     9    10    28     5    120.545      297.116   0.24847    33660.219
     9    51    52     5    124.144      351.569   0.25794    21158.200
     9    51    55     5    119.205      255.113   0.24420    42364.868
    10     9    51     5    120.316      230.460   0.24644    36913.340
    10    28    27     5    120.072      329.031   0.24828    30796.644
    10    28    29     5    119.174      301.632   0.24685    31879.093
    11    12    13     5    107.912      335.625   0.23543    49728.720
    11    12    42     5    120.021      301.929   0.24799    30122.906
    11    15    14     5    107.970      345.764   0.23579    48153.994
    11    18    17     5    119.987      306.521   0.24796    31471.952
    11    18    19     5    119.962      305.924   0.24795    30636.769
    12    11    15     5    107.971      338.865   0.23584    48163.311
    12    11    18     5    119.980      308.312   0.24797    31064.939
    12    13    14     5    108.331      347.293   0.23572    50701.918
    12    13    47     5    119.540      329.662   0.24727    31685.166
    12    42    41     5    120.038      303.123   0.24765    30268.116
    12    42    43     5    120.015      300.778   0.24790    30748.048
    13    12    42     5    120.092      288.295   0.24772    31182.273
    13    14    15     5    107.871      334.926   0.23532    50042.494
    13    47    46     5    121.542      269.002   0.24889    30401.183
    13    47    48     5    120.080      280.778   0.24797    32224.589
    14    13    47     5    119.540      329.662   0.24727    31685.166
    15    11    18     5    119.980      308.312   0.24797    31064.939
    16    17    18     5    107.986      345.288   0.23581    48715.198
    16    17    43     5    120.027      306.084   0.24801    30864.612
    16    20    19     5    107.986      345.288   0.23581    48715.198
    16    20    22     5    120.027      306.084   0.24801    30864.612
    16    38    37     5    119.998      304.794   0.24798    30854.196
    16    38    39     5    119.998      304.794   0.24798    30854.196
    17    16    20     5    108.031      346.993   0.23587    48019.445
    17    16    38     5    119.998      304.794   0.24798    30854.196
    17    18    19     5    107.998      345.941   0.23587    48516.544
    17    43    42     5    119.988      304.199   0.24791    31285.050
    17    43    44     5    119.975      308.156   0.24804    30423.980
    18    17    43     5    120.032      301.552   0.24802    31172.569
    18    19    20     5    107.998      345.941   0.23587    48516.544
    19    20    22     5    120.032      301.552   0.24802    31172.569
    20    16    38     5    119.998      304.794   0.24798    30854.196
    20    22    21     5    119.975      308.156   0.24804    30423.980
    20    22    23     5    119.988      304.199   0.24791    31285.050
    21    22    23     5    107.976      342.921   0.23584    48569.628
    21    25    24     5    107.995      343.884   0.23581    48508.494
    21    25    59     5    120.015      300.778   0.24790    30748.048
    21    39    38     5    120.027      306.084   0.24801    30864.612
    21    39    40     5    120.032      301.552   0.24802    31172.569
    22    21    25     5    107.976      342.921   0.23584    48569.628
    22    21    39     5    119.975      308.156   0.24804    30423.980
    22    23    24     5    107.995      343.884   0.23581    48508.494
    23    24    25     5    107.992      343.496   0.23589    47733.512
    23    24    26     5    119.996      304.318   0.24798    30617.043
    24    25    59     5    120.002      305.838   0.24797    30571.146
    24    26    27     5    119.986      302.716   0.24790    30841.942
    24    26    30     5    119.986      302.716   0.24790    30841.942
    25    21    39     5    119.988      304.199   0.24791    31285.050
    25    24    26     5    119.996      304.318   0.24798    30617.043
    25    59    58     5    120.021      301.929   0.24799    30122.906
    25    59    60     5    119.991      302.849   0.24789    30840.795
    26    27    28     5    107.975      346.766   0.23575    48035.830
    26    30    29     5    107.871      334.926   0.23532    50042.494
    26    30    60     5    119.986      302.716   0.24790    30841.942
    27    26    30     5    107.975      346.766   0.23575    48035.830
    27    28    29     5    107.871      334.926   0.23532    50042.494
    28    29    30     5    108.331      347.293   0.23572    50701.918
    28    29    55     5    119.561      328.177   0.24736    30751.938
    29    30    60     5    120.088      298.234   0.24773    30646.012
    29    55    51     5    121.379      264.811   0.24866    31293.252
    29    55    54     5    120.071      276.111   0.24810    31545.195
    30    29    55     5    119.561      328.177   0.24736    30751.938
    30    60    56     5    120.088      298.234   0.24773    30646.012
    30    60    59     5    119.986      302.716   0.24790    30841.942
    31    32    33     5    108.216      405.893   0.23571    47984.730
    31    32    45     5    120.563      284.694   0.24849    33879.672
    31    35    34     5    107.739      327.979   0.23673    44595.139
    31    35    53     5    120.043      302.905   0.24832    31373.567
    31    49    48     5    118.951      242.692   0.24399    41931.163
    31    49    50     5    124.425      356.756   0.25834    20733.416
    32    31    35     5    107.604      332.160   0.23654    44598.649
    32    31    49     5    120.425      239.192   0.24660    35943.871
    32    33    34     5    108.209      310.810   0.23600    49048.974
    32    33    36     5    120.197      295.360   0.24813    30847.637
    32    45    41     5    119.137      306.083   0.24678    32411.302
    32    45    44     5    120.056      333.337   0.24820    30779.376
    33    32    45     5    119.847      308.505   0.24792    32178.533
    33    34    35     5    108.239      418.442   0.23573    46321.061
    33    34    57     5    119.843      304.420   0.24793    32417.154
    33    36    37     5    119.987      306.521   0.24796    31471.952
    33    36    40     5    119.962      305.924   0.24795    30636.769
    34    33    36     5    120.197      295.360   0.24813    30847.637
    34    35    53     5    120.316      230.460   0.24644    36913.340
    34    57    56     5    119.174      301.632   0.24685    31879.093
    34    57    58     5    120.042      332.848   0.24829    31049.863
    35    31    49     5    120.164      303.860   0.24848    31302.750
    35    34    57     5    120.545      297.116   0.24847    33660.219
    35    53    52     5    124.144      351.569   0.25794    21158.200
    35    53    54     5    119.205      255.113   0.24420    42364.868
    36    37    38     5    107.986      345.288   0.23581    48715.198
    36    37    44     5    120.032      301.552   0.24802    31172.569
    36    40    39     5    107.998      345.941   0.23587    48516.544
    36    40    58     5    119.962      305.924   0.24795    30636.769
    37    36    40     5    107.998      345.941   0.23587    48516.544
    37    38    39     5    108.031      346.993   0.23587    48019.445
    37    44    43     5    119.975      308.156   0.24804    30423.980
    37    44    45     5    119.988      304.199   0.24791    31285.050
    38    37    44     5    120.027      306.084   0.24801    30864.612
    38    39    40     5    107.986      345.288   0.23581    48715.198
    39    40    58     5    119.987      306.521   0.24796    31471.952
    40    58    57     5    119.980      308.312   0.24797    31064.939
    40    58    59     5    119.980      308.312   0.24797    31064.939
    41    42    43     5    107.899      340.190   0.23533    49478.922
    41    45    44     5    107.899      340.190   0.23533    49478.922
    41    48    47     5    120.080      280.778   0.24797    32224.589
    41    48    49     5    121.542      269.002   0.24889    30401.183
    42    41    45     5    108.314      335.894   0.23570    50017.048
    42    41    48     5    119.604      326.263   0.24735    30330.726
    42    43    44     5    107.976      342.921   0.23584    48569.628
    43    44    45     5    107.976      342.921   0.23584    48569.628
    45    41    48     5    119.604      326.263   0.24735    30330.726
    46    47    48     5    108.027      373.712   0.23450    51650.831
    46    50    49     5    100.125      383.111   0.23478    41941.626
    46    50    52     5    114.174      372.017   0.26275    15878.408
    46    50    66     5    112.546      384.781   0.26326    20935.997
    47    46    50     5    110.329      327.348   0.24424    30522.160
    47    48    49     5    108.027      373.712   0.23450    51650.831
    48    49    50     5    110.329      327.348   0.24424    30522.160
    49    50    52     5    114.174      372.017   0.26275    15878.408
    49    50    66     5    112.546      384.781   0.26326    20935.997
    50    52    51     5    114.933      359.210   0.26381    15611.103
    50    52    53     5    114.933      359.210   0.26381    15611.103
    50    52    71     5    102.474      130.296   0.24821    35999.033
    50    66    65     5    105.990      379.174   0.24712    37189.842
    50    66    67     5    107.221      274.938   0.22260     9351.817
    50    66    68     5    112.799      190.968   0.26297    18636.663
    51    52    53     5    100.233      380.381   0.23486    41697.221
    51    52    71     5    112.377      371.680   0.25884    22557.257
    51    55    54     5    108.040      377.969   0.23450    51109.204
    52    50    66     5    103.673      194.733   0.25414    34282.375
    52    51    55     5    110.333      320.456   0.24410    30820.336
    52    53    54     5    110.333      320.456   0.24410    30820.336
    52    71    65     5    108.024      393.059   0.24574    37324.933
    52    71    72     5    109.556      267.357   0.22128    12170.369
    52    71    73     5    109.556      267.357   0.22128    12170.369
    53    52    71     5    112.377      371.680   0.25884    22557.257
    53    54    55     5    108.040      377.969   0.23450    51109.204
    53    54    56     5    121.379      264.811   0.24866    31293.252
    54    56    57     5    119.561      328.177   0.24736    30751.938
    54    56    60     5    119.561      328.177   0.24736    30751.938
    55    54    56     5    120.071      276.111   0.24810    31545.195
    56    57    58     5    107.912      335.625   0.23543    49728.720
    56    60    59     5    107.871      334.926   0.23532    50042.494
    57    56    60     5    108.331      347.293   0.23572    50701.918
    57    58    59     5    107.971      338.865   0.23584    48163.311
    58    59    60     5    107.970      345.764   0.23579    48153.994
    61    62    63     5    108.270      252.915   0.17902    12838.894
    61    62    64     5    108.270      252.915   0.17902    12838.894
    61    62    65     5    110.616      314.681   0.21247    17969.937
    62    65    66     5    114.505      701.265   0.24604    17648.314
    62    65    71     5    114.821      479.768   0.24586    22396.264
    63    62    64     5    108.270      252.915   0.17902    12838.894
    63    62    65     5    110.616      314.681   0.21247    17969.937
    64    62    65     5    110.616      314.681   0.21247    17969.937
    65    66    67     5    108.879      327.484   0.20942    17754.174
    65    66    68     5    113.633      160.387   0.24949    22257.518
    65    71    72     5    110.674      278.014   0.21093    22350.842
    65    71    73     5    110.674      278.014   0.21093    22350.842
    66    65    71     5    106.497      474.741   0.23306    47053.944
    66    68    69     5    121.050      538.467   0.25508    20342.135
    66    68    74     5    121.050      538.467   0.25508    20342.135
    67    66    68     5    108.087      232.281   0.21402    15748.105
    68    69    70     5    119.614      199.509   0.21677    13377.765
    68    69    78     5    121.488      242.557   0.24485    39275.207
    68    74    75     5    119.614      199.509   0.21677    13377.765
    68    74    76     5    121.488      242.557   0.24485    39275.207
    69    68    74     5    117.896      192.814   0.24100    46197.083
    69    78    79     5    120.209      301.977   0.21671     7914.538
    69    78    80     5    119.762      350.522   0.24286    35319.232
    70    69    78     5    118.882      289.775   0.21538     7669.978
    72    71    73     5    108.256      235.618   0.17868    11503.506
    74    76    77     5    120.209      301.977   0.21671     7914.538
    74    76    80     5    119.762      350.522   0.24286    35319.232
    75    74    76     5    118.882      289.775   0.21538     7669.978
    76    80    78     5    119.536       76.256   0.24325    33393.749
    76    80    81     5    120.229      575.226   0.24096    48426.183
    77    76    80     5    120.028      206.966   0.21721    14862.768
    78    80    81     5    120.229      575.226   0.24096    48426.183
    79    78    80     5    120.028      206.966   0.21721    14862.768
    80    81    82     5    117.727      311.814   0.23985    18648.052
    81    82    83     5    110.649      372.770   0.20951    22470.244
    81    82    84     5    110.649      372.770   0.20951    22470.244
    81    82    85     5    106.482      557.079   0.23674    27379.221
    82    85    86     5    109.989      351.657   0.21709    12325.856
    82    85    87     5    109.989      351.657   0.21709    12325.856
    82    85    88     5    106.984      444.453   0.23675    32004.704
    83    82    84     5    108.719      259.045   0.17997     8965.927
    83    82    85     5    110.167      302.124   0.21705    17304.793
    84    82    85     5    110.167      302.124   0.21705    17304.793
    85    88    89     5    112.206      597.041   0.23609        0.000
    86    85    87     5    107.962      259.051   0.17970    10995.192
    86    85    88     5    110.963      403.611   0.20933    23287.814
    87    85    88     5    110.963      403.611   0.20933    23287.814
    88    89    90     5    110.768      386.140   0.20932    24748.377
    88    89    91     5    110.768      386.140   0.20932    24748.377
    88    89    92     5    107.407      441.821   0.23762    34631.449
    89    92    93     5    109.954      328.890   0.21706    17924.834
    89    92    94     5    109.954      328.890   0.21706    17924.834
    89    92    95     5    107.407      441.821   0.23762    34631.449
    90    89    91     5    107.960      262.304   0.17969    10275.080
    90    89    92     5    109.954      328.890   0.21706    17924.834
    91    89    92     5    109.954      328.890   0.21706    17924.834
    92    95    96     5    112.239      590.940   0.23636        0.000
    93    92    94     5    107.960      262.304   0.17969    10275.080
    93    92    95     5    110.768      386.140   0.20932    24748.377
    94    92    95     5    110.768      386.140   0.20932    24748.377
    95    96    97     5    110.768      386.140   0.20932    24748.377
    95    96    98     5    110.768      386.140   0.20932    24748.377
    95    96    99     5    107.548      464.142   0.23784    37289.840
    96    99   100     5    109.857      326.523   0.21699    15931.125
    96    99   101     5    109.857      326.523   0.21699    15931.125
    96    99   102     5    107.454      487.614   0.23751    34896.450
    97    96    98     5    107.960      262.304   0.17969    10275.080
    97    96    99     5    109.940      335.270   0.21704    14945.287
    98    96    99     5    109.940      335.270   0.21704    14945.287
    99   102   103     5    112.308      568.915   0.23662     1516.365
   100    99   101     5    107.819      261.610   0.17965    10896.640
   100    99   102     5    110.930      402.546   0.20938    23090.178
   101    99   102     5    110.930      402.546   0.20938    23090.178
   102   103   104     5    109.643      390.897   0.20844    26655.526
   102   103   105     5    109.643      390.897   0.20844    26655.526
   102   103   106     5    108.561      541.325   0.23942    39448.059
   103   106   107     5    110.509      328.028   0.21689    15144.878
   103   106   108     5    110.509      328.028   0.21689    15144.878
   103   106   109     5    110.509      328.028   0.21689    15144.878
   104   103   105     5    107.363      265.588   0.17929    11569.125
   104   103   106     5    110.810      348.740   0.21798     8734.906
   105   103   106     5    110.810      348.740   0.21798     8734.906
   107   106   108     5    108.414      252.305   0.17898    11935.654
   107   106   109     5    108.414      252.305   0.17898    11935.654
   108   106   109     5    108.414      252.305   0.17898    11935.654

[ dihedrals ]
; rigid dihedrals 
;   ai    aj    ak    al     f        th0          kth
     5     1     2     3     2      0.000       74.391
     5     1     2    15     2    142.898       46.811
    19     1     2     3     2   -142.415       48.943
    19     1     2    15     2      0.000        2.726
     2     1     5     4     2      0.000       74.391
     2     1     5    23     2   -142.767       43.760
    19     1     5     4     2    142.770       48.943
    19     1     5    23     2      0.000        2.214
     2     1    19    18     2      0.000       30.734
     2     1    19    20     2    138.073       76.681
     5     1    19    18     2   -138.406       77.028
     5     1    19    20     2      0.000       31.021
     1     2     3     4     2      0.000        4.129
     1     2     3     6     2    141.920       43.083
    15     2     3     4     2   -143.133       47.415
    15     2     3     6     2      0.000        1.696
     1     2    15    11     2      0.000       30.699
     1     2    15    14     2   -138.129       79.000
     3     2    15    11     2    137.975       79.000
     3     2    15    14     2      0.000       31.748
     2     3     4     5     2      0.000      121.212
     2     3     4    27     2    143.141       47.415
     6     3     4     5     2   -141.944       47.415
     6     3     4    27     2      0.000        1.696
     2     3     6     7     2      0.000       30.246
     2     3     6    10     2   -138.780       74.686
     4     3     6     7     2    138.583       74.686
     4     3     6    10     2      0.000       30.246
     3     4     5     1     2      0.000        4.129
     3     4     5    23     2    142.405       45.507
    27     4     5     1     2   -142.901       43.083
    27     4     5    23     2      0.000        0.000
     3     4    27    26     2   -137.971       76.668
     3     4    27    28     2      0.000       31.748
     5     4    27    26     2      0.000       31.748
     5     4    27    28     2    138.144       76.668
     1     5    23    22     2      0.000       31.099
     1     5    23    24     2    138.396       80.233
     4     5    23    22     2   -138.065       78.358
     4     5    23    24     2      0.000       31.603
     3     6     7     8     2   -143.530       68.186
     3     6     7    14     2      0.000        1.090
    10     6     7     8     2      0.000        0.000
    10     6     7    14     2    143.991       46.743
     3     6    10     9     2    143.546       59.613
     3     6    10    28     2      0.000        1.090
     7     6    10     9     2      0.000      142.915
     7     6    10    28     2   -143.579       46.743
     6     7     8     9     2      0.000       94.102
     6     7     8    46     2    142.926       24.995
    14     7     8     9     2   -143.601       28.409
    14     7     8    46     2      0.000       13.565
     6     7    14    13     2   -138.081       73.862
     6     7    14    15     2      0.000       33.402
     8     7    14    13     2      0.000       22.255
     8     7    14    15     2    138.349       81.602
     7     8     9    10     2      0.000       95.113
     7     8     9    51     2    142.413       75.334
    46     8     9    10     2   -143.006       73.382
    46     8     9    51     2      0.000        6.110
     7     8    46    47     2      0.000       15.414
     7     8    46    50     2    180.000       32.919
     9     8    46    47     2    136.730       61.992
     9     8    46    50     2      0.000       41.354
     8     9    10     6     2      0.000        0.000
     8     9    10    28     2    143.216       26.183
    51     9    10     6     2   -142.332       32.070
    51     9    10    28     2      0.000        0.000
     8     9    51    52     2      0.000       45.069
     8     9    51    55     2   -137.125       68.898
    10     9    51    52     2    180.000       44.529
    10     9    51    55     2      0.000       24.896
     6    10    28    27     2      0.000       33.402
     6    10    28    29     2    137.924       73.862
     9    10    28    27     2   -138.312       80.122
     9    10    28    29     2      0.000       31.793
    15    11    12    13     2      0.000       46.873
    15    11    12    42     2    142.616       43.760
    18    11    12    13     2   -142.325       44.693
    18    11    12    42     2      0.000        2.214
    12    11    15     2     2   -142.345       46.811
    12    11    15    14     2      0.000       74.391
    18    11    15     2     2      0.000        2.726
    18    11    15    14     2    142.480       48.943
    12    11    18    17     2      0.000       31.021
    12    11    18    19     2    137.996       77.028
    15    11    18    17     2   -138.072       76.681
    15    11    18    19     2      0.000       30.734
    11    12    13    14     2      0.000       48.822
    11    12    13    47     2    141.337       57.253
    42    12    13    14     2   -142.802       51.520
    42    12    13    47     2      0.000        3.584
    11    12    42    41     2   -137.908       71.710
    11    12    42    43     2      0.000       31.099
    13    12    42    41     2      0.000       31.899
    13    12    42    43     2    137.917       73.752
    12    13    14     7     2    141.969       50.005
    12    13    14    15     2      0.000       71.782
    47    13    14     7     2      0.000       16.417
    47    13    14    15     2   -141.513       39.580
    12    13    47    46     2   -139.872       59.970
    12    13    47    48     2      0.000       38.383
    14    13    47    46     2      0.000       14.049
    14    13    47    48     2    138.806       55.500
     7    14    15     2     2      0.000        2.667
     7    14    15    11     2   -141.465       53.169
    13    14    15     2     2    142.102       44.283
    13    14    15    11     2      0.000       31.968
    20    16    17    18     2      0.000       74.573
    20    16    17    43     2    142.657       47.957
    38    16    17    18     2   -142.549       47.860
    38    16    17    43     2      0.000        0.125
    17    16    20    19     2      0.000       74.573
    17    16    20    22     2   -142.830       47.957
    38    16    20    19     2    142.546       47.860
    38    16    20    22     2      0.000        0.125
    17    16    38    37     2      0.000       31.480
    17    16    38    39     2    138.388       77.669
    20    16    38    37     2   -138.097       77.669
    20    16    38    39     2      0.000       31.480
    16    17    18    11     2    142.603       44.254
    16    17    18    19     2      0.000        0.000
    43    17    18    11     2      0.000        0.134
    43    17    18    19     2   -142.636       47.369
    16    17    43    42     2   -137.999       78.171
    16    17    43    44     2      0.000       32.692
    18    17    43    42     2      0.000       31.693
    18    17    43    44     2    138.083       77.369
    11    18    19     1     2      0.000        0.086
    11    18    19    20     2   -142.622       46.056
    17    18    19     1     2    142.531       46.056
    17    18    19    20     2      0.000      121.518
     1    19    20    16     2   -142.520       44.254
     1    19    20    22     2      0.000        0.134
    18    19    20    16     2      0.000        0.000
    18    19    20    22     2    142.825       47.369
    16    20    22    21     2      0.000       32.692
    16    20    22    23     2    138.373       78.171
    19    20    22    21     2   -138.362       77.369
    19    20    22    23     2      0.000       31.693
    25    21    22    20     2    142.825       46.234
    25    21    22    23     2      0.000      119.880
    39    21    22    20     2      0.000        0.000
    39    21    22    23     2   -142.549       46.234
    22    21    25    24     2      0.000        0.000
    22    21    25    59     2   -142.638       45.112
    39    21    25    24     2    142.573       47.492
    39    21    25    59     2      0.000        0.000
    22    21    39    38     2      0.000       32.692
    22    21    39    40     2    138.102       77.369
    25    21    39    38     2   -138.407       78.171
    25    21    39    40     2      0.000       31.693
    20    22    23     5     2      0.000        0.000
    20    22    23    24     2   -142.837       47.492
    21    22    23     5     2    142.525       45.112
    21    22    23    24     2      0.000        0.000
     5    23    24    25     2   -142.526       47.579
     5    23    24    26     2      0.000        2.041
    22    23    24    25     2      0.000       74.209
    22    23    24    26     2    142.646       51.188
    23    24    25    21     2      0.000       74.209
    23    24    25    59     2    142.598       47.579
    26    24    25    21     2   -142.623       51.188
    26    24    25    59     2      0.000        2.041
    23    24    26    27     2      0.000       28.974
    23    24    26    30     2   -138.023       76.842
    25    24    26    27     2    138.050       76.842
    25    24    26    30     2      0.000       28.974
    21    25    59    58     2      0.000       31.099
    21    25    59    60     2    137.999       78.358
    24    25    59    58     2   -138.110       80.233
    24    25    59    60     2      0.000       31.603
    24    26    27     4     2      0.000        1.696
    24    26    27    28     2   -142.460       47.415
    30    26    27     4     2    142.363       47.415
    30    26    27    28     2      0.000      121.212
    24    26    30    29     2    142.365       44.283
    24    26    30    60     2      0.000        1.696
    27    26    30    29     2      0.000        0.000
    27    26    30    60     2   -142.500       47.415
     4    27    28    10     2      0.000        2.667
     4    27    28    29     2   -142.199       44.283
    26    27    28    10     2    141.695       54.469
    26    27    28    29     2      0.000        0.000
    10    28    29    30     2   -142.067       50.005
    10    28    29    55     2      0.000        8.407
    27    28    29    30     2      0.000       71.782
    27    28    29    55     2    141.534       51.507
    28    29    30    26     2      0.000       71.782
    28    29    30    60     2    142.647       46.172
    55    29    30    26     2   -141.360       51.507
    55    29    30    60     2      0.000        0.461
    28    29    55    51     2      0.000       17.529
    28    29    55    54     2   -138.604       58.881
    30    29    55    51     2    139.324       69.011
    30    29    55    54     2      0.000       41.123
    26    30    60    56     2    137.876       71.841
    26    30    60    59     2      0.000       31.748
    29    30    60    56     2      0.000       30.231
    29    30    60    59     2   -137.983       71.841
    35    31    32    33     2      0.000        0.000
    35    31    32    45     2    143.411       27.991
    49    31    32    33     2   -142.825       38.862
    49    31    32    45     2      0.000       10.968
    32    31    35    34     2      0.000       95.113
    32    31    35    53     2   -143.308       75.334
    49    31    35    34     2    143.062       73.382
    49    31    35    53     2      0.000        6.110
    32    31    49    48     2      0.000       15.414
    32    31    49    50     2    180.000       32.919
    35    31    49    48     2   -137.026       61.992
    35    31    49    50     2      0.000       41.354
    31    32    33    34     2      0.000      142.045
    31    32    33    36     2    143.466       63.073
    45    32    33    34     2   -143.765       50.447
    45    32    33    36     2      0.000        0.106
    31    32    45    41     2      0.000       26.563
    31    32    45    44     2   -138.302       80.664
    33    32    45    41     2    138.031       74.610
    33    32    45    44     2      0.000       34.316
    32    33    34    35     2      0.000        2.425
    32    33    34    57     2    143.760       43.329
    36    33    34    35     2   -143.436       58.825
    36    33    34    57     2      0.000        0.000
    32    33    36    37     2      0.000       32.446
    32    33    36    40     2   -138.631       74.620
    34    33    36    37     2    138.630       76.247
    34    33    36    40     2      0.000       34.108
    33    34    35    31     2      0.000       76.683
    33    34    35    53     2    143.068       27.000
    57    34    35    31     2   -143.457       26.183
    57    34    35    53     2      0.000        0.000
    33    34    57    56     2   -138.095       75.392
    33    34    57    58     2      0.000       31.967
    35    34    57    56     2      0.000       31.793
    35    34    57    58     2    138.289       78.187
    31    35    53    52     2      0.000       45.069
    31    35    53    54     2    136.987       68.898
    34    35    53    52     2   -149.984       50.085
    34    35    53    54     2      0.000       24.896
    33    36    37    38     2   -141.908       44.254
    33    36    37    44     2      0.000        0.134
    40    36    37    38     2      0.000        0.000
    40    36    37    44     2    143.116       47.369
    33    36    40    39     2    141.919       46.056
    33    36    40    58     2      0.000        0.086
    37    36    40    39     2      0.000      121.518
    37    36    40    58     2   -143.123       46.056
    36    37    38    16     2    142.402       47.860
    36    37    38    39     2      0.000       74.573
    44    37    38    16     2      0.000        0.125
    44    37    38    39     2   -142.883       47.957
    36    37    44    43     2   -137.949       77.369
    36    37    44    45     2      0.000       31.693
    38    37    44    43     2      0.000       32.692
    38    37    44    45     2    138.088       78.171
    16    38    39    21     2      0.000        0.125
    16    38    39    40     2   -142.765       47.860
    37    38    39    21     2    142.775       47.957
    37    38    39    40     2      0.000       74.573
    21    39    40    36     2   -142.418       47.369
    21    39    40    58     2      0.000        0.134
    38    39    40    36     2      0.000        0.000
    38    39    40    58     2    142.887       44.254
    36    40    58    57     2      0.000       30.734
    36    40    58    59     2    137.957       77.028
    39    40    58    57     2   -138.097       76.681
    39    40    58    59     2      0.000       31.021
    45    41    42    12     2    142.725       45.567
    45    41    42    43     2      0.000       69.191
    48    41    42    12     2      0.000        0.000
    48    41    42    43     2   -141.462       46.346
    42    41    45    32     2   -142.045       43.778
    42    41    45    44     2      0.000       69.191
    48    41    45    32     2      0.000       11.595
    48    41    45    44     2    141.637       46.346
    42    41    48    47     2      0.000       46.052
    42    41    48    49     2    139.585       81.768
    45    41    48    47     2   -138.465       62.827
    45    41    48    49     2      0.000       16.751
    12    42    43    17     2      0.000        0.000
    12    42    43    44     2   -142.544       45.112
    41    42    43    17     2    142.267       45.083
    41    42    43    44     2      0.000        2.427
    17    43    44    37     2      0.000        0.000
    17    43    44    45     2   -142.434       46.234
    42    43    44    37     2    142.342       46.234
    42    43    44    45     2      0.000      119.880
    37    44    45    32     2      0.000        3.140
    37    44    45    41     2   -142.106       45.083
    43    44    45    32     2    141.556       53.988
    43    44    45    41     2      0.000        2.427
     8    46    47    13     2      0.000       27.199
     8    46    47    48     2   -142.091       51.089
    50    46    47    13     2    180.000       36.315
    50    46    47    48     2      0.000       86.840
     8    46    50    49     2    134.551        0.000
     8    46    50    52     2      0.000        0.000
     8    46    50    66     2   -107.078        0.000
    47    46    50    49     2      0.000       15.338
    47    46    50    52     2   -139.336       16.891
    47    46    50    66     2    101.554        8.541
    13    47    48    41     2      0.000        2.239
    13    47    48    49     2   -145.464       63.277
    46    47    48    41     2    145.562       63.277
    46    47    48    49     2      0.000       41.146
    41    48    49    31     2      0.000       27.199
    41    48    49    50     2    180.000       36.315
    47    48    49    31     2    141.972       51.089
    47    48    49    50     2      0.000       86.840
    31    49    50    46     2   -134.799        0.000
    31    49    50    52     2      0.000        0.000
    31    49    50    66     2    104.136        0.000
    48    49    50    46     2      0.000       15.338
    48    49    50    52     2    139.382       16.891
    48    49    50    66     2   -104.006        8.541
    46    50    52    51     2      0.000        1.168
    46    50    52    53     2    115.598        6.736
    46    50    52    71     2   -120.525       32.737
    49    50    52    51     2   -114.381        6.736
    49    50    52    53     2      0.000        1.168
    49    50    52    71     2    125.100       32.737
    66    50    52    51     2    125.023       46.520
    66    50    52    53     2   -119.374       46.520
    66    50    52    71     2      0.000      126.062
     9    51    52    50     2      0.000        0.968
     9    51    52    53     2   -135.945        3.204
     9    51    52    71     2    103.472        0.000
    55    51    52    50     2    140.324       36.721
    55    51    52    53     2      0.000       20.076
    55    51    52    71     2   -103.883       12.685
     9    51    55    29     2      0.000       20.489
     9    51    55    54     2    142.616       55.825
    52    51    55    29     2    180.000       44.382
    52    51    55    54     2      0.000       94.073
    50    52    53    35     2      0.000        0.968
    50    52    53    54     2   -140.406       36.721
    51    52    53    35     2    134.249        3.204
    51    52    53    54     2      0.000       20.076
    71    52    53    35     2   -107.314        0.000
    71    52    53    54     2    102.010       12.685
    35    53    54    55     2   -141.729       55.825
    35    53    54    56     2      0.000       20.489
    52    53    54    55     2      0.000       94.073
    52    53    54    56     2    180.000       44.382
    53    54    55    29     2    145.448       66.006
    53    54    55    51     2      0.000       32.838
    56    54    55    29     2      0.000        0.000
    56    54    55    51     2   -144.993       66.006
    53    54    56    57     2      0.000       17.529
    53    54    56    60     2   -139.636       69.011
    55    54    56    57     2    138.527       58.881
    55    54    56    60     2      0.000       41.123
    54    56    57    34     2      0.000        8.407
    54    56    57    58     2   -141.681       33.676
    60    56    57    34     2    142.034       50.005
    60    56    57    58     2      0.000       48.822
    54    56    60    30     2      0.000        0.461
    54    56    60    59     2    141.483       51.507
    57    56    60    30     2   -142.754       46.172
    57    56    60    59     2      0.000       71.782
    34    57    58    40     2      0.000        5.756
    34    57    58    59     2   -141.569       57.127
    56    57    58    40     2    142.151       44.693
    56    57    58    59     2      0.000       46.873
    40    58    59    25     2      0.000        2.214
    40    58    59    60     2   -142.360       48.943
    57    58    59    25     2    142.473       43.760
    57    58    59    60     2      0.000       74.391
    25    59    60    30     2      0.000        0.000
    25    59    60    56     2   -142.323       39.550
    58    59    60    30     2    142.647       43.083
    58    59    60    56     2      0.000       31.968
    66    68    69    70     2      0.000       74.198
    66    68    69    78     2    180.000      128.139
    74    68    69    70     2    180.000       72.111
    74    68    69    78     2      0.000       80.909
    66    68    74    75     2      0.000       74.198
    66    68    74    76     2    180.000      128.139
    69    68    74    75     2    180.000       72.111
    69    68    74    76     2      0.000       80.909
    68    69    78    79     2    180.000       20.802
    68    69    78    80     2      0.000       32.709
    70    69    78    79     2      0.000       14.285
    70    69    78    80     2    180.000       55.541
    68    74    76    77     2    180.000       20.802
    68    74    76    80     2      0.000       32.709
    75    74    76    77     2      0.000       14.285
    75    74    76    80     2    180.000       55.541
    74    76    80    78     2      0.000       87.145
    74    76    80    81     2    180.000      116.715
    77    76    80    78     2    180.000       76.476
    77    76    80    81     2      0.000       70.216
    69    78    80    76     2      0.000       87.145
    69    78    80    81     2    180.000      116.715
    79    78    80    76     2    180.000       76.476
    79    78    80    81     2      0.000       70.216
; flexible dihedrals 
;   ai    aj    ak    al     f         c0         c1         c2         c3         c4         c5
    61    62    65    71     3      2.059      6.408      0.264     -9.242     -0.202      0.799
    65    66    68    74     3     19.641     -0.869    -14.560      6.272     -4.306     -5.476
    78    80    81    82     3     25.496      0.425    -18.659      1.264     -7.045     -1.705
    80    81    82    85     3      3.281      7.113      1.672     -7.506     -4.466      0.762
    81    82    85    88     3      5.181     17.011      3.000    -17.982      3.996     -0.415
    82    85    88    89     3      6.037     12.133     -5.203    -10.047      4.058     -3.154
    85    88    89    92     3      5.611     11.509     -5.184     -9.795      4.069     -3.346
    88    89    92    95     3      5.849     18.078      2.414    -17.338      4.661     -1.083
    89    92    95    96     3      5.611     11.509     -5.184     -9.795      4.069     -3.346
    92    95    96    99     3      5.611     11.509     -5.184     -9.795      4.069     -3.346
    95    96    99   102     3      5.262     17.114      2.866    -17.475      4.393     -0.867
    96    99   102   103     3      5.146     11.008     -4.544     -9.946      3.617     -3.384
    99   102   103   106     3      6.866     13.958     -5.961    -13.683      3.107     -1.891
   102   103   106   107     3      5.585     16.180     -0.794    -22.772      0.635      1.301
; inversion dihedrals 
;   ai    aj    ak    al     f         c0         c1         c2
    65    66    71    62     3      0.000      0.000      0.000        0.0        0.0        0.0

[ pairs ]
;   ai    aj  func 
     1     6     1
     1    11     1
     1    14     1
     1    27     1
     1    22     1
     1    24     1
     1    17     1
     1    16     1
     2    23     1
     2    18     1
     2    20     1
     2    27     1
     2     7     1
     2    10     1
     2    12     1
     2    13     1
     3    19     1
     3    11     1
     3    14     1
     3    23     1
     3    26     1
     3    28     1
     3     8     1
     3     9     1
     4    15     1
     4     7     1
     4    10     1
     4    19     1
     4    22     1
     4    24     1
     4    30     1
     4    29     1
     5    15     1
     5    18     1
     5    20     1
     5     6     1
     5    26     1
     5    28     1
     5    21     1
     5    25     1
     6    15     1
     6    27     1
     6    46     1
     6    13     1
     6    51     1
     6    29     1
     7    28     1
     7    51     1
     7    47     1
     7    50     1
     7    12     1
     7    11     1
     8    13     1
     8    15     1
     8    28     1
     8    52     1
     8    55     1
     8    48     1
     8    49     1
     8    66     1
     9    14     1
     9    47     1
     9    50     1
     9    27     1
     9    29     1
     9    53     1
     9    71     1
     9    54     1
    10    14     1
    10    46     1
    10    52     1
    10    55     1
    10    26     1
    10    30     1
    11    47     1
    11    41     1
    11    43     1
    11    16     1
    11    20     1
    12    17     1
    12    19     1
    12    46     1
    12    48     1
    12    45     1
    12    44     1
    13    18     1
    13    41     1
    13    43     1
    13    50     1
    13    49     1
    14    46     1
    14    42     1
    14    48     1
    14    18     1
    15    19     1
    15    42     1
    15    17     1
    15    47     1
    16    42     1
    16    44     1
    16    21     1
    16    23     1
    16    36     1
    16    40     1
    17    22     1
    17    37     1
    17    39     1
    17    41     1
    17    45     1
    18    42     1
    18    38     1
    18    44     1
    18    22     1
    19    23     1
    19    43     1
    19    38     1
    19    21     1
    20    43     1
    20    37     1
    20    39     1
    20    25     1
    20    24     1
    21    26     1
    21    58     1
    21    60     1
    21    37     1
    21    36     1
    22    38     1
    22    59     1
    22    40     1
    22    26     1
    23    27     1
    23    39     1
    23    59     1
    23    30     1
    24    39     1
    24    58     1
    24    60     1
    24    28     1
    24    29     1
    25    38     1
    25    40     1
    25    27     1
    25    30     1
    25    57     1
    25    56     1
    26    59     1
    26    55     1
    26    56     1
    27    60     1
    27    55     1
    28    51     1
    28    60     1
    28    54     1
    29    56     1
    29    59     1
    29    52     1
    29    53     1
    30    51     1
    30    54     1
    30    57     1
    30    58     1
    31    36     1
    31    41     1
    31    44     1
    31    57     1
    31    52     1
    31    54     1
    31    47     1
    31    46     1
    31    66     1
    32    53     1
    32    48     1
    32    50     1
    32    57     1
    32    37     1
    32    40     1
    32    42     1
    32    43     1
    33    49     1
    33    41     1
    33    44     1
    33    53     1
    33    56     1
    33    58     1
    33    38     1
    33    39     1
    34    45     1
    34    37     1
    34    40     1
    34    49     1
    34    52     1
    34    54     1
    34    60     1
    34    59     1
    35    45     1
    35    48     1
    35    50     1
    35    36     1
    35    56     1
    35    58     1
    35    51     1
    35    71     1
    35    55     1
    36    45     1
    36    57     1
    36    43     1
    36    59     1
    37    58     1
    37    42     1
    37    41     1
    38    43     1
    38    45     1
    38    58     1
    39    59     1
    39    44     1
    39    57     1
    40    44     1
    40    56     1
    40    60     1
    41    46     1
    41    50     1
    42    47     1
    42    49     1
    43    48     1
    44    48     1
    45    49     1
    45    47     1
    46    51     1
    46    53     1
    46    71     1
    46    65     1
    46    67     1
    46    68     1
    47    52     1
    47    66     1
    48    52     1
    48    66     1
    49    53     1
    49    51     1
    49    71     1
    49    65     1
    49    67     1
    49    68     1
    50    55     1
    50    54     1
    50    72     1
    50    73     1
    50    62     1
    50    69     1
    50    74     1
    51    66     1
    51    65     1
    51    72     1
    51    73     1
    51    56     1
    52    67     1
    52    68     1
    52    56     1
    52    62     1
    53    57     1
    53    66     1
    53    65     1
    53    72     1
    53    73     1
    53    60     1
    54    71     1
    54    58     1
    54    59     1
    55    60     1
    55    71     1
    55    57     1
    61    66     1
    61    71     1
    62    67     1
    62    68     1
    62    72     1
    62    73     1
    63    66     1
    63    71     1
    64    66     1
    64    71     1
    65    69     1
    65    74     1
    66    72     1
    66    73     1
    66    70     1
    66    78     1
    66    75     1
    66    76     1
    67    71     1
    67    69     1
    67    74     1
    68    71     1
    68    79     1
    68    80     1
    68    77     1
    69    75     1
    69    76     1
    69    81     1
    70    74     1
    70    79     1
    70    80     1
    74    78     1
    74    81     1
    75    77     1
    75    80     1
    76    79     1
    76    82     1
    77    78     1
    77    81     1
    78    82     1
    79    81     1
    80    83     1
    80    84     1
    80    85     1
    81    86     1
    81    87     1
    81    88     1
    82    89     1
    83    86     1
    83    87     1
    83    88     1
    84    86     1
    84    87     1
    84    88     1
    85    90     1
    85    91     1
    85    92     1
    86    89     1
    87    89     1
    88    93     1
    88    94     1
    88    95     1
    89    96     1
    90    93     1
    90    94     1
    90    95     1
    91    93     1
    91    94     1
    91    95     1
    92    97     1
    92    98     1
    92    99     1
    93    96     1
    94    96     1
    95   100     1
    95   101     1
    95   102     1
    96   103     1
    97   100     1
    97   101     1
    97   102     1
    98   100     1
    98   101     1
    98   102     1
    99   104     1
    99   105     1
    99   106     1
   100   103     1
   101   103     1
   102   107     1
   102   108     1
   102   109     1
   104   107     1
   104   108     1
   104   109     1
   105   107     1
   105   108     1
   105   109     1
