# Supplementary material for: Strategies for Enhancing the Dielectric Constant of Organic Materials
Source: J Phys Chem C Nanomater Interfaces. 2022 Oct 10;126(45):19462–9. doi: 10.1021/acs.jpcc.2c05682 (PMC9677499; doi:10.1021/acs.jpcc.2c05682)
Supplement: Supplementary file 2 — jp2c05682_si_002.zip [file jp2c05682_si_002.zip › MD_SI/bteg2/system.top]

[ defaults ]
;nbfunc   comb-rule   gen-pairs   fudgeLJ   fudgeQQ
      1           1         yes       1.0       1.0


; Include the molecule ITP
#include "./bteg2_qforce.itp"


[ system ]
; name
 bteg2


[ molecules ]
; compound    n_mol
     bteg2        125
