# Supplementary material for: Strategies for Enhancing the Dielectric Constant of Organic Materials
Source: J Phys Chem C Nanomater Interfaces. 2022 Oct 10;126(45):19462–9. doi: 10.1021/acs.jpcc.2c05682 (PMC9677499; doi:10.1021/acs.jpcc.2c05682)
Supplement: Supplementary file 2 — jp2c05682_si_002.zip [file jp2c05682_si_002.zip › MD_SI/bteg2/bteg2_qforce_polar.itp]

;
;           ____         ______
;          / __ \       |  ____|
;         | |  | |______| |__ ___  _ __ ___ ___
;         | |  | |______|  __/ _ \| '__/ __/ _ \
;         | |__| |      | | | (_) | | | (_|  __/
;          \___\_\      |_|  \___/|_|  \___\___|
;
;          Selim Sami, Maximilian F.S.J. Menger
;             University of Groningen - 2020
;          ====================================
;
; lj: gromos, charges: cm5
; NB fitting: True, fragment_fitting: available
; urey: True, cross_bond_angle: False
;

[ atomtypes ]
;   name     mass   charge  t           c6          c12
       C   0.0000   0.0000  A  1.87250e-03  4.93728e-06
      CF   0.0000   0.0000  A  1.92695e-03  3.35812e-06
      OE   0.0000   0.0000  A  1.80956e-03  1.21000e-06
      HC   0.0000   0.0000  A  6.77120e-05  1.51290e-08
   OEOpt   0.0000   0.0000  A  2.47131e-03  4.77422e-06
      DP   0.0000   0.0000  S  0.00000e+00  0.00000e+00

[ nonbond_params ]
;  name1    name2   type             c6            c12
       C        C      1    1.87250e-03     4.93728e-06
       C       CF      1    2.12374e-03     4.07185e-06
       C       OE      1    1.84076e-03     2.44420e-06
       C       HC      1    3.56077e-04     2.73306e-07
       C    OEOpt      1    2.15117e-03     4.85507e-06
      CF       CF      1    1.92695e-03     3.35812e-06
      CF       OE      1    2.08774e-03     2.01577e-06
      CF       HC      1    4.03853e-04     2.25400e-07
      CF    OEOpt      1    2.43980e-03     4.00405e-06
      OE       OE      1    1.80956e-03     1.21000e-06
      HC       OE      1    3.50042e-04     1.35300e-07
      OE    OEOpt      1    2.11471e-03     2.40350e-06
      HC       HC      1    6.77120e-05     1.51290e-08
      HC    OEOpt      1    4.09069e-04     2.68755e-07
   OEOpt    OEOpt      1    2.47131e-03     4.77422e-06

[ pairtypes ]
;  name1    name2   type             c6            c12
       C        C      1    2.34062e-03     3.37457e-06
       C       OE      1    2.30095e-03     2.06662e-06
       C       HC      1    4.45096e-04     2.25951e-07
       C    OEOpt      1    2.68896e-03     4.01385e-06
      OE       OE      1    2.26195e-03     1.26563e-06
      HC       OE      1    4.37552e-04     1.38375e-07
      OE    OEOpt      1    2.64338e-03     2.45812e-06
      HC       HC      1    8.46400e-05     1.51290e-08
      HC    OEOpt      1    5.11336e-04     2.68755e-07
   OEOpt    OEOpt      1    3.08914e-03     4.77423e-06

#include "./cmap_polar.itp"

[ moleculetype ]
;name nrexcl
bteg2      3

[ atoms ]
;  nr     type resnr resnm   atom cgrp     charge      mass
    1       CF     1   MOL     C1    1    7.99900  12.01070
    2       CF     1   MOL     C2    2    7.99900  12.01070
    3       CF     1   MOL     C3    3    7.99900  12.01070
    4       CF     1   MOL     C4    4    7.99585  12.01070
    5       CF     1   MOL     C5    5    7.99900  12.01070
    6       CF     1   MOL     C6    6    7.99900  12.01070
    7       CF     1   MOL     C7    7    7.99900  12.01070
    8       CF     1   MOL     C8    8    7.99900  12.01070
    9       CF     1   MOL     C9    9    7.99900  12.01070
   10       CF     1   MOL    C10   10    7.99585  12.01070
   11       CF     1   MOL    C11   11    7.99900  12.01070
   12       CF     1   MOL    C12   12    7.99900  12.01070
   13       CF     1   MOL    C13   13    7.99900  12.01070
   14       CF     1   MOL    C14   14    7.99900  12.01070
   15       CF     1   MOL    C15   15    7.99900  12.01070
   16       CF     1   MOL    C16   16    7.99900  12.01070
   17       CF     1   MOL    C17   17    7.99900  12.01070
   18       CF     1   MOL    C18   18    7.99900  12.01070
   19       CF     1   MOL    C19   19    7.99900  12.01070
   20       CF     1   MOL    C20   20    7.99900  12.01070
   21       CF     1   MOL    C21   21    7.99854  12.01070
   22       CF     1   MOL    C22   22    7.99900  12.01070
   23       CF     1   MOL    C23   23    7.99854  12.01070
   24       CF     1   MOL    C24   24    7.99780  12.01070
   25       CF     1   MOL    C25   25    7.99780  12.01070
   26       CF     1   MOL    C26   26    8.00453  12.01070
   27       CF     1   MOL    C27   27    8.00174  12.01070
   28       CF     1   MOL    C28   28    8.00174  12.01070
   29       CF     1   MOL    C29   29    8.00453  12.01070
   30       CF     1   MOL    C30   30    8.01774  12.01070
   31       CF     1   MOL    C31   31    7.99900  12.01070
   32       CF     1   MOL    C32   32    7.99900  12.01070
   33       CF     1   MOL    C33   33    7.99900  12.01070
   34       CF     1   MOL    C34   34    7.99585  12.01070
   35       CF     1   MOL    C35   35    7.99900  12.01070
   36       CF     1   MOL    C36   36    7.99900  12.01070
   37       CF     1   MOL    C37   37    7.99900  12.01070
   38       CF     1   MOL    C38   38    7.99900  12.01070
   39       CF     1   MOL    C39   39    7.99900  12.01070
   40       CF     1   MOL    C40   40    7.99585  12.01070
   41       CF     1   MOL    C41   41    7.99900  12.01070
   42       CF     1   MOL    C42   42    7.99900  12.01070
   43       CF     1   MOL    C43   43    7.99900  12.01070
   44       CF     1   MOL    C44   44    7.99900  12.01070
   45       CF     1   MOL    C45   45    7.99900  12.01070
   46       CF     1   MOL    C46   46    7.99900  12.01070
   47       CF     1   MOL    C47   47    7.99900  12.01070
   48       CF     1   MOL    C48   48    7.99900  12.01070
   49       CF     1   MOL    C49   49    7.99900  12.01070
   50       CF     1   MOL    C50   50    7.99900  12.01070
   51       CF     1   MOL    C51   51    7.99854  12.01070
   52       CF     1   MOL    C52   52    7.99900  12.01070
   53       CF     1   MOL    C53   53    7.99854  12.01070
   54       CF     1   MOL    C54   54    7.99780  12.01070
   55       CF     1   MOL    C55   55    7.99780  12.01070
   56       CF     1   MOL    C56   56    8.00453  12.01070
   57       CF     1   MOL    C57   57    8.00174  12.01070
   58       CF     1   MOL    C58   58    8.00174  12.01070
   59       CF     1   MOL    C59   59    8.00453  12.01070
   60       CF     1   MOL    C60   60    8.01774  12.01070
   61        C     2   MOL    C61   61    7.99988  12.01070
   62        C     2   MOL    C62   62    8.24102  12.01070
   63    OEOpt     2   MOL     O1   63    7.73306  15.99940
   64       OE     2   MOL     O2   64    7.83051  15.99940
   65        C     2   MOL    C63   65    7.94666  12.01070
   66       HC     2   MOL     H1   66    0.11421   1.00794
   67       HC     2   MOL     H2   67    0.11421   1.00794
   68        C     3   MOL    C64   68    7.93771  12.01070
   69       HC     3   MOL     H3   69    0.09608   1.00794
   70       HC     3   MOL     H4   70    0.09608   1.00794
   71       OE     3   MOL     O3   71    7.75237  15.99940
   72        C     3   MOL    C65   72    7.93672  12.01070
   73       HC     3   MOL     H5   73    0.09608   1.00794
   74       HC     3   MOL     H6   74    0.09608   1.00794
   75        C     4   MOL    C66   75    7.93672  12.01070
   76       HC     4   MOL     H7   76    0.09608   1.00794
   77       HC     4   MOL     H8   77    0.09608   1.00794
   78       OE     4   MOL     O4   78    7.75237  15.99940
   79        C     4   MOL    C67   79    7.93606  12.01070
   80       HC     4   MOL     H9   80    0.09608   1.00794
   81       HC     4   MOL    H10   81    0.09608   1.00794
   82        C     5   MOL    C68   82    7.93420  12.01070
   83       HC     5   MOL    H11   83    0.09285   1.00794
   84       HC     5   MOL    H12   84    0.09285   1.00794
   85       OE     5   MOL     O5   85    7.74006  15.99940
   86        C     5   MOL    C69   86    7.86563  12.01070
   87       HC     5   MOL    H13   87    0.09285   1.00794
   88       HC     5   MOL    H14   88    0.09285   1.00794
   89       HC     5   MOL    H15   89    0.09285   1.00794
   90        C     2   MOL    C70   90    8.24102  12.01070
   91    OEOpt     2   MOL     O6   91    7.73306  15.99940
   92       OE     2   MOL     O7   92    7.83051  15.99940
   93        C     2   MOL    C71   93    7.94666  12.01070
   94       HC     2   MOL    H16   94    0.11421   1.00794
   95       HC     2   MOL    H17   95    0.11421   1.00794
   96        C     3   MOL    C72   96    7.93771  12.01070
   97       HC     3   MOL    H18   97    0.09608   1.00794
   98       HC     3   MOL    H19   98    0.09608   1.00794
   99       OE     3   MOL     O8   99    7.75237  15.99940
  100        C     3   MOL    C73  100    7.93672  12.01070
  101       HC     3   MOL    H20  101    0.09608   1.00794
  102       HC     3   MOL    H21  102    0.09608   1.00794
  103        C     4   MOL    C74  103    7.93672  12.01070
  104       HC     4   MOL    H22  104    0.09608   1.00794
  105       HC     4   MOL    H23  105    0.09608   1.00794
  106       OE     4   MOL     O9  106    7.75237  15.99940
  107        C     4   MOL    C75  107    7.93606  12.01070
  108       HC     4   MOL    H24  108    0.09608   1.00794
  109       HC     4   MOL    H25  109    0.09608   1.00794
  110        C     5   MOL    C76  110    7.93420  12.01070
  111       HC     5   MOL    H26  111    0.09285   1.00794
  112       HC     5   MOL    H27  112    0.09285   1.00794
  113       OE     5   MOL    O10  113    7.74006  15.99940
  114        C     5   MOL    C77  114    7.86563  12.01070
  115       HC     5   MOL    H28  115    0.09285   1.00794
  116       HC     5   MOL    H29  116    0.09285   1.00794
  117       HC     5   MOL    H30  117    0.09285   1.00794
  118       DP     6   DRU     D1    1   -8.00000   0.00000
  119       DP     6   DRU     D2    2   -8.00000   0.00000
  120       DP     6   DRU     D3    3   -8.00000   0.00000
  121       DP     6   DRU     D4    4   -8.00000   0.00000
  122       DP     6   DRU     D5    5   -8.00000   0.00000
  123       DP     6   DRU     D6    6   -8.00000   0.00000
  124       DP     6   DRU     D7    7   -8.00000   0.00000
  125       DP     6   DRU     D8    8   -8.00000   0.00000
  126       DP     6   DRU     D9    9   -8.00000   0.00000
  127       DP     6   DRU    D10   10   -8.00000   0.00000
  128       DP     6   DRU    D11   11   -8.00000   0.00000
  129       DP     6   DRU    D12   12   -8.00000   0.00000
  130       DP     6   DRU    D13   13   -8.00000   0.00000
  131       DP     6   DRU    D14   14   -8.00000   0.00000
  132       DP     6   DRU    D15   15   -8.00000   0.00000
  133       DP     6   DRU    D16   16   -8.00000   0.00000
  134       DP     6   DRU    D17   17   -8.00000   0.00000
  135       DP     6   DRU    D18   18   -8.00000   0.00000
  136       DP     6   DRU    D19   19   -8.00000   0.00000
  137       DP     6   DRU    D20   20   -8.00000   0.00000
  138       DP     6   DRU    D21   21   -8.00000   0.00000
  139       DP     6   DRU    D22   22   -8.00000   0.00000
  140       DP     6   DRU    D23   23   -8.00000   0.00000
  141       DP     6   DRU    D24   24   -8.00000   0.00000
  142       DP     6   DRU    D25   25   -8.00000   0.00000
  143       DP     6   DRU    D26   26   -8.00000   0.00000
  144       DP     6   DRU    D27   27   -8.00000   0.00000
  145       DP     6   DRU    D28   28   -8.00000   0.00000
  146       DP     6   DRU    D29   29   -8.00000   0.00000
  147       DP     6   DRU    D30   30   -8.00000   0.00000
  148       DP     6   DRU    D31   31   -8.00000   0.00000
  149       DP     6   DRU    D32   32   -8.00000   0.00000
  150       DP     6   DRU    D33   33   -8.00000   0.00000
  151       DP     6   DRU    D34   34   -8.00000   0.00000
  152       DP     6   DRU    D35   35   -8.00000   0.00000
  153       DP     6   DRU    D36   36   -8.00000   0.00000
  154       DP     6   DRU    D37   37   -8.00000   0.00000
  155       DP     6   DRU    D38   38   -8.00000   0.00000
  156       DP     6   DRU    D39   39   -8.00000   0.00000
  157       DP     6   DRU    D40   40   -8.00000   0.00000
  158       DP     6   DRU    D41   41   -8.00000   0.00000
  159       DP     6   DRU    D42   42   -8.00000   0.00000
  160       DP     6   DRU    D43   43   -8.00000   0.00000
  161       DP     6   DRU    D44   44   -8.00000   0.00000
  162       DP     6   DRU    D45   45   -8.00000   0.00000
  163       DP     6   DRU    D46   46   -8.00000   0.00000
  164       DP     6   DRU    D47   47   -8.00000   0.00000
  165       DP     6   DRU    D48   48   -8.00000   0.00000
  166       DP     6   DRU    D49   49   -8.00000   0.00000
  167       DP     6   DRU    D50   50   -8.00000   0.00000
  168       DP     6   DRU    D51   51   -8.00000   0.00000
  169       DP     6   DRU    D52   52   -8.00000   0.00000
  170       DP     6   DRU    D53   53   -8.00000   0.00000
  171       DP     6   DRU    D54   54   -8.00000   0.00000
  172       DP     6   DRU    D55   55   -8.00000   0.00000
  173       DP     6   DRU    D56   56   -8.00000   0.00000
  174       DP     6   DRU    D57   57   -8.00000   0.00000
  175       DP     6   DRU    D58   58   -8.00000   0.00000
  176       DP     6   DRU    D59   59   -8.00000   0.00000
  177       DP     6   DRU    D60   60   -8.00000   0.00000
  178       DP     6   DRU    D61   61   -8.00000   0.00000
  179       DP     6   DRU    D62   62   -8.00000   0.00000
  180       DP     6   DRU    D63   63   -8.00000   0.00000
  181       DP     6   DRU    D64   64   -8.00000   0.00000
  182       DP     6   DRU    D65   65   -8.00000   0.00000
  183       DP     6   DRU    D66   68   -8.00000   0.00000
  184       DP     6   DRU    D67   71   -8.00000   0.00000
  185       DP     6   DRU    D68   72   -8.00000   0.00000
  186       DP     6   DRU    D69   75   -8.00000   0.00000
  187       DP     6   DRU    D70   78   -8.00000   0.00000
  188       DP     6   DRU    D71   79   -8.00000   0.00000
  189       DP     6   DRU    D72   82   -8.00000   0.00000
  190       DP     6   DRU    D73   85   -8.00000   0.00000
  191       DP     6   DRU    D74   86   -8.00000   0.00000
  192       DP     6   DRU    D75   90   -8.00000   0.00000
  193       DP     6   DRU    D76   91   -8.00000   0.00000
  194       DP     6   DRU    D77   92   -8.00000   0.00000
  195       DP     6   DRU    D78   93   -8.00000   0.00000
  196       DP     6   DRU    D79   96   -8.00000   0.00000
  197       DP     6   DRU    D80   99   -8.00000   0.00000
  198       DP     6   DRU    D81  100   -8.00000   0.00000
  199       DP     6   DRU    D82  103   -8.00000   0.00000
  200       DP     6   DRU    D83  106   -8.00000   0.00000
  201       DP     6   DRU    D84  107   -8.00000   0.00000
  202       DP     6   DRU    D85  110   -8.00000   0.00000
  203       DP     6   DRU    D86  113   -8.00000   0.00000
  204       DP     6   DRU    D87  114   -8.00000   0.00000

[ polarization ]
;    i     j     f         alpha
     1   118     1    0.00141677
     2   119     1    0.00141677
     3   120     1    0.00141677
     4   121     1    0.00141677
     5   122     1    0.00141677
     6   123     1    0.00141677
     7   124     1    0.00141677
     8   125     1    0.00141677
     9   126     1    0.00141677
    10   127     1    0.00141677
    11   128     1    0.00141677
    12   129     1    0.00141677
    13   130     1    0.00141677
    14   131     1    0.00141677
    15   132     1    0.00141677
    16   133     1    0.00141677
    17   134     1    0.00141677
    18   135     1    0.00141677
    19   136     1    0.00141677
    20   137     1    0.00141677
    21   138     1    0.00141677
    22   139     1    0.00141677
    23   140     1    0.00141677
    24   141     1    0.00141677
    25   142     1    0.00141677
    26   143     1    0.00141677
    27   144     1    0.00141677
    28   145     1    0.00141677
    29   146     1    0.00141677
    30   147     1    0.00141677
    31   148     1    0.00141677
    32   149     1    0.00141677
    33   150     1    0.00141677
    34   151     1    0.00141677
    35   152     1    0.00141677
    36   153     1    0.00141677
    37   154     1    0.00141677
    38   155     1    0.00141677
    39   156     1    0.00141677
    40   157     1    0.00141677
    41   158     1    0.00141677
    42   159     1    0.00141677
    43   160     1    0.00141677
    44   161     1    0.00141677
    45   162     1    0.00141677
    46   163     1    0.00141677
    47   164     1    0.00141677
    48   165     1    0.00141677
    49   166     1    0.00141677
    50   167     1    0.00141677
    51   168     1    0.00141677
    52   169     1    0.00141677
    53   170     1    0.00141677
    54   171     1    0.00141677
    55   172     1    0.00141677
    56   173     1    0.00141677
    57   174     1    0.00141677
    58   175     1    0.00141677
    59   176     1    0.00141677
    60   177     1    0.00141677
    61   178     1    0.00130000
    62   179     1    0.00075600
    63   180     1    0.00108000
    64   181     1    0.00151200
    65   182     1    0.00154800
    68   183     1    0.00154800
    71   184     1    0.00122400
    72   185     1    0.00154800
    75   186     1    0.00154800
    78   187     1    0.00122400
    79   188     1    0.00154800
    82   189     1    0.00154800
    85   190     1    0.00122400
    86   191     1    0.00204000
    90   192     1    0.00075600
    91   193     1    0.00108000
    92   194     1    0.00151200
    93   195     1    0.00154800
    96   196     1    0.00154800
    99   197     1    0.00122400
   100   198     1    0.00154800
   103   199     1    0.00154800
   106   200     1    0.00122400
   107   201     1    0.00154800
   110   202     1    0.00154800
   113   203     1    0.00122400
   114   204     1    0.00204000

[ bonds ]
;   ai    aj     f        r0        kb
     1     2     1   0.14578    196447
     1     5     1   0.14578    196447
     1    19     1   0.14051    292356
     2     3     1   0.14578    196447
     2    15     1   0.14051    292356
     3     4     1   0.14537    201780
     3     6     1   0.14051    292356
     4     5     1   0.14537    201780
     4    27     1   0.14069    286331
     5    23     1   0.14079    285808
     6     7     1   0.14578    196447
     6    10     1   0.14537    201780
     7     8     1   0.14578    196447
     7    14     1   0.14051    292356
     8     9     1   0.14578    196447
     8    46     1   0.14051    292356
     9    10     1   0.14537    201780
     9    51     1   0.14079    285808
    10    28     1   0.14069    286331
    11    12     1   0.14578    196447
    11    15     1   0.14578    196447
    11    18     1   0.14051    292356
    12    13     1   0.14578    196447
    12    42     1   0.14051    292356
    13    14     1   0.14578    196447
    13    47     1   0.14051    292356
    14    15     1   0.14578    196447
    16    17     1   0.14578    196447
    16    20     1   0.14578    196447
    16    38     1   0.14051    292356
    17    18     1   0.14578    196447
    17    43     1   0.14051    292356
    18    19     1   0.14578    196447
    19    20     1   0.14578    196447
    20    22     1   0.14051    292356
    21    22     1   0.14568    197612
    21    25     1   0.14542    198644
    21    39     1   0.14079    285808
    22    23     1   0.14568    197612
    23    24     1   0.14542    198644
    24    25     1   0.14763    179700
    24    26     1   0.13950    308797
    25    59     1   0.13950    308797
    26    27     1   0.14467    208355
    26    30     1   0.14953    170250
    27    28     1   0.14555    201712
    28    29     1   0.14467    208355
    29    30     1   0.14953    170250
    29    55     1   0.13950    308797
    30    60     1   0.16104     45168
    30    61     1   0.15113    176639
    31    32     1   0.14578    196447
    31    35     1   0.14578    196447
    31    49     1   0.14051    292356
    32    33     1   0.14578    196447
    32    45     1   0.14051    292356
    33    34     1   0.14537    201780
    33    36     1   0.14051    292356
    34    35     1   0.14537    201780
    34    57     1   0.14069    286331
    35    53     1   0.14079    285808
    36    37     1   0.14578    196447
    36    40     1   0.14537    201780
    37    38     1   0.14578    196447
    37    44     1   0.14051    292356
    38    39     1   0.14578    196447
    39    40     1   0.14537    201780
    40    58     1   0.14069    286331
    41    42     1   0.14578    196447
    41    45     1   0.14578    196447
    41    48     1   0.14051    292356
    42    43     1   0.14578    196447
    43    44     1   0.14578    196447
    44    45     1   0.14578    196447
    46    47     1   0.14578    196447
    46    50     1   0.14578    196447
    47    48     1   0.14578    196447
    48    49     1   0.14578    196447
    49    50     1   0.14578    196447
    50    52     1   0.14051    292356
    51    52     1   0.14568    197612
    51    55     1   0.14542    198644
    52    53     1   0.14568    197612
    53    54     1   0.14542    198644
    54    55     1   0.14763    179700
    54    56     1   0.13950    308797
    56    57     1   0.14467    208355
    56    60     1   0.14953    170250
    57    58     1   0.14555    201712
    58    59     1   0.14467    208355
    59    60     1   0.14953    170250
    60    61     1   0.15113    176639
    61    62     1   0.15216    135464
    61    90     1   0.15216    135464
    62    63     1   0.12180    650114
    62    64     1   0.13556    235177
    64    65     1   0.14523    152837
    65    66     1   0.11026    292324
    65    67     1   0.11026    292324
    65    68     1   0.15221    184253
    68    69     1   0.11112    266749
    68    70     1   0.11112    266749
    68    71     1   0.14195    205529
    71    72     1   0.14237    199330
    72    73     1   0.11107    267692
    72    74     1   0.11107    267692
    72    75     1   0.15238    190508
    75    76     1   0.11107    267692
    75    77     1   0.11107    267692
    75    78     1   0.14237    199330
    78    79     1   0.14243    198734
    79    80     1   0.11107    267617
    79    81     1   0.11107    267617
    79    82     1   0.15238    189357
    82    83     1   0.11116    265082
    82    84     1   0.11116    265082
    82    85     1   0.14215    200343
    85    86     1   0.14203    203204
    86    87     1   0.11074    274541
    86    88     1   0.11074    274541
    86    89     1   0.11074    274541
    90    91     1   0.12180    650114
    90    92     1   0.13556    235177
    92    93     1   0.14523    152837
    93    94     1   0.11026    292324
    93    95     1   0.11026    292324
    93    96     1   0.15221    184253
    96    97     1   0.11112    266749
    96    98     1   0.11112    266749
    96    99     1   0.14195    205529
    99   100     1   0.14237    199330
   100   101     1   0.11107    267692
   100   102     1   0.11107    267692
   100   103     1   0.15238    190508
   103   104     1   0.11107    267692
   103   105     1   0.11107    267692
   103   106     1   0.14237    199330
   106   107     1   0.14243    198734
   107   108     1   0.11107    267617
   107   109     1   0.11107    267617
   107   110     1   0.15238    189357
   110   111     1   0.11116    265082
   110   112     1   0.11116    265082
   110   113     1   0.14215    200343
   113   114     1   0.14203    203204
   114   115     1   0.11074    274541
   114   116     1   0.11074    274541
   114   117     1   0.11074    274541
;   ai    aj     f - polar connections
     1   119     5
     2   118     5
     1   122     5
     5   118     5
     1   136     5
    19   118     5
     2   120     5
     3   119     5
     2   132     5
    15   119     5
     3   121     5
     4   120     5
     3   123     5
     6   120     5
     4   122     5
     5   121     5
     4   144     5
    27   121     5
     5   140     5
    23   122     5
     6   124     5
     7   123     5
     6   127     5
    10   123     5
     7   125     5
     8   124     5
     7   131     5
    14   124     5
     8   126     5
     9   125     5
     8   163     5
    46   125     5
     9   127     5
    10   126     5
     9   168     5
    51   126     5
    10   145     5
    28   127     5
    11   129     5
    12   128     5
    11   132     5
    15   128     5
    11   135     5
    18   128     5
    12   130     5
    13   129     5
    12   159     5
    42   129     5
    13   131     5
    14   130     5
    13   164     5
    47   130     5
    14   132     5
    15   131     5
    16   134     5
    17   133     5
    16   137     5
    20   133     5
    16   155     5
    38   133     5
    17   135     5
    18   134     5
    17   160     5
    43   134     5
    18   136     5
    19   135     5
    19   137     5
    20   136     5
    20   139     5
    22   137     5
    21   139     5
    22   138     5
    21   142     5
    25   138     5
    21   156     5
    39   138     5
    22   140     5
    23   139     5
    23   141     5
    24   140     5
    24   142     5
    25   141     5
    24   143     5
    26   141     5
    25   176     5
    59   142     5
    26   144     5
    27   143     5
    26   147     5
    30   143     5
    27   145     5
    28   144     5
    28   146     5
    29   145     5
    29   147     5
    30   146     5
    29   172     5
    55   146     5
    30   177     5
    60   147     5
    30   178     5
    61   147     5
    31   149     5
    32   148     5
    31   152     5
    35   148     5
    31   166     5
    49   148     5
    32   150     5
    33   149     5
    32   162     5
    45   149     5
    33   151     5
    34   150     5
    33   153     5
    36   150     5
    34   152     5
    35   151     5
    34   174     5
    57   151     5
    35   170     5
    53   152     5
    36   154     5
    37   153     5
    36   157     5
    40   153     5
    37   155     5
    38   154     5
    37   161     5
    44   154     5
    38   156     5
    39   155     5
    39   157     5
    40   156     5
    40   175     5
    58   157     5
    41   159     5
    42   158     5
    41   162     5
    45   158     5
    41   165     5
    48   158     5
    42   160     5
    43   159     5
    43   161     5
    44   160     5
    44   162     5
    45   161     5
    46   164     5
    47   163     5
    46   167     5
    50   163     5
    47   165     5
    48   164     5
    48   166     5
    49   165     5
    49   167     5
    50   166     5
    50   169     5
    52   167     5
    51   169     5
    52   168     5
    51   172     5
    55   168     5
    52   170     5
    53   169     5
    53   171     5
    54   170     5
    54   172     5
    55   171     5
    54   173     5
    56   171     5
    56   174     5
    57   173     5
    56   177     5
    60   173     5
    57   175     5
    58   174     5
    58   176     5
    59   175     5
    59   177     5
    60   176     5
    60   178     5
    61   177     5
    61   179     5
    62   178     5
    61   192     5
    90   178     5
    62   180     5
    63   179     5
    62   181     5
    64   179     5
    64   182     5
    65   181     5
    66   182     5
    67   182     5
    65   183     5
    68   182     5
    69   183     5
    70   183     5
    68   184     5
    71   183     5
    71   185     5
    72   184     5
    73   185     5
    74   185     5
    72   186     5
    75   185     5
    76   186     5
    77   186     5
    75   187     5
    78   186     5
    78   188     5
    79   187     5
    80   188     5
    81   188     5
    79   189     5
    82   188     5
    83   189     5
    84   189     5
    82   190     5
    85   189     5
    85   191     5
    86   190     5
    87   191     5
    88   191     5
    89   191     5
    90   193     5
    91   192     5
    90   194     5
    92   192     5
    92   195     5
    93   194     5
    94   195     5
    95   195     5
    93   196     5
    96   195     5
    97   196     5
    98   196     5
    96   197     5
    99   196     5
    99   198     5
   100   197     5
   101   198     5
   102   198     5
   100   199     5
   103   198     5
   104   199     5
   105   199     5
   103   200     5
   106   199     5
   106   201     5
   107   200     5
   108   201     5
   109   201     5
   107   202     5
   110   201     5
   111   202     5
   112   202     5
   110   203     5
   113   202     5
   113   204     5
   114   203     5
   115   204     5
   116   204     5
   117   204     5

[ angles ]
;   ai    aj    ak     f        th0          kth
     1     2     3     5    107.987      345.410   0.23585    48158.551
     1     2    15     5    119.993      305.264   0.24793    30741.921
     1     5     4     5    107.869      337.022   0.23535    49748.315
     1     5    23     5    120.178      332.562   0.24841    30233.115
     1    19    18     5    119.993      305.264   0.24793    30741.921
     1    19    20     5    119.993      305.264   0.24793    30741.921
     2     1     5     5    107.987      345.410   0.23585    48158.551
     2     1    19     5    119.993      305.264   0.24793    30741.921
     2     3     4     5    107.869      337.022   0.23535    49748.315
     2     3     6     5    119.993      305.264   0.24793    30741.921
     2    15    11     5    119.993      305.264   0.24793    30741.921
     2    15    14     5    119.993      305.264   0.24793    30741.921
     3     2    15     5    119.993      305.264   0.24793    30741.921
     3     4     5     5    108.350      345.385   0.23574    50584.160
     3     4    27     5    119.702      328.247   0.24737    30714.324
     3     6     7     5    119.993      305.264   0.24793    30741.921
     3     6    10     5    119.994      292.223   0.24758    31400.990
     4     3     6     5    119.994      292.223   0.24758    31400.990
     4     5    23     5    119.479      300.603   0.24718    32047.342
     4    27    26     5    121.058      256.970   0.24845    33144.518
     4    27    28     5    119.984      279.000   0.24789    30554.130
     5     1    19     5    119.993      305.264   0.24793    30741.921
     5     4    27     5    119.702      328.247   0.24737    30714.324
     5    23    22     5    119.698      305.288   0.24773    32092.459
     5    23    24     5    120.591      296.959   0.24861    32340.943
     6     7     8     5    107.987      345.410   0.23585    48158.551
     6     7    14     5    119.993      305.264   0.24793    30741.921
     6    10     9     5    108.350      345.385   0.23574    50584.160
     6    10    28     5    119.702      328.247   0.24737    30714.324
     7     6    10     5    107.869      337.022   0.23535    49748.315
     7     8     9     5    107.987      345.410   0.23585    48158.551
     7     8    46     5    119.993      305.264   0.24793    30741.921
     7    14    13     5    119.993      305.264   0.24793    30741.921
     7    14    15     5    119.993      305.264   0.24793    30741.921
     8     7    14     5    119.993      305.264   0.24793    30741.921
     8     9    10     5    107.869      337.022   0.23535    49748.315
     8     9    51     5    120.178      332.562   0.24841    30233.115
     8    46    47     5    119.993      305.264   0.24793    30741.921
     8    46    50     5    119.993      305.264   0.24793    30741.921
     9     8    46     5    119.993      305.264   0.24793    30741.921
     9    10    28     5    119.702      328.247   0.24737    30714.324
     9    51    52     5    119.698      305.288   0.24773    32092.459
     9    51    55     5    120.591      296.959   0.24861    32340.943
    10     9    51     5    119.479      300.603   0.24718    32047.342
    10    28    27     5    119.984      279.000   0.24789    30554.130
    10    28    29     5    121.058      256.970   0.24845    33144.518
    11    12    13     5    107.987      345.410   0.23585    48158.551
    11    12    42     5    119.993      305.264   0.24793    30741.921
    11    15    14     5    107.987      345.410   0.23585    48158.551
    11    18    17     5    119.993      305.264   0.24793    30741.921
    11    18    19     5    119.993      305.264   0.24793    30741.921
    12    11    15     5    107.987      345.410   0.23585    48158.551
    12    11    18     5    119.993      305.264   0.24793    30741.921
    12    13    14     5    107.987      345.410   0.23585    48158.551
    12    13    47     5    119.993      305.264   0.24793    30741.921
    12    42    41     5    119.993      305.264   0.24793    30741.921
    12    42    43     5    119.993      305.264   0.24793    30741.921
    13    12    42     5    119.993      305.264   0.24793    30741.921
    13    14    15     5    107.987      345.410   0.23585    48158.551
    13    47    46     5    119.993      305.264   0.24793    30741.921
    13    47    48     5    119.993      305.264   0.24793    30741.921
    14    13    47     5    119.993      305.264   0.24793    30741.921
    15    11    18     5    119.993      305.264   0.24793    30741.921
    16    17    18     5    107.987      345.410   0.23585    48158.551
    16    17    43     5    119.993      305.264   0.24793    30741.921
    16    20    19     5    107.987      345.410   0.23585    48158.551
    16    20    22     5    119.993      305.264   0.24793    30741.921
    16    38    37     5    119.993      305.264   0.24793    30741.921
    16    38    39     5    119.993      305.264   0.24793    30741.921
    17    16    20     5    107.987      345.410   0.23585    48158.551
    17    16    38     5    119.993      305.264   0.24793    30741.921
    17    18    19     5    107.987      345.410   0.23585    48158.551
    17    43    42     5    119.993      305.264   0.24793    30741.921
    17    43    44     5    119.993      305.264   0.24793    30741.921
    18    17    43     5    119.993      305.264   0.24793    30741.921
    18    19    20     5    107.987      345.410   0.23585    48158.551
    19    20    22     5    119.993      305.264   0.24793    30741.921
    20    16    38     5    119.993      305.264   0.24793    30741.921
    20    22    21     5    120.231      298.070   0.24815    30864.997
    20    22    23     5    120.231      298.070   0.24815    30864.997
    21    22    23     5    108.122      318.897   0.23590    49096.519
    21    25    24     5    107.668      316.088   0.23659    45566.444
    21    25    59     5    119.850      273.402   0.24658    36254.607
    21    39    38     5    120.178      332.562   0.24841    30233.115
    21    39    40     5    119.479      300.603   0.24718    32047.342
    22    21    25     5    108.271      394.268   0.23591    47703.037
    22    21    39     5    119.698      305.288   0.24773    32092.459
    22    23    24     5    108.271      394.268   0.23591    47703.037
    23    24    25     5    107.668      316.088   0.23659    45566.444
    23    24    26     5    119.850      273.402   0.24658    36254.607
    24    25    59     5    121.043      330.048   0.25000    30458.899
    24    26    27     5    119.516      280.093   0.24552    39444.748
    24    26    30     5    122.807      267.415   0.25382    25677.241
    25    21    39     5    120.591      296.959   0.24861    32340.943
    25    24    26     5    121.043      330.048   0.25000    30458.899
    25    59    58     5    119.516      280.093   0.24552    39444.748
    25    59    60     5    122.807      267.415   0.25382    25677.241
    26    27    28     5    108.653      369.748   0.23577    49767.162
    26    30    29     5    105.525      274.618   0.23810    38332.213
    26    30    60     5    115.867      253.355   0.26326    21282.528
    26    30    61     5    125.965      223.273   0.26785    13596.900
    27    26    30     5    108.049      364.834   0.23811    35833.027
    27    28    29     5    108.653      369.748   0.23577    49767.162
    28    29    30     5    108.049      364.834   0.23811    35833.027
    28    29    55     5    119.516      280.093   0.24552    39444.748
    29    30    60     5    115.867      253.355   0.26326    21282.528
    29    30    61     5    125.965      223.273   0.26785    13596.900
    29    55    51     5    119.850      273.402   0.24658    36254.607
    29    55    54     5    121.043      330.048   0.25000    30458.899
    30    29    55     5    122.807      267.415   0.25382    25677.241
    30    60    56     5    115.867      253.355   0.26326    21282.528
    30    60    59     5    115.867      253.355   0.26326    21282.528
    30    61    62     5    118.043      184.832   0.26003    25664.791
    30    61    90     5    118.043      184.832   0.26003    25664.791
    31    32    33     5    107.987      345.410   0.23585    48158.551
    31    32    45     5    119.993      305.264   0.24793    30741.921
    31    35    34     5    107.869      337.022   0.23535    49748.315
    31    35    53     5    120.178      332.562   0.24841    30233.115
    31    49    48     5    119.993      305.264   0.24793    30741.921
    31    49    50     5    119.993      305.264   0.24793    30741.921
    32    31    35     5    107.987      345.410   0.23585    48158.551
    32    31    49     5    119.993      305.264   0.24793    30741.921
    32    33    34     5    107.869      337.022   0.23535    49748.315
    32    33    36     5    119.993      305.264   0.24793    30741.921
    32    45    41     5    119.993      305.264   0.24793    30741.921
    32    45    44     5    119.993      305.264   0.24793    30741.921
    33    32    45     5    119.993      305.264   0.24793    30741.921
    33    34    35     5    108.350      345.385   0.23574    50584.160
    33    34    57     5    119.702      328.247   0.24737    30714.324
    33    36    37     5    119.993      305.264   0.24793    30741.921
    33    36    40     5    119.994      292.223   0.24758    31400.990
    34    33    36     5    119.994      292.223   0.24758    31400.990
    34    35    53     5    119.479      300.603   0.24718    32047.342
    34    57    56     5    121.058      256.970   0.24845    33144.518
    34    57    58     5    119.984      279.000   0.24789    30554.130
    35    31    49     5    119.993      305.264   0.24793    30741.921
    35    34    57     5    119.702      328.247   0.24737    30714.324
    35    53    52     5    119.698      305.288   0.24773    32092.459
    35    53    54     5    120.591      296.959   0.24861    32340.943
    36    37    38     5    107.987      345.410   0.23585    48158.551
    36    37    44     5    119.993      305.264   0.24793    30741.921
    36    40    39     5    108.350      345.385   0.23574    50584.160
    36    40    58     5    119.702      328.247   0.24737    30714.324
    37    36    40     5    107.869      337.022   0.23535    49748.315
    37    38    39     5    107.987      345.410   0.23585    48158.551
    37    44    43     5    119.993      305.264   0.24793    30741.921
    37    44    45     5    119.993      305.264   0.24793    30741.921
    38    37    44     5    119.993      305.264   0.24793    30741.921
    38    39    40     5    107.869      337.022   0.23535    49748.315
    39    40    58     5    119.702      328.247   0.24737    30714.324
    40    58    57     5    119.984      279.000   0.24789    30554.130
    40    58    59     5    121.058      256.970   0.24845    33144.518
    41    42    43     5    107.987      345.410   0.23585    48158.551
    41    45    44     5    107.987      345.410   0.23585    48158.551
    41    48    47     5    119.993      305.264   0.24793    30741.921
    41    48    49     5    119.993      305.264   0.24793    30741.921
    42    41    45     5    107.987      345.410   0.23585    48158.551
    42    41    48     5    119.993      305.264   0.24793    30741.921
    42    43    44     5    107.987      345.410   0.23585    48158.551
    43    44    45     5    107.987      345.410   0.23585    48158.551
    45    41    48     5    119.993      305.264   0.24793    30741.921
    46    47    48     5    107.987      345.410   0.23585    48158.551
    46    50    49     5    107.987      345.410   0.23585    48158.551
    46    50    52     5    119.993      305.264   0.24793    30741.921
    47    46    50     5    107.987      345.410   0.23585    48158.551
    47    48    49     5    107.987      345.410   0.23585    48158.551
    48    49    50     5    107.987      345.410   0.23585    48158.551
    49    50    52     5    119.993      305.264   0.24793    30741.921
    50    52    51     5    120.231      298.070   0.24815    30864.997
    50    52    53     5    120.231      298.070   0.24815    30864.997
    51    52    53     5    108.122      318.897   0.23590    49096.519
    51    55    54     5    107.668      316.088   0.23659    45566.444
    52    51    55     5    108.271      394.268   0.23591    47703.037
    52    53    54     5    108.271      394.268   0.23591    47703.037
    53    54    55     5    107.668      316.088   0.23659    45566.444
    53    54    56     5    119.850      273.402   0.24658    36254.607
    54    56    57     5    119.516      280.093   0.24552    39444.748
    54    56    60     5    122.807      267.415   0.25382    25677.241
    55    54    56     5    121.043      330.048   0.25000    30458.899
    56    57    58     5    108.653      369.748   0.23577    49767.162
    56    60    59     5    105.525      274.618   0.23810    38332.213
    56    60    61     5    125.965      223.273   0.26785    13596.900
    57    56    60     5    108.049      364.834   0.23811    35833.027
    57    58    59     5    108.653      369.748   0.23577    49767.162
    58    59    60     5    108.049      364.834   0.23811    35833.027
    59    60    61     5    125.965      223.273   0.26785    13596.900
    60    61    62     5    118.043      184.832   0.26003    25664.791
    60    61    90     5    118.043      184.832   0.26003    25664.791
    61    62    63     5    126.370      253.469   0.24489    48381.674
    61    62    64     5    108.477      218.934   0.23368    62011.103
    61    90    91     5    126.370      253.469   0.24489    48381.674
    61    90    92     5    108.477      218.934   0.23368    62011.103
    62    61    90     5    112.504      118.093   0.25304    30700.704
    62    64    65     5    115.392      408.077   0.23739    32643.017
    63    62    64     5    125.152      555.260   0.22853    71305.300
    64    65    66     5    109.435      368.634   0.20954    25347.801
    64    65    67     5    109.435      368.634   0.20954    25347.801
    64    65    68     5    106.022      520.221   0.23762    25338.567
    65    68    69     5    110.210      364.278   0.21726    10433.943
    65    68    70     5    110.210      364.278   0.21726    10433.943
    65    68    71     5    106.594      452.679   0.23592    25553.143
    66    65    67     5    108.613      232.384   0.17909     8132.794
    66    65    68     5    111.643      266.491   0.21841    18506.146
    67    65    68     5    111.643      266.491   0.21841    18506.146
    68    71    72     5    112.240      549.643   0.23604     4284.771
    69    68    70     5    107.836      247.320   0.17961    11009.546
    69    68    71     5    111.006      407.687   0.20930    25069.473
    70    68    71     5    111.006      407.687   0.20930    25069.473
    71    72    73     5    110.779      400.425   0.20935    24481.661
    71    72    74     5    110.779      400.425   0.20935    24481.661
    71    72    75     5    107.345      454.004   0.23754    37874.584
    72    75    76     5    109.978      323.796   0.21707    17055.836
    72    75    77     5    109.978      323.796   0.21707    17055.836
    72    75    78     5    107.345      454.004   0.23754    37874.584
    73    72    74     5    107.990      240.103   0.17970    11213.126
    73    72    75     5    109.978      323.796   0.21707    17055.836
    74    72    75     5    109.978      323.796   0.21707    17055.836
    75    78    79     5    112.225      554.824   0.23642     3640.969
    76    75    77     5    107.990      240.103   0.17970    11213.126
    76    75    78     5    110.779      400.425   0.20935    24481.661
    77    75    78     5    110.779      400.425   0.20935    24481.661
    78    79    80     5    110.736      400.864   0.20934    24656.777
    78    79    81     5    110.736      400.864   0.20934    24656.777
    78    79    82     5    107.527      462.915   0.23786    32888.023
    79    82    83     5    109.911      310.147   0.21706    17535.350
    79    82    84     5    109.911      310.147   0.21706    17535.350
    79    82    85     5    107.418      454.908   0.23748    37996.391
    80    79    81     5    107.977      243.641   0.17969    10850.876
    80    79    82     5    109.935      322.115   0.21702    17369.991
    81    79    82     5    109.935      322.115   0.21702    17369.991
    82    85    86     5    111.959      552.762   0.23554    20246.252
    83    82    84     5    107.848      247.183   0.17969    11087.906
    83    82    85     5    110.881      393.873   0.20936    25967.661
    84    82    85     5    110.881      393.873   0.20936    25967.661
    85    86    87     5    109.905      394.627   0.20772    28646.790
    85    86    88     5    109.905      394.627   0.20772    28646.790
    85    86    89     5    109.905      394.627   0.20772    28646.790
    87    86    88     5    109.026      248.007   0.18034    11117.610
    87    86    89     5    109.026      248.007   0.18034    11117.610
    88    86    89     5    109.026      248.007   0.18034    11117.610
    90    92    93     5    115.392      408.077   0.23739    32643.017
    91    90    92     5    125.152      555.260   0.22853    71305.300
    92    93    94     5    109.435      368.634   0.20954    25347.801
    92    93    95     5    109.435      368.634   0.20954    25347.801
    92    93    96     5    106.022      520.221   0.23762    25338.567
    93    96    97     5    110.210      364.278   0.21726    10433.943
    93    96    98     5    110.210      364.278   0.21726    10433.943
    93    96    99     5    106.594      452.679   0.23592    25553.143
    94    93    95     5    108.613      232.384   0.17909     8132.794
    94    93    96     5    111.643      266.491   0.21841    18506.146
    95    93    96     5    111.643      266.491   0.21841    18506.146
    96    99   100     5    112.240      549.643   0.23604     4284.771
    97    96    98     5    107.836      247.320   0.17961    11009.546
    97    96    99     5    111.006      407.687   0.20930    25069.473
    98    96    99     5    111.006      407.687   0.20930    25069.473
    99   100   101     5    110.779      400.425   0.20935    24481.661
    99   100   102     5    110.779      400.425   0.20935    24481.661
    99   100   103     5    107.345      454.004   0.23754    37874.584
   100   103   104     5    109.978      323.796   0.21707    17055.836
   100   103   105     5    109.978      323.796   0.21707    17055.836
   100   103   106     5    107.345      454.004   0.23754    37874.584
   101   100   102     5    107.990      240.103   0.17970    11213.126
   101   100   103     5    109.978      323.796   0.21707    17055.836
   102   100   103     5    109.978      323.796   0.21707    17055.836
   103   106   107     5    112.225      554.824   0.23642     3640.969
   104   103   105     5    107.990      240.103   0.17970    11213.126
   104   103   106     5    110.779      400.425   0.20935    24481.661
   105   103   106     5    110.779      400.425   0.20935    24481.661
   106   107   108     5    110.736      400.864   0.20934    24656.777
   106   107   109     5    110.736      400.864   0.20934    24656.777
   106   107   110     5    107.527      462.915   0.23786    32888.023
   107   110   111     5    109.911      310.147   0.21706    17535.350
   107   110   112     5    109.911      310.147   0.21706    17535.350
   107   110   113     5    107.418      454.908   0.23748    37996.391
   108   107   109     5    107.977      243.641   0.17969    10850.876
   108   107   110     5    109.935      322.115   0.21702    17369.991
   109   107   110     5    109.935      322.115   0.21702    17369.991
   110   113   114     5    111.959      552.762   0.23554    20246.252
   111   110   112     5    107.848      247.183   0.17969    11087.906
   111   110   113     5    110.881      393.873   0.20936    25967.661
   112   110   113     5    110.881      393.873   0.20936    25967.661
   113   114   115     5    109.905      394.627   0.20772    28646.790
   113   114   116     5    109.905      394.627   0.20772    28646.790
   113   114   117     5    109.905      394.627   0.20772    28646.790
   115   114   116     5    109.026      248.007   0.18034    11117.610
   115   114   117     5    109.026      248.007   0.18034    11117.610
   116   114   117     5    109.026      248.007   0.18034    11117.610

[ dihedrals ]
; rigid dihedrals 
;   ai    aj    ak    al     f        th0          kth
     5     1     2     3     2      0.000       53.976
     5     1     2    15     2    142.334       47.133
    19     1     2     3     2   -142.413       47.133
    19     1     2    15     2      0.000        0.000
     2     1     5     4     2      0.000       53.440
     2     1     5    23     2   -141.896       52.221
    19     1     5     4     2    142.317       43.912
    19     1     5    23     2      0.000        2.511
     2     1    19    18     2      0.000       31.769
     2     1    19    20     2    138.049       78.376
     5     1    19    18     2   -138.080       78.376
     5     1    19    20     2      0.000       31.769
     1     2     3     4     2      0.000       53.440
     1     2     3     6     2    142.466       47.133
    15     2     3     4     2   -142.318       43.912
    15     2     3     6     2      0.000        0.000
     1     2    15    11     2      0.000       31.769
     1     2    15    14     2   -137.952       78.376
     3     2    15    11     2    138.038       78.376
     3     2    15    14     2      0.000       31.769
     2     3     4     5     2      0.000       52.917
     2     3     4    27     2    141.941       44.966
     6     3     4     5     2   -142.584       48.558
     6     3     4    27     2      0.000        0.000
     2     3     6     7     2      0.000       31.769
     2     3     6    10     2   -137.891       75.440
     4     3     6     7     2    137.890       75.440
     4     3     6    10     2      0.000       33.116
     3     4     5     1     2      0.000       52.917
     3     4     5    23     2    142.247       47.498
    27     4     5     1     2   -142.199       44.966
    27     4     5    23     2      0.000       23.118
     3     4    27    26     2   -140.589       62.480
     3     4    27    28     2      0.000       41.799
     5     4    27    26     2      0.000        0.000
     5     4    27    28     2    138.525       60.873
     1     5    23    22     2      0.000       35.841
     1     5    23    24     2    138.683       77.571
     4     5    23    22     2   -138.118       75.359
     4     5    23    24     2      0.000       14.186
     3     6     7     8     2   -142.511       47.133
     3     6     7    14     2      0.000        0.000
    10     6     7     8     2      0.000       53.440
    10     6     7    14     2    142.335       43.912
     3     6    10     9     2    142.564       48.558
     3     6    10    28     2      0.000        0.000
     7     6    10     9     2      0.000       52.917
     7     6    10    28     2   -141.969       44.966
     6     7     8     9     2      0.000       53.976
     6     7     8    46     2    142.432       47.133
    14     7     8     9     2   -142.327       47.133
    14     7     8    46     2      0.000        0.000
     6     7    14    13     2   -138.063       78.376
     6     7    14    15     2      0.000       31.769
     8     7    14    13     2      0.000       31.769
     8     7    14    15     2    138.000       78.376
     7     8     9    10     2      0.000       53.440
     7     8     9    51     2    142.050       52.221
    46     8     9    10     2   -142.344       43.912
    46     8     9    51     2      0.000        2.511
     7     8    46    47     2      0.000       31.769
     7     8    46    50     2   -138.104       78.376
     9     8    46    47     2    138.067       78.376
     9     8    46    50     2      0.000       31.769
     8     9    10     6     2      0.000       52.917
     8     9    10    28     2    142.276       44.966
    51     9    10     6     2   -142.407       47.498
    51     9    10    28     2      0.000       23.118
     8     9    51    52     2      0.000       35.841
     8     9    51    55     2   -138.659       77.571
    10     9    51    52     2    138.074       75.359
    10     9    51    55     2      0.000       14.186
     6    10    28    27     2      0.000       41.799
     6    10    28    29     2    140.639       62.480
     9    10    28    27     2   -138.412       60.873
     9    10    28    29     2      0.000        0.000
    15    11    12    13     2      0.000       53.976
    15    11    12    42     2    142.838       47.133
    18    11    12    13     2   -142.495       47.133
    18    11    12    42     2      0.000        0.000
    12    11    15     2     2   -142.670       47.133
    12    11    15    14     2      0.000       53.976
    18    11    15     2     2      0.000        0.000
    18    11    15    14     2    142.513       47.133
    12    11    18    17     2      0.000       31.769
    12    11    18    19     2    138.061       78.376
    15    11    18    17     2   -138.398       78.376
    15    11    18    19     2      0.000       31.769
    11    12    13    14     2      0.000       53.976
    11    12    13    47     2    142.513       47.133
    42    12    13    14     2   -142.825       47.133
    42    12    13    47     2      0.000        0.000
    11    12    42    41     2   -138.301       78.376
    11    12    42    43     2      0.000       31.769
    13    12    42    41     2      0.000       31.769
    13    12    42    43     2    138.274       78.376
    12    13    14     7     2    142.648       47.133
    12    13    14    15     2      0.000       53.976
    47    13    14     7     2      0.000        0.000
    47    13    14    15     2   -142.557       47.133
    12    13    47    46     2   -138.049       78.376
    12    13    47    48     2      0.000       31.769
    14    13    47    46     2      0.000       31.769
    14    13    47    48     2    138.414       78.376
     7    14    15     2     2      0.000        0.000
     7    14    15    11     2   -142.558       47.133
    13    14    15     2     2    142.589       47.133
    13    14    15    11     2      0.000       53.976
    20    16    17    18     2      0.000       53.976
    20    16    17    43     2    142.424       47.133
    38    16    17    18     2   -142.901       47.133
    38    16    17    43     2      0.000        0.000
    17    16    20    19     2      0.000       53.976
    17    16    20    22     2   -142.106       47.133
    38    16    20    19     2    143.140       47.133
    38    16    20    22     2      0.000        0.000
    17    16    38    37     2      0.000       31.769
    17    16    38    39     2    138.067       78.376
    20    16    38    37     2   -138.104       78.376
    20    16    38    39     2      0.000       31.769
    16    17    18    11     2    142.693       47.133
    16    17    18    19     2      0.000       53.976
    43    17    18    11     2      0.000        0.000
    43    17    18    19     2   -142.727       47.133
    16    17    43    42     2   -138.049       78.376
    16    17    43    44     2      0.000       31.769
    18    17    43    42     2      0.000       31.769
    18    17    43    44     2    138.414       78.376
    11    18    19     1     2      0.000        0.000
    11    18    19    20     2   -142.379       47.133
    17    18    19     1     2    142.877       47.133
    17    18    19    20     2      0.000       53.976
     1    19    20    16     2   -143.081       47.133
     1    19    20    22     2      0.000        0.000
    18    19    20    16     2      0.000       53.976
    18    19    20    22     2    142.075       47.133
    16    20    22    21     2      0.000       33.546
    16    20    22    23     2    138.583       75.618
    19    20    22    21     2   -138.682       75.618
    19    20    22    23     2      0.000       33.546
    25    21    22    20     2    143.617       52.958
    25    21    22    23     2      0.000       46.069
    39    21    22    20     2      0.000        0.202
    39    21    22    23     2   -143.393       51.750
    22    21    25    24     2      0.000       98.623
    22    21    25    59     2   -143.827       37.279
    39    21    25    24     2    142.986       24.784
    39    21    25    59     2      0.000       19.095
    22    21    39    38     2      0.000       35.841
    22    21    39    40     2    138.074       75.359
    25    21    39    38     2   -138.659       77.571
    25    21    39    40     2      0.000       14.186
    20    22    23     5     2      0.000        0.202
    20    22    23    24     2   -143.623       52.958
    21    22    23     5     2    143.646       51.750
    21    22    23    24     2      0.000       46.069
     5    23    24    25     2   -143.374       24.784
     5    23    24    26     2      0.000       19.095
    22    23    24    25     2      0.000       98.623
    22    23    24    26     2    143.881       37.279
    23    24    25    21     2      0.000        0.000
    23    24    25    59     2    143.187       55.186
    26    24    25    21     2   -143.339       55.186
    26    24    25    59     2      0.000        0.000
    23    24    26    27     2      0.000       13.501
    23    24    26    30     2   -145.403       86.223
    25    24    26    27     2    135.921       76.299
    25    24    26    30     2      0.000       49.107
    21    25    59    58     2      0.000       13.501
    21    25    59    60     2    145.160       86.223
    24    25    59    58     2   -135.463       76.299
    24    25    59    60     2      0.000       49.107
    24    26    27     4     2      0.000       28.915
    24    26    27    28     2   -140.731       46.515
    30    26    27     4     2    180.000       58.632
    30    26    27    28     2      0.000      140.268
    24    26    30    29     2    135.820       31.074
    24    26    30    60     2      0.000        0.000
    24    26    30    61     2    -61.564        0.000
    27    26    30    29     2      0.000       43.963
    27    26    30    60     2   -139.565        0.000
    27    26    30    61     2    180.000        0.000
     4    27    28    10     2      0.000        1.172
     4    27    28    29     2   -145.502       80.394
    26    27    28    10     2    145.352       80.394
    26    27    28    29     2      0.000        0.000
    10    28    29    30     2    180.000       58.632
    10    28    29    55     2      0.000       28.915
    27    28    29    30     2      0.000      140.268
    27    28    29    55     2    140.604       46.515
    28    29    30    26     2      0.000       43.963
    28    29    30    60     2    139.819        0.000
    28    29    30    61     2    180.000        0.000
    55    29    30    26     2   -135.564       31.074
    55    29    30    60     2      0.000        0.000
    55    29    30    61     2     61.694        0.000
    28    29    55    51     2      0.000       13.501
    28    29    55    54     2   -135.463       76.299
    30    29    55    51     2    145.160       86.223
    30    29    55    54     2      0.000       49.107
    26    30    60    56     2    124.027        0.000
    26    30    60    59     2      0.000        0.000
    26    30    60    61     2   -117.986        0.000
    29    30    60    56     2      0.000        0.000
    29    30    60    59     2   -124.869        0.000
    29    30    60    61     2    117.566        0.000
    61    30    60    56     2   -117.988        0.000
    61    30    60    59     2    117.565        0.000
    26    30    61    60     2    100.592        0.000
    26    30    61    62     2   -149.252        0.000
    26    30    61    90     2      0.000        0.000
    29    30    61    60     2   -100.166        0.000
    29    30    61    62     2      0.000        0.000
    29    30    61    90     2    180.000        0.000
    60    30    61    62     2    110.156       88.744
    60    30    61    90     2   -109.031       88.744
    35    31    32    33     2      0.000       53.976
    35    31    32    45     2    142.334       47.133
    49    31    32    33     2   -142.413       47.133
    49    31    32    45     2      0.000        0.000
    32    31    35    34     2      0.000       53.440
    32    31    35    53     2   -141.896       52.221
    49    31    35    34     2    142.317       43.912
    49    31    35    53     2      0.000        2.511
    32    31    49    48     2      0.000       31.769
    32    31    49    50     2    138.049       78.376
    35    31    49    48     2   -138.080       78.376
    35    31    49    50     2      0.000       31.769
    31    32    33    34     2      0.000       53.440
    31    32    33    36     2    142.466       47.133
    45    32    33    34     2   -142.318       43.912
    45    32    33    36     2      0.000        0.000
    31    32    45    41     2      0.000       31.769
    31    32    45    44     2   -137.952       78.376
    33    32    45    41     2    138.038       78.376
    33    32    45    44     2      0.000       31.769
    32    33    34    35     2      0.000       52.917
    32    33    34    57     2    141.941       44.966
    36    33    34    35     2   -142.584       48.558
    36    33    34    57     2      0.000        0.000
    32    33    36    37     2      0.000       31.769
    32    33    36    40     2   -137.891       75.440
    34    33    36    37     2    137.890       75.440
    34    33    36    40     2      0.000       33.116
    33    34    35    31     2      0.000       52.917
    33    34    35    53     2    142.247       47.498
    57    34    35    31     2   -142.199       44.966
    57    34    35    53     2      0.000       23.118
    33    34    57    56     2   -140.590       62.480
    33    34    57    58     2      0.000       41.799
    35    34    57    56     2      0.000        0.000
    35    34    57    58     2    138.525       60.873
    31    35    53    52     2      0.000       35.841
    31    35    53    54     2    138.683       77.571
    34    35    53    52     2   -138.118       75.359
    34    35    53    54     2      0.000       14.186
    33    36    37    38     2   -142.511       47.133
    33    36    37    44     2      0.000        0.000
    40    36    37    38     2      0.000       53.440
    40    36    37    44     2    142.335       43.912
    33    36    40    39     2    142.564       48.558
    33    36    40    58     2      0.000        0.000
    37    36    40    39     2      0.000       52.917
    37    36    40    58     2   -141.969       44.966
    36    37    38    16     2    142.432       47.133
    36    37    38    39     2      0.000       53.976
    44    37    38    16     2      0.000        0.000
    44    37    38    39     2   -142.327       47.133
    36    37    44    43     2   -138.063       78.376
    36    37    44    45     2      0.000       31.769
    38    37    44    43     2      0.000       31.769
    38    37    44    45     2    138.000       78.376
    16    38    39    21     2      0.000        2.511
    16    38    39    40     2   -142.344       43.912
    37    38    39    21     2    142.050       52.221
    37    38    39    40     2      0.000       53.440
    21    39    40    36     2   -142.408       47.498
    21    39    40    58     2      0.000       23.118
    38    39    40    36     2      0.000       52.917
    38    39    40    58     2    142.276       44.966
    36    40    58    57     2      0.000       41.799
    36    40    58    59     2    140.639       62.480
    39    40    58    57     2   -138.412       60.873
    39    40    58    59     2      0.000        0.000
    45    41    42    12     2    142.838       47.133
    45    41    42    43     2      0.000       53.976
    48    41    42    12     2      0.000        0.000
    48    41    42    43     2   -142.495       47.133
    42    41    45    32     2   -142.670       47.133
    42    41    45    44     2      0.000       53.976
    48    41    45    32     2      0.000        0.000
    48    41    45    44     2    142.513       47.133
    42    41    48    47     2      0.000       31.769
    42    41    48    49     2    138.061       78.376
    45    41    48    47     2   -138.398       78.376
    45    41    48    49     2      0.000       31.769
    12    42    43    17     2      0.000        0.000
    12    42    43    44     2   -142.825       47.133
    41    42    43    17     2    142.513       47.133
    41    42    43    44     2      0.000       53.976
    17    43    44    37     2      0.000        0.000
    17    43    44    45     2   -142.557       47.133
    42    43    44    37     2    142.648       47.133
    42    43    44    45     2      0.000       53.976
    37    44    45    32     2      0.000        0.000
    37    44    45    41     2   -142.558       47.133
    43    44    45    32     2    142.589       47.133
    43    44    45    41     2      0.000       53.976
     8    46    47    13     2      0.000        0.000
     8    46    47    48     2   -142.901       47.133
    50    46    47    13     2    142.424       47.133
    50    46    47    48     2      0.000       53.976
     8    46    50    49     2    143.140       47.133
     8    46    50    52     2      0.000        0.000
    47    46    50    49     2      0.000       53.976
    47    46    50    52     2   -142.106       47.133
    13    47    48    41     2      0.000        0.000
    13    47    48    49     2   -142.727       47.133
    46    47    48    41     2    142.693       47.133
    46    47    48    49     2      0.000       53.976
    41    48    49    31     2      0.000        0.000
    41    48    49    50     2   -142.379       47.133
    47    48    49    31     2    142.877       47.133
    47    48    49    50     2      0.000       53.976
    31    49    50    46     2   -143.081       47.133
    31    49    50    52     2      0.000        0.000
    48    49    50    46     2      0.000       53.976
    48    49    50    52     2    142.075       47.133
    46    50    52    51     2      0.000       33.546
    46    50    52    53     2    138.583       75.618
    49    50    52    51     2   -138.682       75.618
    49    50    52    53     2      0.000       33.546
     9    51    52    50     2      0.000        0.202
     9    51    52    53     2   -143.393       51.750
    55    51    52    50     2    143.617       52.958
    55    51    52    53     2      0.000       46.069
     9    51    55    29     2      0.000       19.095
     9    51    55    54     2    142.986       24.784
    52    51    55    29     2   -143.827       37.279
    52    51    55    54     2      0.000       98.623
    50    52    53    35     2      0.000        0.202
    50    52    53    54     2   -143.623       52.958
    51    52    53    35     2    143.646       51.750
    51    52    53    54     2      0.000       46.069
    35    53    54    55     2   -143.374       24.784
    35    53    54    56     2      0.000       19.095
    52    53    54    55     2      0.000       98.623
    52    53    54    56     2    143.881       37.279
    53    54    55    29     2    143.187       55.186
    53    54    55    51     2      0.000        0.000
    56    54    55    29     2      0.000        0.000
    56    54    55    51     2   -143.339       55.186
    53    54    56    57     2      0.000       13.501
    53    54    56    60     2   -145.403       86.223
    55    54    56    57     2    135.921       76.299
    55    54    56    60     2      0.000       49.107
    54    56    57    34     2      0.000       28.915
    54    56    57    58     2   -140.731       46.515
    60    56    57    34     2    180.000       58.632
    60    56    57    58     2      0.000      140.268
    54    56    60    30     2      0.000        0.000
    54    56    60    59     2    135.819       31.074
    54    56    60    61     2    -61.564        0.000
    57    56    60    30     2   -139.565        0.000
    57    56    60    59     2      0.000       43.963
    57    56    60    61     2    180.000        0.000
    34    57    58    40     2      0.000        1.172
    34    57    58    59     2   -145.502       80.394
    56    57    58    40     2    145.352       80.394
    56    57    58    59     2      0.000        0.000
    40    58    59    25     2      0.000       28.915
    40    58    59    60     2    180.000       58.632
    57    58    59    25     2    140.604       46.515
    57    58    59    60     2      0.000      140.268
    25    59    60    30     2      0.000        0.000
    25    59    60    56     2   -135.565       31.074
    25    59    60    61     2     61.693        0.000
    58    59    60    30     2    139.819        0.000
    58    59    60    56     2      0.000       43.963
    58    59    60    61     2    180.000        0.000
    30    60    61    62     2   -109.031       88.744
    30    60    61    90     2    110.155       88.744
    56    60    61    30     2    100.592        0.000
    56    60    61    62     2      0.000        0.000
    56    60    61    90     2   -149.254        0.000
    59    60    61    30     2   -100.166        0.000
    59    60    61    62     2    180.000        0.000
    59    60    61    90     2      0.000        0.000
; improper dihedrals 
;   ai    aj    ak    al     f        th0          kth
    62    61    64    63     2      0.000     1127.191
    90    61    92    91     2      0.000     1127.191
; flexible dihedrals 
;   ai    aj    ak    al     f         c0         c1         c2         c3         c4         c5
    61    62    64    65     3     56.080      5.144    -75.858     -8.517     21.001      4.094
    62    64    65    68     3     12.717      1.873     -0.830      7.233     -4.363     -1.768
    64    65    68    71     3      6.054     18.353      3.817    -18.961      2.595     -0.521
    65    68    71    72     3      6.756     13.635     -4.995    -10.888      3.961     -2.915
    68    71    72    75     3      6.058     12.123     -5.164    -10.141      3.726     -2.999
    71    72    75    78     3      5.947     18.212      2.461    -17.230      4.296     -0.932
    72    75    78    79     3      6.058     12.123     -5.164    -10.141      3.726     -2.999
    75    78    79    82     3      6.245     12.765     -5.049    -10.610      3.883     -2.939
    78    79    82    85     3      5.178     17.056      3.129    -17.416      4.371     -0.849
    79    82    85    86     3      6.395     12.889     -4.574    -11.184      2.593     -2.261
    82    85    86    87     3      3.985     12.740      0.758    -17.587     -0.588      0.627
    61    90    92    93     3     56.080      5.144    -75.858     -8.517     21.001      4.094
    90    92    93    96     3     12.717      1.873     -0.830      7.233     -4.363     -1.768
    92    93    96    99     3      6.054     18.353      3.817    -18.961      2.595     -0.521
    93    96    99   100     3      6.756     13.635     -4.995    -10.888      3.961     -2.915
    96    99   100   103     3      6.058     12.123     -5.164    -10.141      3.726     -2.999
    99   100   103   106     3      5.947     18.212      2.461    -17.230      4.296     -0.932
   100   103   106   107     3      6.058     12.123     -5.164    -10.141      3.726     -2.999
   103   106   107   110     3      6.245     12.765     -5.049    -10.610      3.883     -2.939
   106   107   110   113     3      5.178     17.056      3.129    -17.416      4.371     -0.849
   107   110   113   114     3      6.395     12.889     -4.574    -11.184      2.593     -2.261
   110   113   114   115     3      3.985     12.740      0.758    -17.587     -0.588      0.627

[ cmap ]
64 62 61 90 92

[ pairs ]
;   ai    aj  func 
     1     6     1
     1    11     1
     1    14     1
     1    27     1
     1    22     1
     1    24     1
     1    17     1
     1    16     1
     2    23     1
     2    18     1
     2    20     1
     2    27     1
     2     7     1
     2    10     1
     2    12     1
     2    13     1
     3    19     1
     3    11     1
     3    14     1
     3    23     1
     3    26     1
     3    28     1
     3     8     1
     3     9     1
     4    15     1
     4     7     1
     4    10     1
     4    19     1
     4    22     1
     4    24     1
     4    30     1
     4    29     1
     5    15     1
     5    18     1
     5    20     1
     5     6     1
     5    26     1
     5    28     1
     5    21     1
     5    25     1
     6    15     1
     6    27     1
     6    46     1
     6    13     1
     6    51     1
     6    29     1
     7    28     1
     7    51     1
     7    47     1
     7    50     1
     7    12     1
     7    11     1
     8    13     1
     8    15     1
     8    28     1
     8    52     1
     8    55     1
     8    48     1
     8    49     1
     9    14     1
     9    47     1
     9    50     1
     9    27     1
     9    29     1
     9    53     1
     9    54     1
    10    14     1
    10    46     1
    10    52     1
    10    55     1
    10    26     1
    10    30     1
    11    47     1
    11    41     1
    11    43     1
    11    16     1
    11    20     1
    12    17     1
    12    19     1
    12    46     1
    12    48     1
    12    45     1
    12    44     1
    13    18     1
    13    41     1
    13    43     1
    13    50     1
    13    49     1
    14    46     1
    14    42     1
    14    48     1
    14    18     1
    15    19     1
    15    42     1
    15    17     1
    15    47     1
    16    42     1
    16    44     1
    16    21     1
    16    23     1
    16    36     1
    16    40     1
    17    22     1
    17    37     1
    17    39     1
    17    41     1
    17    45     1
    18    42     1
    18    38     1
    18    44     1
    18    22     1
    19    23     1
    19    43     1
    19    38     1
    19    21     1
    20    43     1
    20    37     1
    20    39     1
    20    25     1
    20    24     1
    21    26     1
    21    58     1
    21    60     1
    21    37     1
    21    36     1
    22    38     1
    22    59     1
    22    40     1
    22    26     1
    23    27     1
    23    39     1
    23    59     1
    23    30     1
    24    39     1
    24    58     1
    24    60     1
    24    28     1
    24    29     1
    24    61     1
    25    38     1
    25    40     1
    25    27     1
    25    30     1
    25    57     1
    25    56     1
    25    61     1
    26    59     1
    26    55     1
    26    56     1
    26    62     1
    26    90     1
    27    60     1
    27    61     1
    27    55     1
    28    51     1
    28    60     1
    28    61     1
    28    54     1
    29    56     1
    29    59     1
    29    62     1
    29    90     1
    29    52     1
    29    53     1
    30    51     1
    30    54     1
    30    57     1
    30    58     1
    30    63     1
    30    64     1
    30    91     1
    30    92     1
    31    36     1
    31    41     1
    31    44     1
    31    57     1
    31    52     1
    31    54     1
    31    47     1
    31    46     1
    32    53     1
    32    48     1
    32    50     1
    32    57     1
    32    37     1
    32    40     1
    32    42     1
    32    43     1
    33    49     1
    33    41     1
    33    44     1
    33    53     1
    33    56     1
    33    58     1
    33    38     1
    33    39     1
    34    45     1
    34    37     1
    34    40     1
    34    49     1
    34    52     1
    34    54     1
    34    60     1
    34    59     1
    35    45     1
    35    48     1
    35    50     1
    35    36     1
    35    56     1
    35    58     1
    35    51     1
    35    55     1
    36    45     1
    36    57     1
    36    43     1
    36    59     1
    37    58     1
    37    42     1
    37    41     1
    38    43     1
    38    45     1
    38    58     1
    39    59     1
    39    44     1
    39    57     1
    40    44     1
    40    56     1
    40    60     1
    41    46     1
    41    50     1
    42    47     1
    42    49     1
    43    48     1
    44    48     1
    45    49     1
    45    47     1
    46    51     1
    46    53     1
    47    52     1
    48    52     1
    49    53     1
    49    51     1
    50    55     1
    50    54     1
    51    56     1
    52    56     1
    53    57     1
    53    60     1
    54    58     1
    54    59     1
    54    61     1
    55    60     1
    55    61     1
    55    57     1
    56    62     1
    56    90     1
    57    61     1
    58    61     1
    59    62     1
    59    90     1
    60    63     1
    60    64     1
    60    91     1
    60    92     1
    61    65     1
    61    93     1
    62    91     1
    62    92     1
    62    66     1
    62    67     1
    62    68     1
    63    90     1
    63    65     1
    64    90     1
    64    69     1
    64    70     1
    64    71     1
    65    72     1
    66    69     1
    66    70     1
    66    71     1
    67    69     1
    67    70     1
    67    71     1
    68    73     1
    68    74     1
    68    75     1
    69    72     1
    70    72     1
    71    76     1
    71    77     1
    71    78     1
    72    79     1
    73    76     1
    73    77     1
    73    78     1
    74    76     1
    74    77     1
    74    78     1
    75    80     1
    75    81     1
    75    82     1
    76    79     1
    77    79     1
    78    83     1
    78    84     1
    78    85     1
    79    86     1
    80    83     1
    80    84     1
    80    85     1
    81    83     1
    81    84     1
    81    85     1
    82    87     1
    82    88     1
    82    89     1
    83    86     1
    84    86     1
    90    94     1
    90    95     1
    90    96     1
    91    93     1
    92    97     1
    92    98     1
    92    99     1
    93   100     1
    94    97     1
    94    98     1
    94    99     1
    95    97     1
    95    98     1
    95    99     1
    96   101     1
    96   102     1
    96   103     1
    97   100     1
    98   100     1
    99   104     1
    99   105     1
    99   106     1
   100   107     1
   101   104     1
   101   105     1
   101   106     1
   102   104     1
   102   105     1
   102   106     1
   103   108     1
   103   109     1
   103   110     1
   104   107     1
   105   107     1
   106   111     1
   106   112     1
   106   113     1
   107   114     1
   108   111     1
   108   112     1
   108   113     1
   109   111     1
   109   112     1
   109   113     1
   110   115     1
   110   116     1
   110   117     1
   111   114     1
   112   114     1
     1   123     1
     6   118     1
   118   123     1
     1   128     1
    11   118     1
   118   128     1
     1   131     1
    14   118     1
   118   131     1
     1   144     1
    27   118     1
   118   144     1
     1   139     1
    22   118     1
   118   139     1
     1   141     1
    24   118     1
   118   141     1
     1   134     1
    17   118     1
   118   134     1
     1   133     1
    16   118     1
   118   133     1
     2   140     1
    23   119     1
   119   140     1
     2   135     1
    18   119     1
   119   135     1
     2   137     1
    20   119     1
   119   137     1
     2   144     1
    27   119     1
   119   144     1
     2   124     1
     7   119     1
   119   124     1
     2   127     1
    10   119     1
   119   127     1
     2   129     1
    12   119     1
   119   129     1
     2   130     1
    13   119     1
   119   130     1
     3   136     1
    19   120     1
   120   136     1
     3   128     1
    11   120     1
   120   128     1
     3   131     1
    14   120     1
   120   131     1
     3   140     1
    23   120     1
   120   140     1
     3   143     1
    26   120     1
   120   143     1
     3   145     1
    28   120     1
   120   145     1
     3   125     1
     8   120     1
   120   125     1
     3   126     1
     9   120     1
   120   126     1
     4   132     1
    15   121     1
   121   132     1
     4   124     1
     7   121     1
   121   124     1
     4   127     1
    10   121     1
   121   127     1
     4   136     1
    19   121     1
   121   136     1
     4   139     1
    22   121     1
   121   139     1
     4   141     1
    24   121     1
   121   141     1
     4   147     1
    30   121     1
   121   147     1
     4   146     1
    29   121     1
   121   146     1
     5   132     1
    15   122     1
   122   132     1
     5   135     1
    18   122     1
   122   135     1
     5   137     1
    20   122     1
   122   137     1
     5   123     1
     6   122     1
   122   123     1
     5   143     1
    26   122     1
   122   143     1
     5   145     1
    28   122     1
   122   145     1
     5   138     1
    21   122     1
   122   138     1
     5   142     1
    25   122     1
   122   142     1
     6   132     1
    15   123     1
   123   132     1
     6   144     1
    27   123     1
   123   144     1
     6   163     1
    46   123     1
   123   163     1
     6   130     1
    13   123     1
   123   130     1
     6   168     1
    51   123     1
   123   168     1
     6   146     1
    29   123     1
   123   146     1
     7   145     1
    28   124     1
   124   145     1
     7   168     1
    51   124     1
   124   168     1
     7   164     1
    47   124     1
   124   164     1
     7   167     1
    50   124     1
   124   167     1
     7   129     1
    12   124     1
   124   129     1
     7   128     1
    11   124     1
   124   128     1
     8   130     1
    13   125     1
   125   130     1
     8   132     1
    15   125     1
   125   132     1
     8   145     1
    28   125     1
   125   145     1
     8   169     1
    52   125     1
   125   169     1
     8   172     1
    55   125     1
   125   172     1
     8   165     1
    48   125     1
   125   165     1
     8   166     1
    49   125     1
   125   166     1
     9   131     1
    14   126     1
   126   131     1
     9   164     1
    47   126     1
   126   164     1
     9   167     1
    50   126     1
   126   167     1
     9   144     1
    27   126     1
   126   144     1
     9   146     1
    29   126     1
   126   146     1
     9   170     1
    53   126     1
   126   170     1
     9   171     1
    54   126     1
   126   171     1
    10   131     1
    14   127     1
   127   131     1
    10   163     1
    46   127     1
   127   163     1
    10   169     1
    52   127     1
   127   169     1
    10   172     1
    55   127     1
   127   172     1
    10   143     1
    26   127     1
   127   143     1
    10   147     1
    30   127     1
   127   147     1
    11   164     1
    47   128     1
   128   164     1
    11   158     1
    41   128     1
   128   158     1
    11   160     1
    43   128     1
   128   160     1
    11   133     1
    16   128     1
   128   133     1
    11   137     1
    20   128     1
   128   137     1
    12   134     1
    17   129     1
   129   134     1
    12   136     1
    19   129     1
   129   136     1
    12   163     1
    46   129     1
   129   163     1
    12   165     1
    48   129     1
   129   165     1
    12   162     1
    45   129     1
   129   162     1
    12   161     1
    44   129     1
   129   161     1
    13   135     1
    18   130     1
   130   135     1
    13   158     1
    41   130     1
   130   158     1
    13   160     1
    43   130     1
   130   160     1
    13   167     1
    50   130     1
   130   167     1
    13   166     1
    49   130     1
   130   166     1
    14   163     1
    46   131     1
   131   163     1
    14   159     1
    42   131     1
   131   159     1
    14   165     1
    48   131     1
   131   165     1
    14   135     1
    18   131     1
   131   135     1
    15   136     1
    19   132     1
   132   136     1
    15   159     1
    42   132     1
   132   159     1
    15   134     1
    17   132     1
   132   134     1
    15   164     1
    47   132     1
   132   164     1
    16   159     1
    42   133     1
   133   159     1
    16   161     1
    44   133     1
   133   161     1
    16   138     1
    21   133     1
   133   138     1
    16   140     1
    23   133     1
   133   140     1
    16   153     1
    36   133     1
   133   153     1
    16   157     1
    40   133     1
   133   157     1
    17   139     1
    22   134     1
   134   139     1
    17   154     1
    37   134     1
   134   154     1
    17   156     1
    39   134     1
   134   156     1
    17   158     1
    41   134     1
   134   158     1
    17   162     1
    45   134     1
   134   162     1
    18   159     1
    42   135     1
   135   159     1
    18   155     1
    38   135     1
   135   155     1
    18   161     1
    44   135     1
   135   161     1
    18   139     1
    22   135     1
   135   139     1
    19   140     1
    23   136     1
   136   140     1
    19   160     1
    43   136     1
   136   160     1
    19   155     1
    38   136     1
   136   155     1
    19   138     1
    21   136     1
   136   138     1
    20   160     1
    43   137     1
   137   160     1
    20   154     1
    37   137     1
   137   154     1
    20   156     1
    39   137     1
   137   156     1
    20   142     1
    25   137     1
   137   142     1
    20   141     1
    24   137     1
   137   141     1
    21   143     1
    26   138     1
   138   143     1
    21   175     1
    58   138     1
   138   175     1
    21   177     1
    60   138     1
   138   177     1
    21   154     1
    37   138     1
   138   154     1
    21   153     1
    36   138     1
   138   153     1
    22   155     1
    38   139     1
   139   155     1
    22   176     1
    59   139     1
   139   176     1
    22   157     1
    40   139     1
   139   157     1
    22   143     1
    26   139     1
   139   143     1
    23   144     1
    27   140     1
   140   144     1
    23   156     1
    39   140     1
   140   156     1
    23   176     1
    59   140     1
   140   176     1
    23   147     1
    30   140     1
   140   147     1
    24   156     1
    39   141     1
   141   156     1
    24   175     1
    58   141     1
   141   175     1
    24   177     1
    60   141     1
   141   177     1
    24   145     1
    28   141     1
   141   145     1
    24   146     1
    29   141     1
   141   146     1
    24   178     1
    61   141     1
   141   178     1
    25   155     1
    38   142     1
   142   155     1
    25   157     1
    40   142     1
   142   157     1
    25   144     1
    27   142     1
   142   144     1
    25   147     1
    30   142     1
   142   147     1
    25   174     1
    57   142     1
   142   174     1
    25   173     1
    56   142     1
   142   173     1
    25   178     1
    61   142     1
   142   178     1
    26   176     1
    59   143     1
   143   176     1
    26   172     1
    55   143     1
   143   172     1
    26   173     1
    56   143     1
   143   173     1
    26   179     1
    62   143     1
   143   179     1
    26   192     1
    90   143     1
   143   192     1
    27   177     1
    60   144     1
   144   177     1
    27   178     1
    61   144     1
   144   178     1
    27   172     1
    55   144     1
   144   172     1
    28   168     1
    51   145     1
   145   168     1
    28   177     1
    60   145     1
   145   177     1
    28   178     1
    61   145     1
   145   178     1
    28   171     1
    54   145     1
   145   171     1
    29   173     1
    56   146     1
   146   173     1
    29   176     1
    59   146     1
   146   176     1
    29   179     1
    62   146     1
   146   179     1
    29   192     1
    90   146     1
   146   192     1
    29   169     1
    52   146     1
   146   169     1
    29   170     1
    53   146     1
   146   170     1
    30   168     1
    51   147     1
   147   168     1
    30   171     1
    54   147     1
   147   171     1
    30   174     1
    57   147     1
   147   174     1
    30   175     1
    58   147     1
   147   175     1
    30   180     1
    63   147     1
   147   180     1
    30   181     1
    64   147     1
   147   181     1
    30   193     1
    91   147     1
   147   193     1
    30   194     1
    92   147     1
   147   194     1
    31   153     1
    36   148     1
   148   153     1
    31   158     1
    41   148     1
   148   158     1
    31   161     1
    44   148     1
   148   161     1
    31   174     1
    57   148     1
   148   174     1
    31   169     1
    52   148     1
   148   169     1
    31   171     1
    54   148     1
   148   171     1
    31   164     1
    47   148     1
   148   164     1
    31   163     1
    46   148     1
   148   163     1
    32   170     1
    53   149     1
   149   170     1
    32   165     1
    48   149     1
   149   165     1
    32   167     1
    50   149     1
   149   167     1
    32   174     1
    57   149     1
   149   174     1
    32   154     1
    37   149     1
   149   154     1
    32   157     1
    40   149     1
   149   157     1
    32   159     1
    42   149     1
   149   159     1
    32   160     1
    43   149     1
   149   160     1
    33   166     1
    49   150     1
   150   166     1
    33   158     1
    41   150     1
   150   158     1
    33   161     1
    44   150     1
   150   161     1
    33   170     1
    53   150     1
   150   170     1
    33   173     1
    56   150     1
   150   173     1
    33   175     1
    58   150     1
   150   175     1
    33   155     1
    38   150     1
   150   155     1
    33   156     1
    39   150     1
   150   156     1
    34   162     1
    45   151     1
   151   162     1
    34   154     1
    37   151     1
   151   154     1
    34   157     1
    40   151     1
   151   157     1
    34   166     1
    49   151     1
   151   166     1
    34   169     1
    52   151     1
   151   169     1
    34   171     1
    54   151     1
   151   171     1
    34   177     1
    60   151     1
   151   177     1
    34   176     1
    59   151     1
   151   176     1
    35   162     1
    45   152     1
   152   162     1
    35   165     1
    48   152     1
   152   165     1
    35   167     1
    50   152     1
   152   167     1
    35   153     1
    36   152     1
   152   153     1
    35   173     1
    56   152     1
   152   173     1
    35   175     1
    58   152     1
   152   175     1
    35   168     1
    51   152     1
   152   168     1
    35   172     1
    55   152     1
   152   172     1
    36   162     1
    45   153     1
   153   162     1
    36   174     1
    57   153     1
   153   174     1
    36   160     1
    43   153     1
   153   160     1
    36   176     1
    59   153     1
   153   176     1
    37   175     1
    58   154     1
   154   175     1
    37   159     1
    42   154     1
   154   159     1
    37   158     1
    41   154     1
   154   158     1
    38   160     1
    43   155     1
   155   160     1
    38   162     1
    45   155     1
   155   162     1
    38   175     1
    58   155     1
   155   175     1
    39   176     1
    59   156     1
   156   176     1
    39   161     1
    44   156     1
   156   161     1
    39   174     1
    57   156     1
   156   174     1
    40   161     1
    44   157     1
   157   161     1
    40   173     1
    56   157     1
   157   173     1
    40   177     1
    60   157     1
   157   177     1
    41   163     1
    46   158     1
   158   163     1
    41   167     1
    50   158     1
   158   167     1
    42   164     1
    47   159     1
   159   164     1
    42   166     1
    49   159     1
   159   166     1
    43   165     1
    48   160     1
   160   165     1
    44   165     1
    48   161     1
   161   165     1
    45   166     1
    49   162     1
   162   166     1
    45   164     1
    47   162     1
   162   164     1
    46   168     1
    51   163     1
   163   168     1
    46   170     1
    53   163     1
   163   170     1
    47   169     1
    52   164     1
   164   169     1
    48   169     1
    52   165     1
   165   169     1
    49   170     1
    53   166     1
   166   170     1
    49   168     1
    51   166     1
   166   168     1
    50   172     1
    55   167     1
   167   172     1
    50   171     1
    54   167     1
   167   171     1
    51   173     1
    56   168     1
   168   173     1
    52   173     1
    56   169     1
   169   173     1
    53   174     1
    57   170     1
   170   174     1
    53   177     1
    60   170     1
   170   177     1
    54   175     1
    58   171     1
   171   175     1
    54   176     1
    59   171     1
   171   176     1
    54   178     1
    61   171     1
   171   178     1
    55   177     1
    60   172     1
   172   177     1
    55   178     1
    61   172     1
   172   178     1
    55   174     1
    57   172     1
   172   174     1
    56   179     1
    62   173     1
   173   179     1
    56   192     1
    90   173     1
   173   192     1
    57   178     1
    61   174     1
   174   178     1
    58   178     1
    61   175     1
   175   178     1
    59   179     1
    62   176     1
   176   179     1
    59   192     1
    90   176     1
   176   192     1
    60   180     1
    63   177     1
   177   180     1
    60   181     1
    64   177     1
   177   181     1
    60   193     1
    91   177     1
   177   193     1
    60   194     1
    92   177     1
   177   194     1
    61   182     1
    65   178     1
   178   182     1
    61   195     1
    93   178     1
   178   195     1
    62   193     1
    91   179     1
   179   193     1
    62   194     1
    92   179     1
   179   194     1
    66   179     1
    67   179     1
    62   183     1
    68   179     1
   179   183     1
    63   192     1
    90   180     1
   180   192     1
    63   182     1
    65   180     1
   180   182     1
    64   192     1
    90   181     1
   181   192     1
    69   181     1
    70   181     1
    64   184     1
    71   181     1
   181   184     1
    65   185     1
    72   182     1
   182   185     1
    66   184     1
    67   184     1
    73   183     1
    74   183     1
    68   186     1
    75   183     1
   183   186     1
    69   185     1
    70   185     1
    76   184     1
    77   184     1
    71   187     1
    78   184     1
   184   187     1
    72   188     1
    79   185     1
   185   188     1
    73   187     1
    74   187     1
    80   186     1
    81   186     1
    75   189     1
    82   186     1
   186   189     1
    76   188     1
    77   188     1
    83   187     1
    84   187     1
    78   190     1
    85   187     1
   187   190     1
    79   191     1
    86   188     1
   188   191     1
    80   190     1
    81   190     1
    87   189     1
    88   189     1
    89   189     1
    83   191     1
    84   191     1
    94   192     1
    95   192     1
    90   196     1
    96   192     1
   192   196     1
    91   195     1
    93   193     1
   193   195     1
    97   194     1
    98   194     1
    92   197     1
    99   194     1
   194   197     1
    93   198     1
   100   195     1
   195   198     1
    94   197     1
    95   197     1
   101   196     1
   102   196     1
    96   199     1
   103   196     1
   196   199     1
    97   198     1
    98   198     1
   104   197     1
   105   197     1
    99   200     1
   106   197     1
   197   200     1
   100   201     1
   107   198     1
   198   201     1
   101   200     1
   102   200     1
   108   199     1
   109   199     1
   103   202     1
   110   199     1
   199   202     1
   104   201     1
   105   201     1
   111   200     1
   112   200     1
   106   203     1
   113   200     1
   200   203     1
   107   204     1
   114   201     1
   201   204     1
   108   203     1
   109   203     1
   115   202     1
   116   202     1
   117   202     1
   111   204     1
   112   204     1

[ exclusions ]
1 62 63 64 90 91 92 
2 62 63 64 90 91 92 
3 62 63 64 90 91 92 
4 62 63 64 90 91 92 
5 62 63 64 90 91 92 
6 62 63 64 90 91 92 
7 62 63 64 90 91 92 
8 62 63 64 90 91 92 
9 62 63 64 90 91 92 
10 62 63 64 90 91 92 
11 62 63 64 90 91 92 
12 62 63 64 90 91 92 
13 62 63 64 90 91 92 
14 62 63 64 90 91 92 
15 62 63 64 90 91 92 
16 62 63 64 90 91 92 
17 62 63 64 90 91 92 
18 62 63 64 90 91 92 
19 62 63 64 90 91 92 
20 62 63 64 90 91 92 
21 62 63 64 90 91 92 
22 62 63 64 90 91 92 
23 62 63 64 90 91 92 
24 62 63 64 90 91 92 
25 62 63 64 90 91 92 
26 62 63 64 90 91 92 
27 62 63 64 90 91 92 
28 62 63 64 90 91 92 
29 62 63 64 90 91 92 
30 62 63 64 90 91 92 
31 62 63 64 90 91 92 
32 62 63 64 90 91 92 
33 62 63 64 90 91 92 
34 62 63 64 90 91 92 
35 62 63 64 90 91 92 
36 62 63 64 90 91 92 
37 62 63 64 90 91 92 
38 62 63 64 90 91 92 
39 62 63 64 90 91 92 
40 62 63 64 90 91 92 
41 62 63 64 90 91 92 
42 62 63 64 90 91 92 
43 62 63 64 90 91 92 
44 62 63 64 90 91 92 
45 62 63 64 90 91 92 
46 62 63 64 90 91 92 
47 62 63 64 90 91 92 
48 62 63 64 90 91 92 
49 62 63 64 90 91 92 
50 62 63 64 90 91 92 
51 62 63 64 90 91 92 
52 62 63 64 90 91 92 
53 62 63 64 90 91 92 
54 62 63 64 90 91 92 
55 62 63 64 90 91 92 
56 62 63 64 90 91 92 
57 62 63 64 90 91 92 
58 62 63 64 90 91 92 
59 62 63 64 90 91 92 
60 62 63 64 90 91 92 
62 91 92 
63 90 91 92 
64 90 91 92 
118 62 63 64 90 91 92 179 180 181 192 193 194 
119 62 63 64 90 91 92 179 180 181 192 193 194 
120 62 63 64 90 91 92 179 180 181 192 193 194 
121 62 63 64 90 91 92 179 180 181 192 193 194 
122 62 63 64 90 91 92 179 180 181 192 193 194 
123 62 63 64 90 91 92 179 180 181 192 193 194 
124 62 63 64 90 91 92 179 180 181 192 193 194 
125 62 63 64 90 91 92 179 180 181 192 193 194 
126 62 63 64 90 91 92 179 180 181 192 193 194 
127 62 63 64 90 91 92 179 180 181 192 193 194 
128 62 63 64 90 91 92 179 180 181 192 193 194 
129 62 63 64 90 91 92 179 180 181 192 193 194 
130 62 63 64 90 91 92 179 180 181 192 193 194 
131 62 63 64 90 91 92 179 180 181 192 193 194 
132 62 63 64 90 91 92 179 180 181 192 193 194 
133 62 63 64 90 91 92 179 180 181 192 193 194 
134 62 63 64 90 91 92 179 180 181 192 193 194 
135 62 63 64 90 91 92 179 180 181 192 193 194 
136 62 63 64 90 91 92 179 180 181 192 193 194 
137 62 63 64 90 91 92 179 180 181 192 193 194 
138 62 63 64 90 91 92 179 180 181 192 193 194 
139 62 63 64 90 91 92 179 180 181 192 193 194 
140 62 63 64 90 91 92 179 180 181 192 193 194 
141 62 63 64 90 91 92 179 180 181 192 193 194 
142 62 63 64 90 91 92 179 180 181 192 193 194 
143 62 63 64 90 91 92 179 180 181 192 193 194 
144 62 63 64 90 91 92 179 180 181 192 193 194 
145 62 63 64 90 91 92 179 180 181 192 193 194 
146 62 63 64 90 91 92 179 180 181 192 193 194 
147 62 63 64 90 91 92 179 180 181 192 193 194 
148 62 63 64 90 91 92 179 180 181 192 193 194 
149 62 63 64 90 91 92 179 180 181 192 193 194 
150 62 63 64 90 91 92 179 180 181 192 193 194 
151 62 63 64 90 91 92 179 180 181 192 193 194 
152 62 63 64 90 91 92 179 180 181 192 193 194 
153 62 63 64 90 91 92 179 180 181 192 193 194 
154 62 63 64 90 91 92 179 180 181 192 193 194 
155 62 63 64 90 91 92 179 180 181 192 193 194 
156 62 63 64 90 91 92 179 180 181 192 193 194 
157 62 63 64 90 91 92 179 180 181 192 193 194 
158 62 63 64 90 91 92 179 180 181 192 193 194 
159 62 63 64 90 91 92 179 180 181 192 193 194 
160 62 63 64 90 91 92 179 180 181 192 193 194 
161 62 63 64 90 91 92 179 180 181 192 193 194 
162 62 63 64 90 91 92 179 180 181 192 193 194 
163 62 63 64 90 91 92 179 180 181 192 193 194 
164 62 63 64 90 91 92 179 180 181 192 193 194 
165 62 63 64 90 91 92 179 180 181 192 193 194 
166 62 63 64 90 91 92 179 180 181 192 193 194 
167 62 63 64 90 91 92 179 180 181 192 193 194 
168 62 63 64 90 91 92 179 180 181 192 193 194 
169 62 63 64 90 91 92 179 180 181 192 193 194 
170 62 63 64 90 91 92 179 180 181 192 193 194 
171 62 63 64 90 91 92 179 180 181 192 193 194 
172 62 63 64 90 91 92 179 180 181 192 193 194 
173 62 63 64 90 91 92 179 180 181 192 193 194 
174 62 63 64 90 91 92 179 180 181 192 193 194 
175 62 63 64 90 91 92 179 180 181 192 193 194 
176 62 63 64 90 91 92 179 180 181 192 193 194 
177 62 63 64 90 91 92 179 180 181 192 193 194 
179 1 2 3 4 5 6 7 8 9 10 11 12 13 14 15 16 17 18 19 20 21 22 23 24 25 26 27 28 29 30 31 32 33 34 35 36 37 38 39 40 41 42 43 44 45 46 47 48 49 50 51 52 53 54 55 56 57 58 59 60 91 92 193 194 
180 1 2 3 4 5 6 7 8 9 10 11 12 13 14 15 16 17 18 19 20 21 22 23 24 25 26 27 28 29 30 31 32 33 34 35 36 37 38 39 40 41 42 43 44 45 46 47 48 49 50 51 52 53 54 55 56 57 58 59 60 90 91 92 192 193 194 
181 1 2 3 4 5 6 7 8 9 10 11 12 13 14 15 16 17 18 19 20 21 22 23 24 25 26 27 28 29 30 31 32 33 34 35 36 37 38 39 40 41 42 43 44 45 46 47 48 49 50 51 52 53 54 55 56 57 58 59 60 90 91 92 192 193 194 
192 1 2 3 4 5 6 7 8 9 10 11 12 13 14 15 16 17 18 19 20 21 22 23 24 25 26 27 28 29 30 31 32 33 34 35 36 37 38 39 40 41 42 43 44 45 46 47 48 49 50 51 52 53 54 55 56 57 58 59 60 63 64 
193 1 2 3 4 5 6 7 8 9 10 11 12 13 14 15 16 17 18 19 20 21 22 23 24 25 26 27 28 29 30 31 32 33 34 35 36 37 38 39 40 41 42 43 44 45 46 47 48 49 50 51 52 53 54 55 56 57 58 59 60 62 63 64 
194 1 2 3 4 5 6 7 8 9 10 11 12 13 14 15 16 17 18 19 20 21 22 23 24 25 26 27 28 29 30 31 32 33 34 35 36 37 38 39 40 41 42 43 44 45 46 47 48 49 50 51 52 53 54 55 56 57 58 59 60 62 63 64 
