# Supplementary material for: Strategies for Enhancing the Dielectric Constant of Organic Materials
Source: J Phys Chem C Nanomater Interfaces. 2022 Oct 10;126(45):19462–9. doi: 10.1021/acs.jpcc.2c05682 (PMC9677499; doi:10.1021/acs.jpcc.2c05682)
Supplement: Supplementary file 2 — jp2c05682_si_002.zip [file jp2c05682_si_002.zip › MD_SI/bteg2/cmap.itp]

[ cmaptypes ]

OE C C C OE 1 36 36\
50.30886 \
47.55978058 \
41.73674825999999 \
34.01111941999999 \
26.452963999999994 \
19.930663999999997 \
14.163497920000003 \
9.514154570000002 \
6.084849880000001 \
3.9630098813631367 \
3.158759571542846 \
4.677207069999999 \
9.235907832875 \
15.221755783267326 \
22.893278759999998 \
30.36693406809719 \
36.656053044279574 \
40.70412755393261 \
41.31084875 \
40.90176611 \
36.80317252 \
30.921256200000002 \
23.34149724 \
15.636553618250002 \
9.19667093175 \
4.988362959999999 \
3.632947115413458 \
4.105579927617762 \
6.005713030000001 \
9.52581391 \
13.918051990000004 \
19.679298913267328 \
26.16818403326732 \
33.60978916095589 \
41.48554721521447 \
47.81289174885711 \
48.2721 \
45.38597452 \
38.805366859999985 \
31.147534669999988 \
23.89049260999999 \
17.713374990000002 \
12.395514490000004 \
8.33599891 \
5.853789280000001 \
4.244873669375 \
4.31333872 \
6.484378789000001 \
11.201138044304432 \
17.348368401256316 \
25.29550506785438 \
32.17240995 \
37.61043502 \
40.538229859999994 \
39.6858875 \
37.72529894 \
33.17224584 \
26.90357841 \
20.091531653709627 \
13.073106877875002 \
6.975304982498249 \
3.736715909875 \
2.9545042 \
4.1732211715 \
6.8296186300000015 \
10.50992957 \
15.26957542 \
20.74473285805819 \
27.26703634982101 \
34.35555691999999 \
41.33154950999999 \
46.47482308 \
42.21962125 \
39.49439379999999 \
33.22120979999999 \
26.99466679999999 \
20.181659279999995 \
14.964005209999996 \
11.03935208 \
7.44253192 \
5.82147167 \
4.6499640290279025 \
5.378981626212378 \
8.033560399039905 \
12.671738074067596 \
18.351272290354036 \
25.192081510848915 \
30.36356806 \
35.111901499999995 \
36.726140629999996 \
34.758469999999996 \
31.616294240000002 \
26.922299770000002 \
21.20386469 \
15.718756875812417 \
10.040111127362737 \
5.184627556244377 \
3.560430046879688 \
3.4569131790570946 \
5.033152940169017 \
7.831027570000002 \
11.29834363 \
15.92365883 \
20.687681289999997 \
26.58118400999999 \
32.46015853999999 \
37.05143896999999 \
41.270461049999994 \
34.5101625 \
32.08975480999999 \
26.66220712999999 \
21.860208159999996 \
16.364124799999995 \
12.463994519999998 \
9.26899528 \
7.10484506 \
6.28623975 \
5.82528791 \
6.886617630000001 \
9.456180669999998 \
13.890927993924393 \
18.6111550019998 \
23.57233974 \
27.87930351 \
30.63443734 \
30.85238999 \
28.19140875 \
24.446591230000003 \
20.476373940000002 \
15.374557940000003 \
10.71030701 \
7.419542737226278 \
4.640099951870186 \
3.5680020500000005 \
4.02701293 \
5.980027110000001 \
8.79512871 \
11.789356820000002 \
15.90506466 \
19.743117879999996 \
24.527020119999992 \
28.855263429999994 \
32.450813759999996 \
34.28950763 \
26.87629125 \
24.479996849999996 \
20.479635789999993 \
16.484852709999995 \
13.134347339999994 \
10.61794956 \
8.57918659 \
7.385906730000001 \
7.15642955 \
7.22132331 \
8.38706282 \
10.39954665 \
13.686329309999998 \
17.33118048 \
20.88617201 \
23.422992830000002 \
25.19803699 \
24.34741641 \
21.406746249999998 \
17.54819225 \
13.871485410000002 \
10.359210860000001 \
7.278447429999998 \
4.95794112 \
3.7300812700000003 \
3.7995353400000003 \
5.02518657 \
6.96887779 \
9.57016787 \
12.276386530000002 \
15.35990393 \
18.65780783 \
21.684659509999992 \
24.514320009999995 \
26.58312302 \
26.95559205 \
20.1699825 \
18.491893749999996 \
15.258204789999995 \
12.645504459999996 \
11.223218329999998 \
9.44972729 \
8.4693897 \
8.02999847 \
8.14613826 \
8.54888866 \
9.40119244 \
10.80054837 \
12.636687559999999 \
15.177968204875 \
17.29509881 \
18.706082797125 \
19.30628725 \
17.91176496975 \
15.213625615449006 \
11.630754529125 \
8.83500752 \
6.56945087325 \
4.938604719999999 \
3.99688155675 \
4.13150212 \
4.58382676 \
6.060940940000001 \
7.852438010000001 \
10.101076890000002 \
12.179256930000001 \
14.438346319999999 \
16.732170999999997 \
18.611258269999997 \
19.724117609999997 \
21.07856385 \
20.893907330000005 \
14.604999999999999 \
13.091661029999997 \
11.196525949999998 \
9.786775999999998 \
9.03500562 \
8.79407237 \
8.6232962 \
9.50811209 \
9.5289587 \
9.41280254 \
9.93615023 \
10.11365704 \
11.1524743 \
13.39042048179818 \
14.537699717778223 \
14.797006172867286 \
14.371981829442054 \
12.383516287128712 \
9.918274962124462 \
7.338263418341833 \
5.148409647035296 \
4.039871150240024 \
3.953160073242676 \
3.6599156023102313 \
4.250671650000001 \
5.39799745 \
6.93542144 \
8.483300940000001 \
10.298131820000002 \
11.771931590000001 \
13.28482588 \
14.735224859999999 \
15.63747004 \
16.16854549 \
16.154426 \
15.448973540000003 \
10.09803125 \
9.473818739999999 \
8.17889554 \
8.177888209999999 \
7.99540933 \
8.51052704 \
8.97693224 \
9.91102488 \
9.9497485 \
9.97898962 \
9.533460772124998 \
8.92869791 \
9.57481807 \
10.92493963321332 \
11.222361281561614 \
11.087253859385937 \
9.572949426432357 \
7.4414103900000015 \
5.505878750000001 \
3.47371507 \
2.6045920457954206 \
2.4924501325132513 \
3.219433111063893 \
3.8972148067306733 \
4.77030126 \
6.07232981 \
7.487576131000001 \
8.71027603 \
10.09093107 \
11.03613142 \
11.943958689999999 \
12.423539212673266 \
12.793122892673267 \
12.506390040000001 \
11.87044941 \
10.91739141 \
6.628966501650164 \
6.561522479999999 \
6.16949496 \
6.922969950000001 \
7.529697790000001 \
8.52066027 \
9.11971904 \
9.982479009999999 \
9.77678891 \
9.494547749999999 \
8.662301072357234 \
8.112601259374063 \
7.98140256 \
7.703522437212279 \
7.923907834336565 \
7.083721440019003 \
5.285353528022197 \
3.8119685328052797 \
1.9425780528052796 \
1.02977221 \
1.4600596497850216 \
2.1554254294179422 \
3.03354837 \
4.2534474 \
5.44826118 \
6.459013535021498 \
7.564395820582058 \
8.733503440000002 \
9.53400951 \
10.027716680000001 \
10.4302855 \
10.416019683567642 \
10.08625317610639 \
9.218972240000001 \
8.21298702 \
7.292958741650165 \
4.319448370162983 \
4.5029716 \
5.190669780000001 \
6.318625580000001 \
7.607144990000001 \
8.769964530000001 \
9.38675594 \
9.73466 \
9.38343669 \
8.394394380000001 \
7.2703534212499985 \
6.747842159999999 \
6.333276399999999 \
5.596278911683168 \
4.913363391683169 \
3.213973837623762 \
1.8263698376237616 \
1.0805427893530646 \
-0.12648904609539047 \
-0.10703145999999997 \
0.8962170335000001 \
2.45859818 \
4.066700311375 \
5.3731289 \
6.34080502 \
7.080719070000001 \
7.712598507999999 \
8.291870719999999 \
8.53731839 \
8.77430927 \
8.613594430000001 \
8.402036859141914 \
7.572528859141915 \
6.436823930825082 \
5.357354810825084 \
4.731676156432358 \
3.6369025 \
4.627122500000001 \
5.683648100000001 \
7.1726501600000026 \
8.360871610000002 \
9.45014649 \
9.73130495 \
9.42405524 \
8.87397927 \
7.54751806 \
5.926465429792978 \
5.617631456229377 \
4.62578075425 \
3.4120579249755023 \
2.1002368635773685 \
0.43073786152031635 \
-0.6148722318367225 \
-0.6870972482751725 \
0.07218625000000012 \
0.6070928343415658 \
2.7201736142364235 \
4.597046318493151 \
6.263513834758477 \
7.20957534 \
7.56276963925 \
7.307721575842416 \
7.38579227210221 \
7.69924405 \
7.502653239999999 \
7.369923 \
7.032446330000001 \
6.5888992359324074 \
5.528804760963905 \
4.6191977174602545 \
3.6498307491170894 \
3.3231490700000004 \
5.1033225 \
6.303717220000001 \
7.975599740000002 \
9.400244290000002 \
9.993254510000002 \
10.65000027 \
10.35588724 \
9.28273322 \
8.41246275 \
6.74164974 \
5.704608619999999 \
4.255075980000001 \
3.22745045629563 \
1.8177528043445654 \
0.6357059709720974 \
-1.235791574467554 \
-1.6752246983448342 \
-0.15106456504349575 \
1.8863212500000002 \
3.640000992025798 \
6.158197987673768 \
8.301480397335267 \
9.51688352760276 \
9.674436190880911 \
9.12301180930593 \
8.310569070000001 \
7.58185182 \
7.0362756 \
6.3904112600000005 \
5.92427638 \
5.574591550000001 \
5.117021950000001 \
4.564512900000001 \
3.693458820000001 \
3.5754836800000005 \
4.112401599999999 \
9.105081848184819 \
10.513692490000004 \
12.126261770000003 \
12.97291663 \
13.0160701 \
12.46256395 \
11.36928383 \
9.593342230000001 \
8.222021929999999 \
6.1317715800000006 \
4.861319740000001 \
3.2555877100000004 \
1.1136955276777674 \
0.13742497600239956 \
0.3127869986998699 \
-1.3820191830981927 \
-0.4612323128562856 \
2.8279447533134476 \
5.6890930693069315 \
8.965586159384063 \
11.313083408840885 \
13.212207878712128 \
13.0594064890239 \
12.631982833341667 \
10.992760905340534 \
8.77509962 \
7.5878049 \
6.369394249999999 \
5.410794650000001 \
4.74270665 \
4.567193519999999 \
4.37656312 \
4.710155264950496 \
4.576302144950495 \
6.206834361980196 \
7.834199928184816 \
15.345265929999998 \
16.511300560000002 \
17.72382264 \
17.50018117 \
16.36350598 \
14.733450479999998 \
12.76544288 \
10.15988565 \
8.069285540000001 \
5.52844194 \
3.91657906 \
2.12356991 \
0.9265593919391939 \
0.25883401484851515 \
1.3270351883379998 \
0.28693062494601174 \
4.328086709329068 \
9.01240708 \
12.494911649999999 \
15.787529000000003 \
17.41580091 \
18.011509673032695 \
17.14430465021502 \
15.019906824442554 \
12.235045614561455 \
9.82000688 \
7.35847331 \
5.52946601 \
4.46672917 \
3.8914434099999995 \
3.9665418199999998 \
4.52949182 \
6.088981777230277 \
7.220247585769423 \
10.486098576110386 \
13.422833479999992 \
23.002929104999996 \
24.06564953 \
24.001568059999997 \
22.409527049999998 \
19.344361719999995 \
17.078537559999997 \
13.50588066 \
10.4957317 \
7.568924660000001 \
4.6412534999999995 \
2.68470246 \
1.4751706600000003 \
0.8936311399999999 \
1.2350893900000004 \
2.6701385099999997 \
5.037813917359736 \
9.543670237359736 \
16.307708382304 \
20.107750730000003 \
22.61985252 \
23.74269672 \
23.22920018 \
21.04261578 \
17.062066929999997 \
13.53727349 \
9.27246044 \
6.3582846 \
4.15215692 \
3.29826989 \
3.0298738899999997 \
4.3001178200000005 \
5.477854299999999 \
7.768139889999998 \
11.896165834455442 \
16.111756551287122 \
20.401716566495995 \
30.617287245000004 \
31.20374948 \
29.88540737 \
26.765854639999997 \
22.214955509999996 \
18.648308789999998 \
14.393362810000003 \
10.092071860000003 \
6.450387310000001 \
3.4006007000000005 \
1.2086799 \
0.14157528000000008 \
0.9054697199999999 \
2.91624133 \
6.379859569999999 \
10.892549859328 \
17.205792959999997 \
23.680178419999997 \
26.997032265 \
28.32073627 \
28.392828709999996 \
26.656191940000003 \
23.14820851 \
17.89940752 \
13.172889759999999 \
8.34186134 \
4.61861568 \
2.4671337799999997 \
2.19238131 \
2.49631011 \
4.259807610000001 \
7.080744369999999 \
11.373042769999996 \
16.356596173215994 \
21.60329109999999 \
27.476186499999994 \
36.920102660000005 \
36.81955926 \
34.11163208 \
29.455249759999994 \
23.614769069999994 \
18.779524430000002 \
13.636317350000002 \
8.7915348 \
4.83328104 \
1.82370435 \
-0.2054216499999998 \
-0.3784723600000001 \
1.5809996199999996 \
5.5854691474587455 \
11.087712027458743 \
17.380707198575998 \
24.654158451423996 \
29.613266041888 \
31.80599131 \
32.01824893 \
31.15234881 \
28.33115967 \
23.61272796 \
17.27065957 \
11.46965445 \
6.116188049999999 \
2.459056779999999 \
0.8573301799999996 \
1.0471612700000001 \
2.5532873700000005 \
5.313983050000001 \
9.696942293861385 \
14.21316837386138 \
20.771328276735993 \
27.277266523263993 \
33.443371957631996 \
41.007905489451055 \
40.042545579999995 \
35.94514933 \
29.984326809999992 \
23.28690426999999 \
17.501264909999996 \
11.851601010000001 \
6.897686289999999 \
3.2605989900000005 \
0.4380882700000005 \
-1.0999615599999997 \
-0.1047957700000004 \
3.1351538099999994 \
8.999297246975999 \
16.062216513023998 \
23.48303475754825 \
30.635188595076492 \
33.34577161227877 \
34.24325577442256 \
33.66312302 \
31.63202897 \
28.201040650000003 \
22.431972299999998 \
15.343724689999998 \
8.79916437 \
3.8323915499999988 \
0.4897053099999996 \
0.21346586000000006 \
0.9386359400000004 \
3.361183820000001 \
7.390241350000001 \
12.235143885151999 \
17.77864100484799 \
24.74945436070792 \
31.907912115348456 \
37.71046402281372 \
42.5435325 \
40.57589358 \
35.31270023999999 \
28.461671779999993 \
21.474725899999992 \
15.206406869999995 \
9.626785219999999 \
4.944766190000001 \
1.661799430000001 \
-0.3267677399999997 \
-1.0110847699999999 \
1.178922749999999 \
5.497590379999998 \
12.691714840419957 \
20.40768115092491 \
27.60906586 \
34.39485011 \
35.298066150000004 \
34.64781 \
33.596191080000004 \
31.06792075 \
26.43166579 \
19.860013539999997 \
12.459844159999998 \
5.800491079999999 \
1.2002355999999987 \
-0.7759589900000001 \
-0.4108686499999996 \
1.6101096600000004 \
4.817907030000001 \
9.261830130000002 \
14.859786041395859 \
20.99780444257974 \
28.00416897999999 \
34.931059899999994 \
40.33874536 \
41.4578325 \
38.32017661 \
32.57564364999999 \
25.342760229999996 \
18.534638089999994 \
12.396664649999998 \
7.356575130000002 \
3.4026393300000004 \
1.2211848600000004 \
-0.24328889999999975 \
0.55414411 \
3.260568749999999 \
8.267331379999998 \
15.853767970249997 \
22.697787339999998 \
30.91340609 \
35.560983050000004 \
34.37706543 \
33.45632125 \
32.01941645 \
28.299760659999997 \
23.23994866 \
16.26525832 \
8.982938919250001 \
3.067273779999999 \
-0.3401769500000005 \
-1.10135177 \
0.4632226100000004 \
2.91162613 \
6.7996869900000005 \
11.53307147 \
17.153984369999996 \
22.99214839999999 \
29.80501927999999 \
35.44003898999999 \
40.23801483 \
37.807252500000004 \
34.44193635999999 \
28.13553462999999 \
21.15290615999999 \
14.758374649999993 \
10.058204719999999 \
5.500867600000001 \
2.521516470000001 \
1.2494132900000003 \
0.74486561 \
2.11300916 \
5.651462799999999 \
10.86578007 \
18.48301788641364 \
24.715482020422957 \
31.518061499999998 \
33.969706970000004 \
31.54022077 \
30.59283 \
28.72549616 \
24.531842779999998 \
18.74281547 \
12.426130824667533 \
6.246961255625564 \
1.7503137599999998 \
-0.8661531200000001 \
-0.5107800599999999 \
1.61643757 \
4.619058690000001 \
8.61122784 \
13.366919760000002 \
18.61097241 \
24.06050676999999 \
29.631598059999995 \
34.53039808 \
37.49238808 \
31.858305 \
28.621815509999998 \
22.562725269999987 \
17.07508266999999 \
11.262098509999992 \
7.328487429999998 \
4.316805550000001 \
2.4479584700000006 \
1.9940551700000002 \
2.3592345299999997 \
4.39408378 \
7.665270499999999 \
12.390327 \
19.655469719999996 \
24.04832586 \
28.82387352 \
29.800730159999997 \
27.02552393 \
25.845076249999998 \
23.47893737 \
18.8593739 \
13.28068026 \
7.511844289999999 \
2.752427609999999 \
0.03871266999999945 \
-0.48934186 \
0.6772795000000005 \
3.0657297500000005 \
6.274383990000001 \
9.8088331 \
14.292481100000002 \
18.23362193 \
23.068866569999994 \
27.283849759999995 \
30.04549583 \
32.26741551 \
24.402703749999997 \
21.643224509999992 \
16.437008189999993 \
12.560708409999993 \
8.149767769999995 \
5.631961869999998 \
4.256012610000001 \
3.01155421 \
3.1522697099999997 \
4.08088203 \
6.009102279999999 \
8.71647364 \
12.468459009999998 \
17.774054172375 \
22.279918984000002 \
24.475658379125 \
23.78188776 \
21.214910319999998 \
19.537390000000002 \
16.60341784 \
12.194628339999998 \
7.6283927085 \
3.6210438011250003 \
0.9179605170000001 \
-0.07736428000000012 \
0.6187169800000002 \
2.0642805000000006 \
4.415356050000001 \
7.516588210000001 \
10.349128460000001 \
14.06901406 \
16.85744004 \
20.424086759999998 \
23.159078389999998 \
25.01617487 \
25.32042698 \
16.638891249999997 \
14.058905939999994 \
10.618284929999996 \
7.729152529999997 \
5.709228639999997 \
4.57452055 \
3.85973282 \
3.87911674 \
4.3696645400000005 \
5.410593019999999 \
7.01368385 \
8.833630334125 \
11.28401959 \
15.842795101135115 \
19.07206275 \
19.724335333625 \
17.172049632161784 \
14.79513007 \
12.64595 \
9.3864252 \
5.8890144409309055 \
3.8341407244999988 \
1.8071980000000007 \
0.2355747198469847 \
0.48341429000000014 \
1.59855587275 \
3.410238610000001 \
5.52081805 \
8.18046701 \
10.6031331 \
12.93419691 \
15.086162559999998 \
16.906156719999995 \
17.70050955 \
18.71995931 \
17.95648328 \
10.0597 \
8.597207869999997 \
6.123495389999998 \
4.851459039999998 \
4.774012819999999 \
4.300636819999999 \
4.41707432 \
4.681170009999999 \
5.33247007 \
6.10729471 \
7.106333909999999 \
8.91431107310731 \
10.739962790220977 \
12.407690221022103 \
12.721143032821718 \
12.90057460321032 \
10.785742130036997 \
8.633925300000001 \
6.58925 \
3.51395368 \
2.1163206970552944 \
0.3554614670217021 \
0.13300728389661032 \
0.7773113405090507 \
1.4661605945655434 \
2.8517143933143316 \
4.61583771 \
6.363905390000001 \
8.45771579 \
10.118301650000001 \
11.543989129999998 \
12.765866729999999 \
13.48833973 \
13.629817419999998 \
12.69606639 \
11.483544310000003 \
5.6108575 \
4.423795579999998 \
3.699934559999999 \
3.663252639999999 \
4.15936326 \
5.0593743700000005 \
5.250004769999999 \
5.570201450000001 \
6.1241110999999995 \
6.2903769325 \
6.864678399999999 \
8.28257598159816 \
8.75723522560244 \
8.549223091809182 \
8.79274780571943 \
8.652745619061905 \
5.523786942180783 \
3.651430930000001 \
2.1904587500000003 \
0.12291939000000007 \
-0.4844456126887311 \
-0.17888261988698873 \
0.6222163457404258 \
1.6367877296479643 \
2.8342707066793316 \
4.243151431393139 \
5.7772246900000015 \
7.319932192000001 \
8.66689253 \
9.693774130000001 \
10.45068758 \
10.8649102 \
10.3452976 \
9.884322880000001 \
8.552114270000002 \
6.8961087400000025 \
3.71571375 \
3.566292849999999 \
3.47025493 \
4.369216320000001 \
5.240270400000002 \
6.2941732 \
6.755331550000001 \
6.74634503 \
7.05604886 \
7.234117662016201 \
7.068036596215379 \
7.847112944419442 \
7.3202409492800715 \
5.992520481298129 \
5.828468423907609 \
4.324683905015501 \
2.7073454205829415 \
0.9158346300000003 \
0.19596750000000002 \
-0.65330226 \
-0.14307935931406862 \
0.9736614603960398 \
2.2764223593890613 \
3.4553670350785075 \
4.632744277447255 \
5.795257857160717 \
6.842669018973103 \
7.98842051680168 \
9.055360499999999 \
9.59119797 \
9.77079724 \
9.56487777 \
8.561920760000003 \
7.431918040000002 \
5.947832240000002 \
4.832288470000002 \
4.05922 \
4.36607282 \
4.9482747400000004 \
6.0238432500000005 \
7.185474130000001 \
8.18238758 \
8.335657580000001 \
7.914666700000001 \
7.98286579 \
8.134166428124999 \
7.24452318 \
7.643512068456846 \
6.459498525772423 \
4.829268220572057 \
3.2228087006299377 \
1.7840701100110015 \
0.774954 \
-0.16172009536546333 \
0.29978625000000003 \
0.8647267886961305 \
1.935354 \
3.3022551855185522 \
4.555640122862714 \
5.721853498474848 \
6.562872042545746 \
7.127936468146815 \
8.113896920000002 \
8.897585048375 \
9.45699162 \
9.60843789 \
9.411411200000002 \
8.83308774 \
7.691384110000001 \
6.384981410000002 \
5.188978100000003 \
4.3910075000000015 \
6.12757375 \
6.6202257300000005 \
7.6564790600000014 \
8.715488180000001 \
9.666387440000003 \
10.29682294 \
10.17903193 \
9.524443633625 \
8.71316489 \
9.295615585558554 \
8.71482699330067 \
7.370312154340435 \
6.10924970190481 \
3.9551555103010303 \
2.9312878744625532 \
1.4224297175967597 \
0.6853137440006001 \
0.79785934 \
2.1509825 \
3.25927674 \
4.854982348390161 \
6.423918064431444 \
7.547932058044196 \
8.129719920992098 \
8.375436877437256 \
8.582654778977897 \
8.95691797520248 \
9.399032392239224 \
9.66997929 \
9.553764081875 \
9.203853440000001 \
8.534633280000001 \
7.503277490000001 \
6.820473080000001 \
5.951072280000001 \
5.8935916 \
9.412844999999999 \
10.20207224 \
11.21078952 \
11.95298099 \
12.06534495 \
12.395072149999999 \
11.73341425 \
11.033499952120213 \
10.516954534046594 \
9.78981620749575 \
7.696054518173183 \
6.815365495674568 \
5.982835669058094 \
4.202711454645464 \
4.097661487 \
2.5603434999999997 \
2.5637033307919213 \
3.1074661599999995 \
5.2284325 \
6.9522509800000005 \
8.691551216753325 \
9.871545249999999 \
10.33185619975 \
10.135104344934494 \
9.987262199280073 \
9.343538352835283 \
9.290797254149584 \
9.42846243749375 \
9.50064907659234 \
9.281887547254726 \
8.94448904 \
8.52874527 \
7.92375904 \
7.6090399500000006 \
8.21739246 \
8.60941998 \
13.754795049504951 \
14.60741016 \
15.40396566 \
15.565985040000001 \
15.198344910000001 \
14.442537479999999 \
13.113519940000002 \
12.367622161716172 \
11.19063274210079 \
8.41373348 \
6.97056964 \
6.274555535553556 \
4.876943130186982 \
5.169388188514851 \
4.770356085608561 \
4.731828661523287 \
4.500762027194719 \
6.813344488976898 \
9.0027897689769 \
11.560718739999999 \
13.35623852 \
13.831557692980704 \
13.47049585621062 \
12.347051939999998 \
11.020801205879412 \
9.975637416741675 \
9.59719656 \
9.26970397 \
9.05923565180982 \
8.810971021727172 \
8.92099724 \
9.079776676963697 \
8.856667716963697 \
9.89034296660066 \
10.656909046600658 \
12.679761289504949 \
19.117020625000002 \
19.75468979 \
20.240114749999996 \
19.081001739999998 \
18.16370254 \
16.45662861 \
13.953240880000001 \
13.40087278627863 \
10.216079716028398 \
8.01632379 \
6.27196859 \
5.444324639375 \
4.4514657 \
5.307247698542145 \
4.9704271589321065 \
6.471560787232001 \
8.031890152768002 \
11.072093478000001 \
14.054325625 \
17.03712959 \
18.50086107 \
18.54150877 \
17.16192919 \
14.92132381 \
12.5536602 \
10.625941301625 \
9.32518523 \
8.58237504 \
8.331353086691331 \
8.38116211058606 \
8.876488700000001 \
9.80626561590241 \
10.446481718788121 \
12.713137185344 \
14.545394954655999 \
17.570178155999997 \
25.629410465000003 \
25.839617330000003 \
25.66704885 \
23.835463859999997 \
21.236573269999997 \
18.41026225 \
15.281042570000002 \
12.32915943 \
9.71505939 \
8.246611864 \
5.2714679900000005 \
4.781284961121112 \
3.95763328929607 \
6.065873063 \
7.7532323041584155 \
10.151554107812544 \
12.872964432433356 \
16.631989536944 \
20.214784405000003 \
23.18111139 \
23.99005495 \
22.944822210875 \
20.28937796 \
16.799655241125 \
12.870948510523947 \
10.128721959820982 \
8.473079590000001 \
7.43525495275 \
7.37191701 \
7.524685970000001 \
8.59318095 \
10.44517229 \
13.347126634455446 \
16.454210082207997 \
19.564429747791998 \
23.640030854367996 \
33.11406755 \
33.0931383 \
31.535886769999998 \
28.235193759999994 \
24.166342009999994 \
19.58543783 \
15.89211143 \
12.16373278 \
8.971712870000001 \
7.719968877262726 \
4.184001631961804 \
3.5827665900000003 \
3.88406227 \
6.645421630163017 \
9.679001214200001 \
14.940561974911494 \
18.871771817256278 \
23.169205940000005 \
27.151256855000003 \
29.66132391 \
28.923052443880614 \
26.447443063681366 \
22.341766183631634 \
17.540836857310733 \
13.39029671 \
9.39255165 \
7.14040790470953 \
6.236716720047005 \
6.4748558 \
7.17169548 \
9.17644534 \
12.725779048448844 \
15.849745294209416 \
21.080202259999997 \
25.615360339999995 \
30.481860739999995 \
40.895094685000004 \
40.20013762999999 \
37.093377509999996 \
32.01950967999999 \
26.37757761999999 \
21.039316629999995 \
15.73540341 \
11.619695570000001 \
8.01315246 \
5.37765336 \
3.5105216800000005 \
3.4662060012500002 \
4.92193605 \
8.709059513184 \
13.771611866815999 \
20.580234887408004 \
25.682323860000004 \
30.39472682000001 \
34.08757904 \
35.70326624 \
34.30036609 \
30.42257226 \
24.76635849 \
18.04004672 \
12.714345119999999 \
8.2797426655 \
5.64882888 \
4.87076291 \
5.9230335 \
7.39970006 \
10.396275280000001 \
15.055584665184 \
19.582605744815996 \
26.165144538495994 \
32.608155759999995 \
38.03570343999999 \
47.39220888911109 \
45.8549448 \
40.99951771999999 \
34.24112728999999 \
26.95754900999999 \
21.06404629 \
15.44598383 \
10.688297380000002 \
6.979215070000001 \
4.312736439 \
3.39273404 \
3.512043796879688 \
5.9774823837616236 \
11.566612838044195 \
18.47357460029997 \
26.22513066 \
32.198701920000005 \
36.84109264000001 \
39.71585656934306 \
39.98204438 \
37.2701015 \
32.03716306 \
25.09521661 \
17.51255723 \
11.247830136111387 \
6.801670399039904 \
4.285416639999999 \
4.087583406 \
5.86189667 \
8.20908067 \
12.463425830000002 \
17.599881741937804 \
23.672908902037793 \
30.798079659999992 \
38.01280765999999 \
44.50388571999999 \
