# Supplementary material for: Strategies for Enhancing the Dielectric Constant of Organic Materials
Source: J Phys Chem C Nanomater Interfaces. 2022 Oct 10;126(45):19462–9. doi: 10.1021/acs.jpcc.2c05682 (PMC9677499; doi:10.1021/acs.jpcc.2c05682)
Supplement: Supplementary file 2 — jp2c05682_si_002.zip [file jp2c05682_si_002.zip › MD_SI/bteg2/gas.gro]

bteg2
   117
    1MOL     C1    1   0.449  -0.002   0.349
    1MOL     C2    2   0.494  -0.134   0.309
    1MOL     C3    3   0.376  -0.217   0.284
    1MOL     C4    4   0.259  -0.134   0.309
    1MOL     C5    5   0.303  -0.002   0.349
    1MOL     C6    6   0.376  -0.309   0.179
    1MOL     C7    7   0.494  -0.324   0.094
    1MOL     C8    8   0.448  -0.347  -0.043
    1MOL     C9    9   0.303  -0.346  -0.042
    1MOL    C10   10   0.258  -0.323   0.094
    1MOL    C11   11   0.680  -0.030   0.183
    1MOL    C12   12   0.725  -0.053   0.046
    1MOL    C13   13   0.680  -0.185   0.006
    1MOL    C14   14   0.608  -0.244   0.118
    1MOL    C15   15   0.608  -0.148   0.227
    1MOL    C16   16   0.518   0.289   0.150
    1MOL    C17   17   0.636   0.208   0.126
    1MOL    C18   18   0.636   0.098   0.222
    1MOL    C19   19   0.518   0.112   0.306
    1MOL    C20   20   0.445   0.230   0.262
    1MOL    C21   21   0.232   0.288   0.149
    1MOL    C22   22   0.305   0.229   0.261
    1MOL    C23   23   0.232   0.111   0.305
    1MOL    C24   24   0.114   0.096   0.222
    1MOL    C25   25   0.113   0.207   0.124
    1MOL    C26   26   0.069  -0.031   0.186
    1MOL    C27   27   0.145  -0.147   0.226
    1MOL    C28   28   0.145  -0.243   0.117
    1MOL    C29   29   0.069  -0.188   0.007
    1MOL    C30   30   0.006  -0.060   0.053
    1MOL    C31   31   0.449   0.002  -0.349
    1MOL    C32   32   0.494   0.134  -0.309
    1MOL    C33   33   0.376   0.217  -0.284
    1MOL    C34   34   0.259   0.134  -0.309
    1MOL    C35   35   0.303   0.002  -0.349
    1MOL    C36   36   0.376   0.309  -0.179
    1MOL    C37   37   0.494   0.324  -0.094
    1MOL    C38   38   0.448   0.347   0.043
    1MOL    C39   39   0.303   0.346   0.042
    1MOL    C40   40   0.258   0.323  -0.094
    1MOL    C41   41   0.680   0.030  -0.183
    1MOL    C42   42   0.725   0.053  -0.046
    1MOL    C43   43   0.680   0.185  -0.006
    1MOL    C44   44   0.608   0.244  -0.118
    1MOL    C45   45   0.608   0.148  -0.227
    1MOL    C46   46   0.518  -0.289  -0.150
    1MOL    C47   47   0.636  -0.208  -0.126
    1MOL    C48   48   0.636  -0.098  -0.222
    1MOL    C49   49   0.518  -0.112  -0.306
    1MOL    C50   50   0.445  -0.230  -0.262
    1MOL    C51   51   0.232  -0.288  -0.149
    1MOL    C52   52   0.305  -0.229  -0.261
    1MOL    C53   53   0.232  -0.111  -0.305
    1MOL    C54   54   0.114  -0.096  -0.222
    1MOL    C55   55   0.113  -0.207  -0.124
    1MOL    C56   56   0.069   0.031  -0.186
    1MOL    C57   57   0.145   0.147  -0.226
    1MOL    C58   58   0.145   0.243  -0.117
    1MOL    C59   59   0.069   0.188  -0.007
    1MOL    C60   60   0.006   0.060  -0.053
    1MOL    C61   61  -0.122  -0.000  -0.000
    1MOL    C62   62  -0.206  -0.085  -0.094
    1MOL     O1   63  -0.202  -0.085  -0.215
    1MOL     O2   64  -0.288  -0.163  -0.019
    1MOL    C63   65  -0.377  -0.250  -0.093
    1MOL     H1   66  -0.442  -0.189  -0.159
    1MOL     H2   67  -0.318  -0.318  -0.156
    1MOL    C64   68  -0.459  -0.326   0.010
    1MOL     H3   69  -0.391  -0.385   0.076
    1MOL     H4   70  -0.515  -0.255   0.075
    1MOL     O3   71  -0.547  -0.410  -0.062
    1MOL    C65   72  -0.629  -0.489   0.025
    1MOL     H5   73  -0.567  -0.553   0.090
    1MOL     H6   74  -0.691  -0.423   0.090
    1MOL    C66   75  -0.719  -0.575  -0.063
    1MOL     H7   76  -0.781  -0.510  -0.129
    1MOL     H8   77  -0.657  -0.640  -0.128
    1MOL     O4   78  -0.801  -0.652   0.023
    1MOL    C67   79  -0.890  -0.737  -0.048
    1MOL     H9   80  -0.957  -0.678  -0.113
    1MOL    H10   81  -0.833  -0.808  -0.113
    1MOL    C68   82  -0.971  -0.815   0.054
    1MOL    H11   83  -1.028  -0.745   0.119
    1MOL    H12   84  -0.904  -0.875   0.119
    1MOL     O5   85  -1.060  -0.900  -0.018
    1MOL    C69   86  -1.141  -0.978   0.069
    1MOL    H13   87  -1.206  -1.040   0.005
    1MOL    H14   88  -1.080  -1.044   0.133
    1MOL    H15   89  -1.204  -0.914   0.134
    1MOL    C70   90  -0.206   0.085   0.094
    1MOL     O6   91  -0.202   0.085   0.215
    1MOL     O7   92  -0.288   0.163   0.019
    1MOL    C71   93  -0.377   0.250   0.093
    1MOL    H16   94  -0.442   0.188   0.159
    1MOL    H17   95  -0.318   0.318   0.156
    1MOL    C72   96  -0.458   0.326  -0.010
    1MOL    H18   97  -0.391   0.385  -0.076
    1MOL    H19   98  -0.515   0.255  -0.075
    1MOL     O8   99  -0.547   0.410   0.062
    1MOL    C73  100  -0.629   0.489  -0.025
    1MOL    H20  101  -0.691   0.424  -0.090
    1MOL    H21  102  -0.567   0.553  -0.090
    1MOL    C74  103  -0.719   0.575   0.063
    1MOL    H22  104  -0.781   0.510   0.129
    1MOL    H23  105  -0.657   0.640   0.128
    1MOL     O9  106  -0.801   0.652  -0.023
    1MOL    C75  107  -0.890   0.737   0.048
    1MOL    H24  108  -0.957   0.678   0.113
    1MOL    H25  109  -0.833   0.808   0.113
    1MOL    C76  110  -0.971   0.815  -0.054
    1MOL    H26  111  -1.028   0.745  -0.119
    1MOL    H27  112  -0.903   0.875  -0.119
    1MOL    O10  113  -1.060   0.900   0.018
    1MOL    C77  114  -1.141   0.978  -0.069
    1MOL    H28  115  -1.206   1.040  -0.005
    1MOL    H29  116  -1.079   1.044  -0.133
    1MOL    H30  117  -1.204   0.914  -0.134
    20.00000    20.00000    20.00000
