# Supplementary material for: Strategies for Enhancing the Dielectric Constant of Organic Materials
Source: J Phys Chem C Nanomater Interfaces. 2022 Oct 10;126(45):19462–9. doi: 10.1021/acs.jpcc.2c05682 (PMC9677499; doi:10.1021/acs.jpcc.2c05682)
Supplement: Supplementary file 2 — jp2c05682_si_002.zip [file jp2c05682_si_002.zip › MD_SI/bteg2/gas_polar.gro]

bteg2
   204
    1MOL     C1    1   0.449  -0.002   0.349
    1MOL     C2    2   0.494  -0.134   0.309
    1MOL     C3    3   0.376  -0.217   0.284
    1MOL     C4    4   0.259  -0.134   0.309
    1MOL     C5    5   0.303  -0.002   0.349
    1MOL     C6    6   0.376  -0.309   0.179
    1MOL     C7    7   0.494  -0.324   0.094
    1MOL     C8    8   0.448  -0.347  -0.043
    1MOL     C9    9   0.303  -0.346  -0.042
    1MOL    C10   10   0.258  -0.323   0.094
    1MOL    C11   11   0.680  -0.030   0.183
    1MOL    C12   12   0.725  -0.053   0.046
    1MOL    C13   13   0.680  -0.185   0.006
    1MOL    C14   14   0.608  -0.244   0.118
    1MOL    C15   15   0.608  -0.148   0.227
    1MOL    C16   16   0.518   0.289   0.150
    1MOL    C17   17   0.636   0.208   0.126
    1MOL    C18   18   0.636   0.098   0.222
    1MOL    C19   19   0.518   0.112   0.306
    1MOL    C20   20   0.445   0.230   0.262
    1MOL    C21   21   0.232   0.288   0.149
    1MOL    C22   22   0.305   0.229   0.261
    1MOL    C23   23   0.232   0.111   0.305
    1MOL    C24   24   0.114   0.096   0.222
    1MOL    C25   25   0.113   0.207   0.124
    1MOL    C26   26   0.069  -0.031   0.186
    1MOL    C27   27   0.145  -0.147   0.226
    1MOL    C28   28   0.145  -0.243   0.117
    1MOL    C29   29   0.069  -0.188   0.007
    1MOL    C30   30   0.006  -0.060   0.053
    1MOL    C31   31   0.449   0.002  -0.349
    1MOL    C32   32   0.494   0.134  -0.309
    1MOL    C33   33   0.376   0.217  -0.284
    1MOL    C34   34   0.259   0.134  -0.309
    1MOL    C35   35   0.303   0.002  -0.349
    1MOL    C36   36   0.376   0.309  -0.179
    1MOL    C37   37   0.494   0.324  -0.094
    1MOL    C38   38   0.448   0.347   0.043
    1MOL    C39   39   0.303   0.346   0.042
    1MOL    C40   40   0.258   0.323  -0.094
    1MOL    C41   41   0.680   0.030  -0.183
    1MOL    C42   42   0.725   0.053  -0.046
    1MOL    C43   43   0.680   0.185  -0.006
    1MOL    C44   44   0.608   0.244  -0.118
    1MOL    C45   45   0.608   0.148  -0.227
    1MOL    C46   46   0.518  -0.289  -0.150
    1MOL    C47   47   0.636  -0.208  -0.126
    1MOL    C48   48   0.636  -0.098  -0.222
    1MOL    C49   49   0.518  -0.112  -0.306
    1MOL    C50   50   0.445  -0.230  -0.262
    1MOL    C51   51   0.232  -0.288  -0.149
    1MOL    C52   52   0.305  -0.229  -0.261
    1MOL    C53   53   0.232  -0.111  -0.305
    1MOL    C54   54   0.114  -0.096  -0.222
    1MOL    C55   55   0.113  -0.207  -0.124
    1MOL    C56   56   0.069   0.031  -0.186
    1MOL    C57   57   0.145   0.147  -0.226
    1MOL    C58   58   0.145   0.243  -0.117
    1MOL    C59   59   0.069   0.188  -0.007
    1MOL    C60   60   0.006   0.060  -0.053
    1MOL    C61   61  -0.122  -0.000  -0.000
    1MOL    C62   62  -0.206  -0.085  -0.094
    1MOL     O1   63  -0.202  -0.085  -0.215
    1MOL     O2   64  -0.288  -0.163  -0.019
    1MOL    C63   65  -0.377  -0.250  -0.093
    1MOL     H1   66  -0.442  -0.189  -0.159
    1MOL     H2   67  -0.318  -0.318  -0.156
    1MOL    C64   68  -0.459  -0.326   0.010
    1MOL     H3   69  -0.391  -0.385   0.076
    1MOL     H4   70  -0.515  -0.255   0.075
    1MOL     O3   71  -0.547  -0.410  -0.062
    1MOL    C65   72  -0.629  -0.489   0.025
    1MOL     H5   73  -0.567  -0.553   0.090
    1MOL     H6   74  -0.691  -0.423   0.090
    1MOL    C66   75  -0.719  -0.575  -0.063
    1MOL     H7   76  -0.781  -0.510  -0.129
    1MOL     H8   77  -0.657  -0.640  -0.128
    1MOL     O4   78  -0.801  -0.652   0.023
    1MOL    C67   79  -0.890  -0.737  -0.048
    1MOL     H9   80  -0.957  -0.678  -0.113
    1MOL    H10   81  -0.833  -0.808  -0.113
    1MOL    C68   82  -0.971  -0.815   0.054
    1MOL    H11   83  -1.028  -0.745   0.119
    1MOL    H12   84  -0.904  -0.875   0.119
    1MOL     O5   85  -1.060  -0.900  -0.018
    1MOL    C69   86  -1.141  -0.978   0.069
    1MOL    H13   87  -1.206  -1.040   0.005
    1MOL    H14   88  -1.080  -1.044   0.133
    1MOL    H15   89  -1.204  -0.914   0.134
    1MOL    C70   90  -0.206   0.085   0.094
    1MOL     O6   91  -0.202   0.085   0.215
    1MOL     O7   92  -0.288   0.163   0.019
    1MOL    C71   93  -0.377   0.250   0.093
    1MOL    H16   94  -0.442   0.188   0.159
    1MOL    H17   95  -0.318   0.318   0.156
    1MOL    C72   96  -0.458   0.326  -0.010
    1MOL    H18   97  -0.391   0.385  -0.076
    1MOL    H19   98  -0.515   0.255  -0.075
    1MOL     O8   99  -0.547   0.410   0.062
    1MOL    C73  100  -0.629   0.489  -0.025
    1MOL    H20  101  -0.691   0.424  -0.090
    1MOL    H21  102  -0.567   0.553  -0.090
    1MOL    C74  103  -0.719   0.575   0.063
    1MOL    H22  104  -0.781   0.510   0.129
    1MOL    H23  105  -0.657   0.640   0.128
    1MOL     O9  106  -0.801   0.652  -0.023
    1MOL    C75  107  -0.890   0.737   0.048
    1MOL    H24  108  -0.957   0.678   0.113
    1MOL    H25  109  -0.833   0.808   0.113
    1MOL    C76  110  -0.971   0.815  -0.054
    1MOL    H26  111  -1.028   0.745  -0.119
    1MOL    H27  112  -0.903   0.875  -0.119
    1MOL    O10  113  -1.060   0.900   0.018
    1MOL    C77  114  -1.141   0.978  -0.069
    1MOL    H28  115  -1.206   1.040  -0.005
    1MOL    H29  116  -1.079   1.044  -0.133
    1MOL    H30  117  -1.204   0.914  -0.134
    2MOL     D1  118   0.449  -0.002   0.349
    2MOL     D2  119   0.494  -0.134   0.309
    2MOL     D3  120   0.376  -0.217   0.284
    2MOL     D4  121   0.259  -0.134   0.309
    2MOL     D5  122   0.303  -0.002   0.349
    2MOL     D6  123   0.376  -0.309   0.179
    2MOL     D7  124   0.494  -0.324   0.094
    2MOL     D8  125   0.448  -0.347  -0.043
    2MOL     D9  126   0.303  -0.346  -0.042
    2MOL    D10  127   0.258  -0.323   0.094
    2MOL    D11  128   0.680  -0.030   0.183
    2MOL    D12  129   0.725  -0.053   0.046
    2MOL    D13  130   0.680  -0.185   0.006
    2MOL    D14  131   0.608  -0.244   0.118
    2MOL    D15  132   0.608  -0.148   0.227
    2MOL    D16  133   0.518   0.289   0.150
    2MOL    D17  134   0.636   0.208   0.126
    2MOL    D18  135   0.636   0.098   0.222
    2MOL    D19  136   0.518   0.112   0.306
    2MOL    D20  137   0.445   0.230   0.262
    2MOL    D21  138   0.232   0.288   0.149
    2MOL    D22  139   0.305   0.229   0.261
    2MOL    D23  140   0.232   0.111   0.305
    2MOL    D24  141   0.114   0.096   0.222
    2MOL    D25  142   0.113   0.207   0.124
    2MOL    D26  143   0.069  -0.031   0.186
    2MOL    D27  144   0.145  -0.147   0.226
    2MOL    D28  145   0.145  -0.243   0.117
    2MOL    D29  146   0.069  -0.188   0.007
    2MOL    D30  147   0.006  -0.060   0.053
    2MOL    D31  148   0.449   0.002  -0.349
    2MOL    D32  149   0.494   0.134  -0.309
    2MOL    D33  150   0.376   0.217  -0.284
    2MOL    D34  151   0.259   0.134  -0.309
    2MOL    D35  152   0.303   0.002  -0.349
    2MOL    D36  153   0.376   0.309  -0.179
    2MOL    D37  154   0.494   0.324  -0.094
    2MOL    D38  155   0.448   0.347   0.043
    2MOL    D39  156   0.303   0.346   0.042
    2MOL    D40  157   0.258   0.323  -0.094
    2MOL    D41  158   0.680   0.030  -0.183
    2MOL    D42  159   0.725   0.053  -0.046
    2MOL    D43  160   0.680   0.185  -0.006
    2MOL    D44  161   0.608   0.244  -0.118
    2MOL    D45  162   0.608   0.148  -0.227
    2MOL    D46  163   0.518  -0.289  -0.150
    2MOL    D47  164   0.636  -0.208  -0.126
    2MOL    D48  165   0.636  -0.098  -0.222
    2MOL    D49  166   0.518  -0.112  -0.306
    2MOL    D50  167   0.445  -0.230  -0.262
    2MOL    D51  168   0.232  -0.288  -0.149
    2MOL    D52  169   0.305  -0.229  -0.261
    2MOL    D53  170   0.232  -0.111  -0.305
    2MOL    D54  171   0.114  -0.096  -0.222
    2MOL    D55  172   0.113  -0.207  -0.124
    2MOL    D56  173   0.069   0.031  -0.186
    2MOL    D57  174   0.145   0.147  -0.226
    2MOL    D58  175   0.145   0.243  -0.117
    2MOL    D59  176   0.069   0.188  -0.007
    2MOL    D60  177   0.006   0.060  -0.053
    2MOL    D61  178  -0.122  -0.000  -0.000
    2MOL    D62  179  -0.206  -0.085  -0.094
    2MOL    D63  180  -0.202  -0.085  -0.215
    2MOL    D64  181  -0.288  -0.163  -0.019
    2MOL    D65  182  -0.377  -0.250  -0.093
    2MOL    D66  183  -0.459  -0.326   0.010
    2MOL    D67  184  -0.547  -0.410  -0.062
    2MOL    D68  185  -0.629  -0.489   0.025
    2MOL    D69  186  -0.719  -0.575  -0.063
    2MOL    D70  187  -0.801  -0.652   0.023
    2MOL    D71  188  -0.890  -0.737  -0.048
    2MOL    D72  189  -0.971  -0.815   0.054
    2MOL    D73  190  -1.060  -0.900  -0.018
    2MOL    D74  191  -1.141  -0.978   0.069
    2MOL    D75  192  -0.206   0.085   0.094
    2MOL    D76  193  -0.202   0.085   0.215
    2MOL    D77  194  -0.288   0.163   0.019
    2MOL    D78  195  -0.377   0.250   0.093
    2MOL    D79  196  -0.458   0.326  -0.010
    2MOL    D80  197  -0.547   0.410   0.062
    2MOL    D81  198  -0.629   0.489  -0.025
    2MOL    D82  199  -0.719   0.575   0.063
    2MOL    D83  200  -0.801   0.652  -0.023
    2MOL    D84  201  -0.890   0.737   0.048
    2MOL    D85  202  -0.971   0.815  -0.054
    2MOL    D86  203  -1.060   0.900   0.018
    2MOL    D87  204  -1.141   0.978  -0.069
    20.00000    20.00000    20.00000
