# Supplementary material for: Strategies for Enhancing the Dielectric Constant of Organic Materials
Source: J Phys Chem C Nanomater Interfaces. 2022 Oct 10;126(45):19462–9. doi: 10.1021/acs.jpcc.2c05682 (PMC9677499; doi:10.1021/acs.jpcc.2c05682)
Supplement: Supplementary file 2 — jp2c05682_si_002.zip [file jp2c05682_si_002.zip › MD_SI/bteg2/cmap_polar.itp]

[ cmaptypes ]

OE C C C OE 1 36 36\
31.739784999999998 \
29.363350079999996 \
24.565098559999992 \
18.29009741999999 \
12.324881099999994 \
7.315101099999998 \
2.7779004200000017 \
-0.9886536299999987 \
-3.8932200199999993 \
-5.931637107085708 \
-6.63193707379262 \
-6.1189661300000004 \
-0.4555643221249994 \
2.389563827491752 \
6.235620959999999 \
11.140744982365764 \
15.288946938410163 \
17.98155242328567 \
18.13066125 \
18.18922901 \
15.454968919999999 \
11.701755 \
6.659094239999999 \
1.4359637757500001 \
-2.982168423249999 \
-5.821993839999999 \
-6.427432989076092 \
-5.725096116236624 \
-3.9998828699999995 \
-1.0049970899999991 \
2.502740190000001 \
7.02788379511551 \
12.025589715115506 \
17.856942407871205 \
24.297920219674022 \
29.608981021049892 \
30.001262499999996 \
27.428325119999993 \
21.84997195999999 \
15.619500369999994 \
9.942592309999991 \
5.249228889999999 \
1.1542776900000018 \
-2.0207370899999995 \
-3.9637066199999995 \
-5.5433323706249995 \
-5.27398558 \
-4.084704987249999 \
2.7669058685868624 \
5.103599571784004 \
11.96053474145936 \
13.284146250000001 \
16.56748142 \
18.045142759999997 \
16.63605 \
15.05428624 \
11.855043540000002 \
7.767311810000001 \
3.6406591997050306 \
-0.8115697983749994 \
-4.855615729572958 \
-6.670510751375 \
-6.677073199999999 \
-5.203286857249999 \
-2.702126269999999 \
0.45674637000000096 \
4.329890420000001 \
8.556107911912807 \
13.565906069409051 \
19.028884919999992 \
24.53114980999999 \
28.637680079999996 \
24.90328375 \
22.428575499999994 \
17.14710669999999 \
12.32545949999999 \
7.082000779999993 \
3.3439323099999987 \
0.6499902800000013 \
-2.0582522799999996 \
-3.1232206299999987 \
-4.471008919516951 \
-3.5765955473202693 \
-1.6235328102810267 \
4.009842051169886 \
5.519922897914791 \
8.973882755724427 \
12.20168816 \
14.728034399999997 \
14.73550043 \
12.142994999999999 \
9.346984840000003 \
6.08702967 \
2.6904541900000005 \
0.06274284846515332 \
-2.9151176555155507 \
-5.620055111738826 \
-5.730826528777878 \
-5.031169351439855 \
-3.1862918093059305 \
-0.5390168299999991 \
2.4031627299999996 \
6.13787793 \
9.636483989999999 \
13.995543509999994 \
18.218830739999994 \
21.292678869999996 \
24.461260949999996 \
18.6029125 \
16.391628309999994 \
11.939543029999992 \
8.537606959999994 \
4.606478799999996 \
2.1950336199999994 \
0.2442870800000006 \
-1.0038184399999999 \
-1.2435517499999993 \
-1.4974203900000003 \
-0.6277948700000002 \
1.2318881699999995 \
7.771115157640764 \
4.743731430606939 \
8.212007340000001 \
10.845548310000002 \
11.608500240000001 \
9.590736990000002 \
6.28964625 \
2.9293311299999996 \
0.6073777399999996 \
-2.0666238600000013 \
-3.7628658899999996 \
-4.129659471302869 \
-4.609653053430343 \
-4.13478155 \
-2.8440122700000003 \
-0.6039065900000002 \
2.0642542100000005 \
4.519935120000001 \
7.7341197600000005 \
10.28265098 \
13.507769219999997 \
16.150490029999993 \
18.21039046 \
18.95427953 \
12.55841625 \
10.359909849999996 \
7.3136527899999955 \
4.719143609999997 \
2.9505998399999975 \
1.9514759600000002 \
1.1893281900000006 \
0.9442856300000002 \
1.32065085 \
2.64372861 \
3.2678561200000007 \
3.85829515 \
4.72509101 \
4.330141180000002 \
6.75697171 \
8.140114830000002 \
7.161981390000002 \
3.982308609999999 \
0.4233712500000002 \
-2.96205715 \
-4.913927489999999 \
-5.74935704 \
-5.697561270000001 \
-5.00937688 \
-3.8167433300000004 \
-2.1189363599999997 \
-0.011471829999999628 \
2.22194129 \
4.66911457 \
6.824580430000001 \
8.97269913 \
10.963248129999998 \
12.388460709999997 \
13.50152601 \
14.00449902 \
13.241505850000003 \
7.3640574999999995 \
5.883225849999997 \
3.602976889999997 \
2.402338759999999 \
2.6077877299999996 \
2.3750246900000005 \
2.7143597 \
3.262191470000001 \
4.012009860000001 \
5.6029250600000005 \
5.86124544 \
6.837918569999999 \
2.9688726600000006 \
5.579444681125 \
4.430799310000001 \
3.2388976533749996 \
2.27603075 \
-1.4414897577499999 \
-4.761187805309924 \
-7.773617039624999 \
-8.71988248 \
-8.177010213 \
-6.550477980000001 \
-4.3751536495000005 \
-1.7067922799999997 \
0.4040891600000003 \
2.7885960400000007 \
4.8669204100000005 \
6.945013690000001 \
8.443455230000001 \
9.73283572 \
10.6821703 \
10.92463377 \
10.279018310000001 \
10.051602150000003 \
8.718508430000002 \
3.055499999999999 \
1.7634589299999983 \
0.8215049499999986 \
0.8441827999999996 \
1.738960820000001 \
3.09958517 \
4.2944816 \
7.797328089999999 \
8.0274865 \
7.7887495399999995 \
7.99510153 \
4.66009334 \
1.0178067 \
6.226570036753676 \
5.507793259674033 \
0.33597051805180533 \
-1.8423406345615438 \
-6.007152255975596 \
-9.049587537875537 \
-11.01148695669567 \
-11.293542757724229 \
-9.510162063081308 \
-6.232486202129787 \
-3.355953644614462 \
-0.19030884999999942 \
2.6885008500000005 \
5.15248954 \
6.98136424 \
8.60422072 \
9.46594119 \
9.970456180000001 \
10.036205359999999 \
9.265084640000001 \
8.018576090000002 \
6.390024800000001 \
4.520687940000002 \
-0.5353562500000009 \
-0.9043407600000009 \
-1.2379343599999997 \
0.22801471000000137 \
1.715523030000002 \
3.872805240000001 \
5.75804094 \
8.62955278 \
9.0971515 \
9.667707819999999 \
9.218496712124999 \
0.24299041000000177 \
-0.9616270300000016 \
4.430872612761276 \
1.0442865273208648 \
-1.105721691919191 \
-5.835744649160084 \
-10.720986810000001 \
-13.15445875 \
-14.070156829999998 \
-12.968239597290271 \
-10.144420700820081 \
-6.015265439081091 \
-2.0883493096809684 \
1.3916308600000002 \
4.45910841 \
6.81332841725 \
8.311352630000002 \
9.478022070000002 \
9.779627320000001 \
9.64163729 \
8.683475598151814 \
7.359704078151817 \
5.269595940000002 \
3.003874510000002 \
0.8790775100000001 \
-3.4471704620462047 \
-3.2185329200000004 \
-2.6361540399999983 \
-0.3943838499999975 \
1.9132431900000029 \
4.5774048700000005 \
6.61057194 \
8.656030209999999 \
8.41856181 \
8.46306915 \
7.171430507800781 \
-0.7259188211178866 \
-2.7627457400000015 \
-0.4209354814758517 \
-1.6670345818218184 \
-5.007617263851386 \
-10.288553909984001 \
-13.552137579405942 \
-15.938044059405941 \
-15.964362490000001 \
-13.538843306169383 \
-9.886139109535954 \
-5.600389829999998 \
-1.1046530999999988 \
2.7401516800000003 \
5.538720795545445 \
7.584889489948995 \
9.029258640000002 \
9.59098781 \
9.41530678 \
8.7402754 \
7.25949795542046 \
5.204722601163887 \
2.5149840400000034 \
-0.13054857999999614 \
-2.2201870220462023 \
-5.558739611038896 \
-5.037132499999999 \
-3.350943719999997 \
-0.7245927199999971 \
2.2916929900000036 \
5.144529330000001 \
7.20867444 \
7.770162900000001 \
7.49084239 \
4.966563280000002 \
5.3899831124999995 \
-4.142607539999997 \
-4.303901300000003 \
-1.3570826038283827 \
-4.412922923828383 \
-11.827915963036306 \
-15.835543963036304 \
-15.832561762431757 \
-17.59477296770323 \
-16.85709246 \
-13.852913604000001 \
-9.32601942 \
-4.303090179874999 \
0.27912480000000095 \
3.8975919200000004 \
6.421555270000001 \
7.9947481179999995 \
8.83879712 \
8.82749239 \
8.38117927 \
7.11645173 \
5.428869065082508 \
2.850105065082511 \
-0.11793111075907392 \
-2.837811430759073 \
-4.622014571614836 \
-6.441322500000001 \
-5.043385899999999 \
-2.9789594999999975 \
0.01781326000000466 \
2.929853810000004 \
5.712098290000001 \
7.43471555 \
6.096628040000001 \
5.84973907 \
2.274239260000004 \
1.5624460528552861 \
-5.283553095315464 \
-5.33639589075 \
-5.9395086807639235 \
-10.685904561814045 \
-16.697137788290966 \
-19.003762600305627 \
-17.833915921407858 \
-17.45623875 \
-16.230473401534844 \
-12.108309860361038 \
-7.270607689856016 \
-2.220561654040404 \
1.9578419400000007 \
4.9185911867500005 \
6.400943637386262 \
7.407442982173218 \
7.98014445 \
7.522163739999999 \
6.694876699999998 \
5.25316973 \
3.331985530982903 \
0.512713201959808 \
-2.215549169131083 \
-4.820995798308167 \
-6.2930299299999986 \
-5.6694525 \
-3.991082979999997 \
-1.2926935599999965 \
1.6333027900000041 \
3.911748410000003 \
6.242716570000001 \
7.3576146399999995 \
3.8224786200000005 \
3.733913949999998 \
-0.6525707599999984 \
-0.14069028000000117 \
-6.071350819999996 \
-6.082633977147715 \
-9.712848754249574 \
-12.92754913578858 \
-20.251487998575147 \
-20.960248234448443 \
-16.990067172282775 \
-15.892253750000002 \
-13.636111404234574 \
-9.086813320957095 \
-4.02474913971103 \
0.4783722402240218 \
3.743750623187682 \
5.686731742549255 \
6.54565307 \
6.69198452 \
6.3784505000000005 \
5.47198656 \
4.31221808 \
2.8860006500000006 \
0.9520294500000008 \
-1.3118419999999962 \
-3.9989056799999974 \
-5.7071655199999975 \
-6.2777096 \
-2.9755666666666665 \
-0.9978694099999965 \
1.6354694700000039 \
3.9486036300000036 \
5.637824100000003 \
6.668013050000001 \
6.91948563 \
1.3613790300000024 \
1.4884191299999987 \
-3.394472119999997 \
-2.017989560000003 \
-5.764981389999995 \
-11.189835096634662 \
-15.963472825467454 \
-14.728401520152016 \
-19.802774836245753 \
-19.38794261388639 \
-14.196966519915666 \
-12.566472937293728 \
-9.053088051944803 \
-4.725431986448644 \
0.031315711678831404 \
2.824169935368536 \
5.397799281696829 \
6.0373252017701775 \
5.290728420000001 \
4.9512016999999995 \
3.9334459499999994 \
2.71847605 \
1.3736008499999999 \
0.16474591999999966 \
-1.4655276799999992 \
-2.7712494822442215 \
-4.672189002244222 \
-4.524488911947195 \
-3.9422797866666675 \
1.3106839799999994 \
3.116562660000003 \
5.333646340000004 \
6.505983070000003 \
6.912571780000001 \
6.75506138 \
6.03708458 \
-1.1430758499999982 \
-0.9621984600000031 \
-5.913618959999997 \
-3.836936240000002 \
-7.132196289999995 \
-11.28354995649565 \
-13.484317638736124 \
-14.043311094552001 \
-17.71330993228254 \
-14.960732269733025 \
-8.872919920000001 \
-6.759606299999998 \
-3.2382134 \
0.32723810999999947 \
3.445773380411959 \
5.281094234173418 \
5.65888229189581 \
4.88361059980998 \
3.901077779999999 \
2.1219771099999996 \
0.45288941000000005 \
-0.8641698300000002 \
-2.0881435900000005 \
-3.0214951800000005 \
-3.8078692799999994 \
-3.787906436348364 \
-4.335849505801419 \
-2.423657297742227 \
-0.4322087200000051 \
6.538346505 \
8.275666730000003 \
9.16904086 \
8.861188150000002 \
7.12483872 \
6.25864336 \
3.78129946 \
-3.699692699999998 \
-3.7748267400000017 \
-8.297811399999999 \
-5.789127240000003 \
-4.605128839999997 \
-4.691127560000002 \
-11.577360209999995 \
-11.72164229 \
-11.937720239735976 \
-8.990825519735974 \
-2.6435770746560006 \
-0.3383419700000001 \
2.5911404200000008 \
5.614807320000001 \
7.3403345799999995 \
7.391561680000001 \
5.21345113 \
3.449307289999999 \
0.1859375399999994 \
-2.1018959 \
-4.19024338 \
-5.298327109999999 \
-6.18538871 \
-5.84400248 \
-5.965369999999999 \
-5.15530761 \
-2.4494623477227746 \
0.5067785235643512 \
3.9858334189759956 \
11.626066445000001 \
12.86015618 \
12.412440669999999 \
10.424053939999999 \
7.024951809999998 \
4.70565869 \
1.4768513100000016 \
-6.322726939999997 \
-6.912180690000001 \
-10.422872299999996 \
-7.911597900000003 \
-7.41811442 \
-3.417780380000001 \
-8.655023969999997 \
-7.992151330000002 \
-5.910969154272001 \
-1.4612432400000017 \
3.4424052199999977 \
5.448694564999999 \
7.433604470000001 \
9.111324009999997 \
9.101621840000002 \
7.25956601 \
3.360338819999999 \
0.005198659999998023 \
-3.963040060000001 \
-7.220681020000001 \
-9.284777720000001 \
-9.811553989999998 \
-10.100103589999998 \
-9.244465889999999 \
-7.613612030000001 \
-4.611532830000003 \
-0.9460061887040063 \
3.143965699999992 \
8.430392899999994 \
15.76850331 \
16.211219659999998 \
14.239970179999997 \
10.531495359999996 \
5.686744869999996 \
1.954479430000001 \
-2.239426449999999 \
-8.7787339 \
-9.916741159999999 \
-14.233941649999998 \
-9.955786550000003 \
-7.66466106 \
-2.0726976800000005 \
-4.693882393135313 \
-5.055641113135316 \
-0.6020796479839996 \
5.623012797983999 \
8.118124452127999 \
9.48105011 \
10.45541033 \
10.71817071 \
9.04504997 \
5.482392359999999 \
0.21112526999999703 \
-4.513950250000001 \
-9.10822845 \
-12.33937352 \
-13.86108412 \
-13.922482729999999 \
-12.981702929999999 \
-11.085231649999999 \
-7.764035036831686 \
-4.518512956831689 \
0.9552568776959933 \
6.491422122303993 \
12.191946920511993 \
18.41767326267373 \
17.818842479999997 \
14.294640129999996 \
9.119259809999992 \
3.3327907699999946 \
-1.449254990000001 \
-6.171141589999999 \
-10.552486709999998 \
-13.620469709999998 \
-14.78458043 \
-11.435605259999999 \
-7.5210926700000025 \
-0.5815093900000001 \
-0.23884925414399927 \
-0.42370098585600013 \
5.334543477076294 \
11.200507713084692 \
10.887715508449155 \
11.52946590340966 \
11.518222420000003 \
9.883580369999997 \
7.302088049999998 \
2.393821 \
-3.653480210000001 \
-9.23885653 \
-13.41045425 \
-16.33021249 \
-16.51280814 \
-16.03292926 \
-14.15770118 \
-10.92673955 \
-7.092681726688002 \
-2.6892796833120056 \
3.323941817562236 \
9.677951652514741 \
15.058295401595835 \
19.4059825 \
17.591129979999995 \
12.770398139999992 \
6.623212479999993 \
0.5432520999999937 \
-4.725717130000001 \
-9.35239588 \
-11.117563209999998 \
-13.07922687 \
-13.684725940000002 \
-11.80010207 \
-6.576043150000003 \
0.9359115800000006 \
3.9912317312908696 \
3.91197704629537 \
8.877538860000001 \
14.762011309999998 \
12.069459750000002 \
11.809185000000003 \
10.897642380000002 \
8.508301849999997 \
4.337157489999999 \
-1.362759660000001 \
-7.617165740000001 \
-13.134641720000001 \
-16.8576427 \
-18.34167479 \
-17.868354150000002 \
-16.078954539999998 \
-13.40096017 \
-9.74101007 \
-5.079741040295972 \
0.02547958386560789 \
6.116303579999992 \
12.337747999999992 \
17.312362659999994 \
18.70267 \
15.526856409999995 \
10.193944249999992 \
3.6970323299999928 \
-2.075928210000006 \
-7.181100050000001 \
-11.204477569999998 \
-10.23127367 \
-13.026283539999998 \
-11.034688500000001 \
-12.330522089999999 \
-4.783612650000005 \
2.16022638 \
7.37966881775 \
6.257373340000002 \
13.32815419 \
16.060262350000002 \
11.32940193 \
10.411446250000001 \
8.91106625 \
5.273377459999999 \
0.7133334600000001 \
-5.084296280000001 \
-10.88445141575 \
-15.408180020000001 \
-17.80270005 \
-18.017242369999998 \
-16.324129489999997 \
-14.10159957 \
-10.726268009999998 \
-6.755997129999999 \
-2.0603896300000013 \
2.7759495999999926 \
8.686372479999992 \
13.493799389999992 \
17.804351229999995 \
16.338202499999998 \
12.847005659999997 \
7.008613929999992 \
0.8918815599999921 \
-4.372981450000006 \
-7.822112080000003 \
-11.329050800000001 \
-8.062056030000003 \
-10.290201909999999 \
-7.2003991900000015 \
-8.770008939999997 \
-2.428523800000006 \
2.7431145700000004 \
7.825739584833482 \
9.061336878687133 \
15.018300800000002 \
14.880410970000002 \
8.968014070000002 \
7.804117500000002 \
5.606147659999999 \
1.5743195799999998 \
-3.207610030000001 \
-7.643767144285572 \
-11.992880679817983 \
-14.89920674 \
-16.44116642 \
-15.49075336 \
-13.222396430000002 \
-10.43923131 \
-6.96021136 \
-2.9641603399999985 \
1.3372650100000003 \
5.751855769999994 \
10.296081059999992 \
14.277438879999995 \
16.53340998 \
12.440117500000001 \
9.133075509999996 \
3.62911966999999 \
-0.7353321300000077 \
-5.325725890000005 \
-7.921807970000002 \
-9.754671649999999 \
-4.983369630000002 \
-6.470951029999997 \
-2.8702084700000037 \
-5.9669616199999975 \
-0.12443090000000367 \
1.4928449000000001 \
7.557858019999995 \
9.675165160000002 \
12.830641420000001 \
11.242109259999996 \
5.0106001299999985 \
3.582976249999999 \
0.9526613699999995 \
-3.0906508000000015 \
-7.099217339999999 \
-10.65314311 \
-13.11600889 \
-13.94425203 \
-13.22212876 \
-11.416502000000001 \
-8.87641395 \
-5.887138909999999 \
-2.8962849 \
0.8100623000000018 \
3.68681443 \
7.419079869999995 \
10.441982859999998 \
12.044108929999997 \
13.481913409999999 \
7.47905375 \
4.741435009999994 \
0.24587948999999432 \
-2.3311304900000045 \
-5.345370330000002 \
-6.40135703 \
-6.490285889999999 \
-1.6446418900000017 \
-2.3507831899999974 \
1.126333129999999 \
-2.507616219999996 \
1.4726527399999978 \
0.3179896100000025 \
5.747606517375001 \
11.925270195249999 \
9.299718872875 \
6.111699459999999 \
-0.18341877999999978 \
-1.930334999999999 \
-4.74567356 \
-8.079680960000001 \
-10.536141878999999 \
-11.880046921375 \
-11.977071002999999 \
-10.896825179999999 \
-8.815428719999998 \
-6.711974 \
-4.198035349999999 \
-1.3252815899999997 \
0.9231064600000012 \
3.810240060000001 \
5.42237744 \
7.741670559999998 \
9.107890189999999 \
9.70800817 \
9.072746180000001 \
2.19816625 \
-0.2774539600000039 \
-2.8089908700000046 \
-4.311303870000002 \
-4.72148136 \
-4.28439125 \
-3.6617124800000003 \
1.3110529399999984 \
1.328168740000002 \
4.114842819999998 \
-0.8149241499999975 \
-0.04857462712500038 \
-1.5193900099999973 \
3.1895667182968306 \
8.699155249999999 \
5.419242972374999 \
-0.5235190159734033 \
-5.82705643 \
-7.826524999999998 \
-10.479913799999999 \
-12.481433425532448 \
-11.925760698 \
-11.000022 \
-9.823834021027102 \
-7.3339604099999995 \
-4.75504249225 \
-2.2010508899999994 \
0.08609605000000053 \
2.5012442100000003 \
4.320330100000001 \
5.71720321 \
6.63608086 \
7.00529622 \
6.231995650000001 \
5.923944610000002 \
4.167537980000002 \
-2.3189874999999995 \
-3.5044704300000022 \
-4.988171710000001 \
-4.754703459999999 \
-3.079973979999999 \
-1.9267867799999996 \
-0.40368768000000044 \
3.421416809999999 \
4.035124770000001 \
5.793331809999998 \
0.986389910000001 \
2.4219824589959 \
-1.8066807029297067 \
-0.6455638706370622 \
-1.5262035325217465 \
-1.94966000650065 \
-6.700949614538546 \
-11.0151773 \
-12.840787500000001 \
-14.96038702 \
-14.532101089516049 \
-13.626885138888888 \
-10.686051805194479 \
-6.985592509875988 \
-3.9691635130236977 \
-1.0188145570807081 \
1.5428762100000009 \
3.4837101900000005 \
5.31474459 \
6.327702350000001 \
6.74736833 \
6.63754013 \
5.792593030000001 \
4.304181820000003 \
1.9022650900000027 \
-0.31481858999999757 \
-5.341117499999999 \
-6.166260620000001 \
-5.791749439999999 \
-4.247416559999998 \
-1.9623570399999979 \
0.6779460700000006 \
2.3082196699999997 \
4.908065649999999 \
5.8157725000000005 \
3.0692442900000003 \
3.988694600000001 \
4.700407712271228 \
-2.55460673020198 \
-9.161136446644662 \
-7.5496094560543945 \
-3.8746479140414043 \
-11.964885461828816 \
-14.937435869999998 \
-16.32150375 \
-17.33884311 \
-16.058455696680333 \
-12.910765921967197 \
-8.841222380386963 \
-4.716358067431744 \
-1.0072594940505952 \
2.014755445544554 \
4.390786090000001 \
6.139843582 \
7.21074843 \
7.55717723 \
7.25488938 \
6.267846800000001 \
4.083276600000002 \
1.9457098800000034 \
-0.8818530299999964 \
-3.5627531599999966 \
-6.44161125 \
-6.13164335 \
-5.098769269999998 \
-2.5674481799999973 \
0.11961550000000376 \
2.927368200000001 \
4.86864065 \
6.101610429999999 \
7.066962959999999 \
3.7593785368536836 \
4.316616100764923 \
5.732723945519552 \
-2.359807678357164 \
-6.928534286678667 \
-3.1238936773822616 \
-9.192374818356834 \
-13.440222196405358 \
-16.834363970000002 \
-17.663982500000003 \
-17.56806746 \
-15.122415265723427 \
-11.119839294679467 \
-6.489629556669333 \
-2.1556655469296935 \
1.5595556538096191 \
4.408808917266727 \
6.328474797145287 \
7.685383674367437 \
8.4695848 \
8.30640777 \
7.39869964 \
5.754481570000001 \
3.0620396600000035 \
0.21112654000000453 \
-2.780086059999997 \
-4.904811729999998 \
-5.8214175 \
-5.000131179999998 \
-3.2610172599999974 \
-0.545253349999997 \
2.4498927300000033 \
5.203086680000002 \
6.82986848 \
6.811631200000001 \
7.24505299 \
7.949121131874999 \
6.39849608 \
6.405273138313832 \
-1.4619961110138986 \
-3.5387728310331026 \
-6.369724506049394 \
-13.208676639663965 \
-14.148573500000001 \
-17.07584132449255 \
-17.246138750000004 \
-15.92135196092891 \
-12.902848500000001 \
-8.638657234473447 \
-4.057607953579643 \
0.28996471084608477 \
3.683735166233377 \
5.947750863336334 \
7.80942662 \
8.812924114625 \
9.09090292 \
8.53995919 \
7.2488843 \
5.222502040000001 \
2.389891310000004 \
-0.6456929899999965 \
-3.342041999999996 \
-5.141313399999999 \
-3.887151249999999 \
-2.8411274699999978 \
-0.6331463399999961 \
2.0670989800000035 \
4.843729240000004 \
7.215583240000001 \
8.557314230000001 \
7.291577254875 \
7.80477379 \
9.360131562156216 \
8.362722678732126 \
6.031328250950095 \
-0.25413145497950057 \
-2.5326292656765683 \
-6.742518097440256 \
-11.386403219446944 \
-14.545951075767423 \
-16.10018956 \
-15.42323 \
-13.753058160000002 \
-10.202515343090692 \
-5.737591939068906 \
-1.2942605726927319 \
2.4502333410841084 \
5.23223482639236 \
7.125931674167415 \
8.370961743325667 \
9.03278084208421 \
9.02712349 \
8.217104385625 \
6.79064694 \
4.676135580000001 \
1.9675504900000036 \
-0.4203327199999965 \
-2.7815287199999976 \
-3.821824999999999 \
-1.0972550000000008 \
0.2813634400000009 \
2.463003920000002 \
4.837730290000002 \
6.746971150000003 \
8.80171275 \
9.56985415 \
8.139865141139115 \
9.652217708979101 \
9.412203973772376 \
6.908021808944106 \
5.113213889263926 \
2.7279462117538245 \
-5.658678983148314 \
-4.484664971749998 \
-9.8710565 \
-12.43881516360864 \
-14.10571294 \
-12.687417499999999 \
-10.57588062 \
-6.884426614213579 \
-2.8339722499999995 \
0.9053691809999993 \
3.825546345384538 \
6.1961009591540845 \
7.193009579957995 \
8.001704027222278 \
8.362191137863787 \
8.171256289621038 \
7.267991883938395 \
5.867741939999999 \
4.040989870000001 \
1.7875544400000027 \
-0.21445134999999696 \
-1.0597440399999989 \
-1.6421229200000003 \
2.3920623762376234 \
3.862483760000001 \
5.825003260000003 \
7.605253440000003 \
9.020746310000002 \
9.945094079999999 \
10.008061040000001 \
9.732495042754275 \
10.213313700254975 \
6.241727880000001 \
4.72810004 \
3.3930451607660768 \
0.7077135256474358 \
0.0668916446204629 \
-3.5899708470847087 \
-8.445390521838908 \
-12.282945975445546 \
-10.890913279999998 \
-9.429399999999998 \
-6.726697059999999 \
-2.9740167800000004 \
0.31728694380561984 \
3.1713205186768674 \
5.09009674 \
6.192651492100789 \
6.761059807730773 \
7.225365060000001 \
7.107047769999999 \
6.646191354989502 \
5.734181444019402 \
4.830493439999999 \
3.6178313621122116 \
1.7661704021122133 \
1.157911257029705 \
0.4756709370297028 \
1.5425566162376216 \
6.555587475000001 \
7.817016690000003 \
9.461376050000002 \
9.888644840000001 \
10.73572964 \
10.67190911 \
9.503258680000002 \
10.651159982498251 \
7.350259619288072 \
4.2726635900000005 \
2.510985190000001 \
1.375109668125 \
-0.31532630000000017 \
-0.15153885160283903 \
-4.88311095269673 \
-8.775321746688 \
-9.877872813312 \
-7.9547761888799995 \
-5.688097475 \
-2.17625281 \
1.2282471699999986 \
4.04660437 \
5.784825489999999 \
6.471516510000001 \
6.4243915 \
6.028410397875 \
5.514131829999999 \
4.97110174 \
4.482007632486752 \
3.908538910766077 \
3.4149491000000007 \
3.017002662197781 \
2.0721368100789928 \
2.731397561983999 \
3.1369792780159997 \
5.207367049119999 \
11.592505365000003 \
12.411868430000002 \
13.379487150000001 \
13.118627060000001 \
12.24191127 \
11.023349049999998 \
9.207269470000002 \
7.196220230000001 \
5.13710869 \
5.599980962749999 \
-0.2135152099999993 \
-0.6967574131163116 \
-1.6920980475702432 \
-3.2626664207500005 \
-3.5030330582178197 \
-4.821288246355882 \
-4.6465881244111165 \
-3.640700615055998 \
-0.6283930949999981 \
2.9847682899999994 \
5.681748350000001 \
7.294780282124999 \
7.607435260000001 \
6.8983740811250005 \
5.136022181906808 \
3.865882717146715 \
2.9794542900000005 \
2.13367287025 \
1.8456011099999998 \
1.3886164700000003 \
1.5028884500000004 \
2.071094690000001 \
3.4615424866006608 \
4.975128192608 \
6.675734537391998 \
9.790908554847997 \
17.4856017 \
18.046677100000004 \
17.58982527 \
15.830212259999998 \
13.451968209999997 \
10.434753129999999 \
8.03516913 \
5.2195016800000005 \
2.56049707 \
4.4099876428892895 \
-2.343982703354663 \
-3.8103926099999996 \
-3.2035689300000003 \
-5.242317383738375 \
-3.258175364799997 \
-1.773577263072306 \
-0.8813608344985497 \
1.8070425400000023 \
5.370475205000002 \
8.54299111 \
9.516214043970605 \
9.528030022377237 \
8.2258550159984 \
6.071618779252927 \
4.06405441 \
1.4389001499999996 \
-0.08294918958104236 \
-0.7890237027452739 \
-0.7650728999999994 \
-0.65097562 \
0.43317444000000055 \
2.7446037982838285 \
4.364018700750074 \
8.026927059999998 \
11.161398739999997 \
15.062656539999999 \
23.805144835000004 \
23.630709529999997 \
21.593179209999995 \
18.028973779999994 \
14.047814219999996 \
10.25637473 \
6.20568351 \
2.99149887 \
-0.09299703999999942 \
-2.9503303399999994 \
-5.09836602 \
-5.57436002 \
-3.782903350000001 \
-0.9289168356159998 \
-0.616553784384001 \
2.2937910251680007 \
4.968030060000002 \
8.229773020000003 \
11.576524340000002 \
13.81750074 \
14.047241489999998 \
12.482554560000002 \
9.458748089999998 \
5.216694019999999 \
1.9346180199999998 \
-1.1548640219999993 \
-3.07957112 \
-3.6601578900000002 \
-2.801770499999999 \
-1.8841759399999998 \
0.21491708000000104 \
3.6488985279040005 \
6.693402182095997 \
11.706467641855994 \
16.740268759999996 \
21.192354039999998 \
29.24797806219378 \
28.158044699999998 \
24.344395119999994 \
19.065486989999993 \
13.401296009999994 \
9.042236489999999 \
4.66690293 \
0.7961039800000007 \
-2.392379329999999 \
-4.6817053335 \
-6.45087576 \
-6.750237778777878 \
-3.960006468603141 \
0.28999343822417745 \
2.831567111928808 \
7.209671060000002 \
10.969054920000005 \
14.215768840000006 \
16.747691785821416 \
17.54796668 \
16.3112094 \
13.252820660000001 \
8.84847071 \
3.7236429300000005 \
-0.5468063889861015 \
-3.6511353102810267 \
-5.45935506 \
-5.44465912025 \
-3.8483956299999993 \
-2.042866029999999 \
1.325789030000001 \
5.236483536478351 \
9.822464156912305 \
15.369808659999993 \
21.168915859999995 \
26.660851919999995 \
