# Supplementary material for: Strategies for Enhancing the Dielectric Constant of Organic Materials
Source: J Phys Chem C Nanomater Interfaces. 2022 Oct 10;126(45):19462–9. doi: 10.1021/acs.jpcc.2c05682 (PMC9677499; doi:10.1021/acs.jpcc.2c05682)
Supplement: Supplementary file 2 — jp2c05682_si_002.zip [file jp2c05682_si_002.zip › MD_SI/bteg2/bteg2_qforce.itp]

;
;           ____         ______
;          / __ \       |  ____|
;         | |  | |______| |__ ___  _ __ ___ ___
;         | |  | |______|  __/ _ \| '__/ __/ _ \
;         | |__| |      | | | (_) | | | (_|  __/
;          \___\_\      |_|  \___/|_|  \___\___|
;
;          Selim Sami, Maximilian F.S.J. Menger
;             University of Groningen - 2020
;          ====================================
;
; lj: gromos, charges: cm5
; NB fitting: True, fragment_fitting: available
; urey: True, cross_bond_angle: False
;

[ atomtypes ]
;   name     mass   charge  t           c6          c12
      CF   0.0000   0.0000  A  1.92695e-03  3.35812e-06
      HC   0.0000   0.0000  A  8.46400e-05  1.51290e-08
   OEOpt   0.0000   0.0000  A  3.08914e-03  4.77422e-06
      OE   0.0000   0.0000  A  2.26195e-03  1.21000e-06
       C   0.0000   0.0000  A  2.34062e-03  4.93728e-06

[ nonbond_params ]
;  name1    name2   type             c6            c12
      CF       CF      1    1.92695e-03     3.35812e-06
      CF       HC      1    4.03853e-04     2.25400e-07
      CF    OEOpt      1    2.43980e-03     4.00405e-06
      CF       OE      1    2.08774e-03     2.01577e-06
       C       CF      1    2.12374e-03     4.07185e-06
      HC       HC      1    8.46400e-05     1.51290e-08
      HC    OEOpt      1    5.11336e-04     2.68755e-07
      HC       OE      1    4.37552e-04     1.35300e-07
       C       HC      1    4.45096e-04     2.73306e-07
   OEOpt    OEOpt      1    3.08914e-03     4.77422e-06
      OE    OEOpt      1    2.64338e-03     2.40350e-06
       C    OEOpt      1    2.68896e-03     4.85507e-06
      OE       OE      1    2.26195e-03     1.21000e-06
       C       OE      1    2.30095e-03     2.44420e-06
       C        C      1    2.34062e-03     4.93728e-06

[ pairtypes ]
;  name1    name2   type             c6            c12
      HC       HC      1    8.46400e-05     1.51290e-08
      HC    OEOpt      1    5.11336e-04     2.68755e-07
      HC       OE      1    4.37552e-04     1.38375e-07
       C       HC      1    4.45096e-04     2.25951e-07
   OEOpt    OEOpt      1    3.08914e-03     4.77423e-06
      OE    OEOpt      1    2.64338e-03     2.45812e-06
       C    OEOpt      1    2.68896e-03     4.01385e-06
      OE       OE      1    2.26195e-03     1.26563e-06
       C       OE      1    2.30095e-03     2.06662e-06
       C        C      1    2.34062e-03     3.37457e-06

#include "./cmap.itp"

[ moleculetype ]
;name nrexcl
bteg2      3

[ atoms ]
;  nr     type resnr resnm   atom cgrp     charge      mass
    1       CF     1   MOL     C1    1   -0.00100  12.01070
    2       CF     1   MOL     C2    2   -0.00100  12.01070
    3       CF     1   MOL     C3    3   -0.00100  12.01070
    4       CF     1   MOL     C4    4   -0.00415  12.01070
    5       CF     1   MOL     C5    5   -0.00100  12.01070
    6       CF     1   MOL     C6    6   -0.00100  12.01070
    7       CF     1   MOL     C7    7   -0.00100  12.01070
    8       CF     1   MOL     C8    8   -0.00100  12.01070
    9       CF     1   MOL     C9    9   -0.00100  12.01070
   10       CF     1   MOL    C10   10   -0.00415  12.01070
   11       CF     1   MOL    C11   11   -0.00100  12.01070
   12       CF     1   MOL    C12   12   -0.00100  12.01070
   13       CF     1   MOL    C13   13   -0.00100  12.01070
   14       CF     1   MOL    C14   14   -0.00100  12.01070
   15       CF     1   MOL    C15   15   -0.00100  12.01070
   16       CF     1   MOL    C16   16   -0.00100  12.01070
   17       CF     1   MOL    C17   17   -0.00100  12.01070
   18       CF     1   MOL    C18   18   -0.00100  12.01070
   19       CF     1   MOL    C19   19   -0.00100  12.01070
   20       CF     1   MOL    C20   20   -0.00100  12.01070
   21       CF     1   MOL    C21   21   -0.00146  12.01070
   22       CF     1   MOL    C22   22   -0.00100  12.01070
   23       CF     1   MOL    C23   23   -0.00146  12.01070
   24       CF     1   MOL    C24   24   -0.00220  12.01070
   25       CF     1   MOL    C25   25   -0.00220  12.01070
   26       CF     1   MOL    C26   26    0.00453  12.01070
   27       CF     1   MOL    C27   27    0.00174  12.01070
   28       CF     1   MOL    C28   28    0.00174  12.01070
   29       CF     1   MOL    C29   29    0.00453  12.01070
   30       CF     1   MOL    C30   30    0.01774  12.01070
   31       CF     1   MOL    C31   31   -0.00100  12.01070
   32       CF     1   MOL    C32   32   -0.00100  12.01070
   33       CF     1   MOL    C33   33   -0.00100  12.01070
   34       CF     1   MOL    C34   34   -0.00415  12.01070
   35       CF     1   MOL    C35   35   -0.00100  12.01070
   36       CF     1   MOL    C36   36   -0.00100  12.01070
   37       CF     1   MOL    C37   37   -0.00100  12.01070
   38       CF     1   MOL    C38   38   -0.00100  12.01070
   39       CF     1   MOL    C39   39   -0.00100  12.01070
   40       CF     1   MOL    C40   40   -0.00415  12.01070
   41       CF     1   MOL    C41   41   -0.00100  12.01070
   42       CF     1   MOL    C42   42   -0.00100  12.01070
   43       CF     1   MOL    C43   43   -0.00100  12.01070
   44       CF     1   MOL    C44   44   -0.00100  12.01070
   45       CF     1   MOL    C45   45   -0.00100  12.01070
   46       CF     1   MOL    C46   46   -0.00100  12.01070
   47       CF     1   MOL    C47   47   -0.00100  12.01070
   48       CF     1   MOL    C48   48   -0.00100  12.01070
   49       CF     1   MOL    C49   49   -0.00100  12.01070
   50       CF     1   MOL    C50   50   -0.00100  12.01070
   51       CF     1   MOL    C51   51   -0.00146  12.01070
   52       CF     1   MOL    C52   52   -0.00100  12.01070
   53       CF     1   MOL    C53   53   -0.00146  12.01070
   54       CF     1   MOL    C54   54   -0.00220  12.01070
   55       CF     1   MOL    C55   55   -0.00220  12.01070
   56       CF     1   MOL    C56   56    0.00453  12.01070
   57       CF     1   MOL    C57   57    0.00174  12.01070
   58       CF     1   MOL    C58   58    0.00174  12.01070
   59       CF     1   MOL    C59   59    0.00453  12.01070
   60       CF     1   MOL    C60   60    0.01774  12.01070
   61        C     1   MOL    C61   61   -0.00012  12.01070
   62        C     1   MOL    C62   62    0.24102  12.01070
   63    OEOpt     1   MOL     O1   63   -0.26694  15.99940
   64       OE     1   MOL     O2   64   -0.16949  15.99940
   65        C     1   MOL    C63   65   -0.05334  12.01070
   66       HC     1   MOL     H1   66    0.11421   1.00794
   67       HC     1   MOL     H2   67    0.11421   1.00794
   68        C     1   MOL    C64   68   -0.06229  12.01070
   69       HC     1   MOL     H3   69    0.09608   1.00794
   70       HC     1   MOL     H4   70    0.09608   1.00794
   71       OE     1   MOL     O3   71   -0.24763  15.99940
   72        C     1   MOL    C65   72   -0.06328  12.01070
   73       HC     1   MOL     H5   73    0.09608   1.00794
   74       HC     1   MOL     H6   74    0.09608   1.00794
   75        C     1   MOL    C66   75   -0.06328  12.01070
   76       HC     1   MOL     H7   76    0.09608   1.00794
   77       HC     1   MOL     H8   77    0.09608   1.00794
   78       OE     1   MOL     O4   78   -0.24763  15.99940
   79        C     1   MOL    C67   79   -0.06394  12.01070
   80       HC     1   MOL     H9   80    0.09608   1.00794
   81       HC     1   MOL    H10   81    0.09608   1.00794
   82        C     1   MOL    C68   82   -0.06580  12.01070
   83       HC     1   MOL    H11   83    0.09285   1.00794
   84       HC     1   MOL    H12   84    0.09285   1.00794
   85       OE     1   MOL     O5   85   -0.25994  15.99940
   86        C     1   MOL    C69   86   -0.13437  12.01070
   87       HC     1   MOL    H13   87    0.09285   1.00794
   88       HC     1   MOL    H14   88    0.09285   1.00794
   89       HC     1   MOL    H15   89    0.09285   1.00794
   90        C     1   MOL    C70   90    0.24102  12.01070
   91    OEOpt     1   MOL     O6   91   -0.26694  15.99940
   92       OE     1   MOL     O7   92   -0.16949  15.99940
   93        C     1   MOL    C71   93   -0.05334  12.01070
   94       HC     1   MOL    H16   94    0.11421   1.00794
   95       HC     1   MOL    H17   95    0.11421   1.00794
   96        C     1   MOL    C72   96   -0.06229  12.01070
   97       HC     1   MOL    H18   97    0.09608   1.00794
   98       HC     1   MOL    H19   98    0.09608   1.00794
   99       OE     1   MOL     O8   99   -0.24763  15.99940
  100        C     1   MOL    C73  100   -0.06328  12.01070
  101       HC     1   MOL    H20  101    0.09608   1.00794
  102       HC     1   MOL    H21  102    0.09608   1.00794
  103        C     1   MOL    C74  103   -0.06328  12.01070
  104       HC     1   MOL    H22  104    0.09608   1.00794
  105       HC     1   MOL    H23  105    0.09608   1.00794
  106       OE     1   MOL     O9  106   -0.24763  15.99940
  107        C     1   MOL    C75  107   -0.06394  12.01070
  108       HC     1   MOL    H24  108    0.09608   1.00794
  109       HC     1   MOL    H25  109    0.09608   1.00794
  110        C     1   MOL    C76  110   -0.06580  12.01070
  111       HC     1   MOL    H26  111    0.09285   1.00794
  112       HC     1   MOL    H27  112    0.09285   1.00794
  113       OE     1   MOL    O10  113   -0.25994  15.99940
  114        C     1   MOL    C77  114   -0.13437  12.01070
  115       HC     1   MOL    H28  115    0.09285   1.00794
  116       HC     1   MOL    H29  116    0.09285   1.00794
  117       HC     1   MOL    H30  117    0.09285   1.00794

[ bonds ]
;   ai    aj     f        r0        kb
     1     2     1   0.14578    196447
     1     5     1   0.14578    196447
     1    19     1   0.14051    292356
     2     3     1   0.14578    196447
     2    15     1   0.14051    292356
     3     4     1   0.14537    201780
     3     6     1   0.14051    292356
     4     5     1   0.14537    201780
     4    27     1   0.14069    286331
     5    23     1   0.14079    285808
     6     7     1   0.14578    196447
     6    10     1   0.14537    201780
     7     8     1   0.14578    196447
     7    14     1   0.14051    292356
     8     9     1   0.14578    196447
     8    46     1   0.14051    292356
     9    10     1   0.14537    201780
     9    51     1   0.14079    285808
    10    28     1   0.14069    286331
    11    12     1   0.14578    196447
    11    15     1   0.14578    196447
    11    18     1   0.14051    292356
    12    13     1   0.14578    196447
    12    42     1   0.14051    292356
    13    14     1   0.14578    196447
    13    47     1   0.14051    292356
    14    15     1   0.14578    196447
    16    17     1   0.14578    196447
    16    20     1   0.14578    196447
    16    38     1   0.14051    292356
    17    18     1   0.14578    196447
    17    43     1   0.14051    292356
    18    19     1   0.14578    196447
    19    20     1   0.14578    196447
    20    22     1   0.14051    292356
    21    22     1   0.14568    197612
    21    25     1   0.14542    198644
    21    39     1   0.14079    285808
    22    23     1   0.14568    197612
    23    24     1   0.14542    198644
    24    25     1   0.14763    179699
    24    26     1   0.13950    308797
    25    59     1   0.13950    308797
    26    27     1   0.14467    208354
    26    30     1   0.14953    170250
    27    28     1   0.14555    201712
    28    29     1   0.14467    208354
    29    30     1   0.14953    170250
    29    55     1   0.13950    308797
    30    60     1   0.16104     45167
    30    61     1   0.15113    176647
    31    32     1   0.14578    196447
    31    35     1   0.14578    196447
    31    49     1   0.14051    292356
    32    33     1   0.14578    196447
    32    45     1   0.14051    292356
    33    34     1   0.14537    201780
    33    36     1   0.14051    292356
    34    35     1   0.14537    201780
    34    57     1   0.14069    286331
    35    53     1   0.14079    285808
    36    37     1   0.14578    196447
    36    40     1   0.14537    201780
    37    38     1   0.14578    196447
    37    44     1   0.14051    292356
    38    39     1   0.14578    196447
    39    40     1   0.14537    201780
    40    58     1   0.14069    286331
    41    42     1   0.14578    196447
    41    45     1   0.14578    196447
    41    48     1   0.14051    292356
    42    43     1   0.14578    196447
    43    44     1   0.14578    196447
    44    45     1   0.14578    196447
    46    47     1   0.14578    196447
    46    50     1   0.14578    196447
    47    48     1   0.14578    196447
    48    49     1   0.14578    196447
    49    50     1   0.14578    196447
    50    52     1   0.14051    292356
    51    52     1   0.14568    197612
    51    55     1   0.14542    198644
    52    53     1   0.14568    197612
    53    54     1   0.14542    198644
    54    55     1   0.14763    179699
    54    56     1   0.13950    308797
    56    57     1   0.14467    208354
    56    60     1   0.14953    170250
    57    58     1   0.14555    201712
    58    59     1   0.14467    208354
    59    60     1   0.14953    170250
    60    61     1   0.15113    176647
    61    62     1   0.15216    135464
    61    90     1   0.15216    135464
    62    63     1   0.12180    650099
    62    64     1   0.13556    235160
    64    65     1   0.14523    152836
    65    66     1   0.11026    292313
    65    67     1   0.11026    292313
    65    68     1   0.15221    184257
    68    69     1   0.11112    266741
    68    70     1   0.11112    266741
    68    71     1   0.14195    205531
    71    72     1   0.14237    199332
    72    73     1   0.11107    267685
    72    74     1   0.11107    267685
    72    75     1   0.15238    190508
    75    76     1   0.11107    267685
    75    77     1   0.11107    267685
    75    78     1   0.14237    199332
    78    79     1   0.14243    198734
    79    80     1   0.11107    267611
    79    81     1   0.11107    267611
    79    82     1   0.15238    189358
    82    83     1   0.11116    265077
    82    84     1   0.11116    265077
    82    85     1   0.14215    200340
    85    86     1   0.14203    203204
    86    87     1   0.11074    274539
    86    88     1   0.11074    274539
    86    89     1   0.11074    274539
    90    91     1   0.12180    650099
    90    92     1   0.13556    235160
    92    93     1   0.14523    152836
    93    94     1   0.11026    292313
    93    95     1   0.11026    292313
    93    96     1   0.15221    184257
    96    97     1   0.11112    266741
    96    98     1   0.11112    266741
    96    99     1   0.14195    205531
    99   100     1   0.14237    199332
   100   101     1   0.11107    267685
   100   102     1   0.11107    267685
   100   103     1   0.15238    190508
   103   104     1   0.11107    267685
   103   105     1   0.11107    267685
   103   106     1   0.14237    199332
   106   107     1   0.14243    198734
   107   108     1   0.11107    267611
   107   109     1   0.11107    267611
   107   110     1   0.15238    189358
   110   111     1   0.11116    265077
   110   112     1   0.11116    265077
   110   113     1   0.14215    200340
   113   114     1   0.14203    203204
   114   115     1   0.11074    274539
   114   116     1   0.11074    274539
   114   117     1   0.11074    274539

[ angles ]
;   ai    aj    ak     f        th0          kth
     1     2     3     5    107.987      345.410   0.23585    48158.551
     1     2    15     5    119.993      305.264   0.24793    30741.922
     1     5     4     5    107.869      337.022   0.23535    49748.389
     1     5    23     5    120.178      332.562   0.24841    30233.117
     1    19    18     5    119.993      305.264   0.24793    30741.922
     1    19    20     5    119.993      305.264   0.24793    30741.922
     2     1     5     5    107.987      345.410   0.23585    48158.551
     2     1    19     5    119.993      305.264   0.24793    30741.922
     2     3     4     5    107.869      337.022   0.23535    49748.389
     2     3     6     5    119.993      305.264   0.24793    30741.922
     2    15    11     5    119.993      305.264   0.24793    30741.922
     2    15    14     5    119.993      305.264   0.24793    30741.922
     3     2    15     5    119.993      305.264   0.24793    30741.922
     3     4     5     5    108.350      345.386   0.23574    50584.132
     3     4    27     5    119.702      328.246   0.24737    30714.250
     3     6     7     5    119.993      305.264   0.24793    30741.922
     3     6    10     5    119.994      292.223   0.24758    31401.001
     4     3     6     5    119.994      292.223   0.24758    31401.001
     4     5    23     5    119.479      300.604   0.24718    32047.403
     4    27    26     5    121.058      256.977   0.24845    33143.834
     4    27    28     5    119.984      278.999   0.24789    30554.152
     5     1    19     5    119.993      305.264   0.24793    30741.922
     5     4    27     5    119.702      328.246   0.24737    30714.250
     5    23    22     5    119.698      305.288   0.24773    32092.438
     5    23    24     5    120.591      296.958   0.24861    32340.959
     6     7     8     5    107.987      345.410   0.23585    48158.551
     6     7    14     5    119.993      305.264   0.24793    30741.922
     6    10     9     5    108.350      345.386   0.23574    50584.132
     6    10    28     5    119.702      328.246   0.24737    30714.250
     7     6    10     5    107.869      337.022   0.23535    49748.389
     7     8     9     5    107.987      345.410   0.23585    48158.551
     7     8    46     5    119.993      305.264   0.24793    30741.922
     7    14    13     5    119.993      305.264   0.24793    30741.922
     7    14    15     5    119.993      305.264   0.24793    30741.922
     8     7    14     5    119.993      305.264   0.24793    30741.922
     8     9    10     5    107.869      337.022   0.23535    49748.389
     8     9    51     5    120.178      332.562   0.24841    30233.117
     8    46    47     5    119.993      305.264   0.24793    30741.922
     8    46    50     5    119.993      305.264   0.24793    30741.922
     9     8    46     5    119.993      305.264   0.24793    30741.922
     9    10    28     5    119.702      328.246   0.24737    30714.250
     9    51    52     5    119.698      305.288   0.24773    32092.438
     9    51    55     5    120.591      296.958   0.24861    32340.959
    10     9    51     5    119.479      300.604   0.24718    32047.403
    10    28    27     5    119.984      278.999   0.24789    30554.152
    10    28    29     5    121.058      256.977   0.24845    33143.834
    11    12    13     5    107.987      345.410   0.23585    48158.551
    11    12    42     5    119.993      305.264   0.24793    30741.922
    11    15    14     5    107.987      345.410   0.23585    48158.551
    11    18    17     5    119.993      305.264   0.24793    30741.922
    11    18    19     5    119.993      305.264   0.24793    30741.922
    12    11    15     5    107.987      345.410   0.23585    48158.551
    12    11    18     5    119.993      305.264   0.24793    30741.922
    12    13    14     5    107.987      345.410   0.23585    48158.551
    12    13    47     5    119.993      305.264   0.24793    30741.922
    12    42    41     5    119.993      305.264   0.24793    30741.922
    12    42    43     5    119.993      305.264   0.24793    30741.922
    13    12    42     5    119.993      305.264   0.24793    30741.922
    13    14    15     5    107.987      345.410   0.23585    48158.551
    13    47    46     5    119.993      305.264   0.24793    30741.922
    13    47    48     5    119.993      305.264   0.24793    30741.922
    14    13    47     5    119.993      305.264   0.24793    30741.922
    15    11    18     5    119.993      305.264   0.24793    30741.922
    16    17    18     5    107.987      345.410   0.23585    48158.551
    16    17    43     5    119.993      305.264   0.24793    30741.922
    16    20    19     5    107.987      345.410   0.23585    48158.551
    16    20    22     5    119.993      305.264   0.24793    30741.922
    16    38    37     5    119.993      305.264   0.24793    30741.922
    16    38    39     5    119.993      305.264   0.24793    30741.922
    17    16    20     5    107.987      345.410   0.23585    48158.551
    17    16    38     5    119.993      305.264   0.24793    30741.922
    17    18    19     5    107.987      345.410   0.23585    48158.551
    17    43    42     5    119.993      305.264   0.24793    30741.922
    17    43    44     5    119.993      305.264   0.24793    30741.922
    18    17    43     5    119.993      305.264   0.24793    30741.922
    18    19    20     5    107.987      345.410   0.23585    48158.551
    19    20    22     5    119.993      305.264   0.24793    30741.922
    20    16    38     5    119.993      305.264   0.24793    30741.922
    20    22    21     5    120.231      298.070   0.24815    30865.037
    20    22    23     5    120.231      298.070   0.24815    30865.037
    21    22    23     5    108.122      318.898   0.23590    49096.548
    21    25    24     5    107.668      316.087   0.23659    45566.424
    21    25    59     5    119.850      273.407   0.24658    36254.203
    21    39    38     5    120.178      332.562   0.24841    30233.117
    21    39    40     5    119.479      300.604   0.24718    32047.403
    22    21    25     5    108.271      394.267   0.23591    47703.009
    22    21    39     5    119.698      305.288   0.24773    32092.438
    22    23    24     5    108.271      394.267   0.23591    47703.009
    23    24    25     5    107.668      316.087   0.23659    45566.424
    23    24    26     5    119.850      273.407   0.24658    36254.203
    24    25    59     5    121.043      330.049   0.25000    30459.111
    24    26    27     5    119.516      280.084   0.24552    39444.751
    24    26    30     5    122.807      267.403   0.25382    25677.833
    25    21    39     5    120.591      296.958   0.24861    32340.959
    25    24    26     5    121.043      330.049   0.25000    30459.111
    25    59    58     5    119.516      280.084   0.24552    39444.751
    25    59    60     5    122.807      267.403   0.25382    25677.833
    26    27    28     5    108.653      369.749   0.23577    49767.019
    26    30    29     5    105.525      274.637   0.23810    38332.143
    26    30    60     5    115.867      253.382   0.26326    21281.880
    26    30    61     5    125.965      223.299   0.26785    13600.627
    27    26    30     5    108.049      364.821   0.23811    35834.321
    27    28    29     5    108.653      369.749   0.23577    49767.019
    28    29    30     5    108.049      364.821   0.23811    35834.321
    28    29    55     5    119.516      280.084   0.24552    39444.751
    29    30    60     5    115.867      253.382   0.26326    21281.880
    29    30    61     5    125.965      223.299   0.26785    13600.627
    29    55    51     5    119.850      273.407   0.24658    36254.203
    29    55    54     5    121.043      330.049   0.25000    30459.111
    30    29    55     5    122.807      267.403   0.25382    25677.833
    30    60    56     5    115.867      253.382   0.26326    21281.880
    30    60    59     5    115.867      253.382   0.26326    21281.880
    30    61    62     5    118.043      184.911   0.26003    25653.733
    30    61    90     5    118.043      184.911   0.26003    25653.733
    31    32    33     5    107.987      345.410   0.23585    48158.551
    31    32    45     5    119.993      305.264   0.24793    30741.922
    31    35    34     5    107.869      337.022   0.23535    49748.389
    31    35    53     5    120.178      332.562   0.24841    30233.117
    31    49    48     5    119.993      305.264   0.24793    30741.922
    31    49    50     5    119.993      305.264   0.24793    30741.922
    32    31    35     5    107.987      345.410   0.23585    48158.551
    32    31    49     5    119.993      305.264   0.24793    30741.922
    32    33    34     5    107.869      337.022   0.23535    49748.389
    32    33    36     5    119.993      305.264   0.24793    30741.922
    32    45    41     5    119.993      305.264   0.24793    30741.922
    32    45    44     5    119.993      305.264   0.24793    30741.922
    33    32    45     5    119.993      305.264   0.24793    30741.922
    33    34    35     5    108.350      345.386   0.23574    50584.132
    33    34    57     5    119.702      328.246   0.24737    30714.250
    33    36    37     5    119.993      305.264   0.24793    30741.922
    33    36    40     5    119.994      292.223   0.24758    31401.001
    34    33    36     5    119.994      292.223   0.24758    31401.001
    34    35    53     5    119.479      300.604   0.24718    32047.403
    34    57    56     5    121.058      256.977   0.24845    33143.834
    34    57    58     5    119.984      278.999   0.24789    30554.152
    35    31    49     5    119.993      305.264   0.24793    30741.922
    35    34    57     5    119.702      328.246   0.24737    30714.250
    35    53    52     5    119.698      305.288   0.24773    32092.438
    35    53    54     5    120.591      296.958   0.24861    32340.959
    36    37    38     5    107.987      345.410   0.23585    48158.551
    36    37    44     5    119.993      305.264   0.24793    30741.922
    36    40    39     5    108.350      345.386   0.23574    50584.132
    36    40    58     5    119.702      328.246   0.24737    30714.250
    37    36    40     5    107.869      337.022   0.23535    49748.389
    37    38    39     5    107.987      345.410   0.23585    48158.551
    37    44    43     5    119.993      305.264   0.24793    30741.922
    37    44    45     5    119.993      305.264   0.24793    30741.922
    38    37    44     5    119.993      305.264   0.24793    30741.922
    38    39    40     5    107.869      337.022   0.23535    49748.389
    39    40    58     5    119.702      328.246   0.24737    30714.250
    40    58    57     5    119.984      278.999   0.24789    30554.152
    40    58    59     5    121.058      256.977   0.24845    33143.834
    41    42    43     5    107.987      345.410   0.23585    48158.551
    41    45    44     5    107.987      345.410   0.23585    48158.551
    41    48    47     5    119.993      305.264   0.24793    30741.922
    41    48    49     5    119.993      305.264   0.24793    30741.922
    42    41    45     5    107.987      345.410   0.23585    48158.551
    42    41    48     5    119.993      305.264   0.24793    30741.922
    42    43    44     5    107.987      345.410   0.23585    48158.551
    43    44    45     5    107.987      345.410   0.23585    48158.551
    45    41    48     5    119.993      305.264   0.24793    30741.922
    46    47    48     5    107.987      345.410   0.23585    48158.551
    46    50    49     5    107.987      345.410   0.23585    48158.551
    46    50    52     5    119.993      305.264   0.24793    30741.922
    47    46    50     5    107.987      345.410   0.23585    48158.551
    47    48    49     5    107.987      345.410   0.23585    48158.551
    48    49    50     5    107.987      345.410   0.23585    48158.551
    49    50    52     5    119.993      305.264   0.24793    30741.922
    50    52    51     5    120.231      298.070   0.24815    30865.037
    50    52    53     5    120.231      298.070   0.24815    30865.037
    51    52    53     5    108.122      318.898   0.23590    49096.548
    51    55    54     5    107.668      316.087   0.23659    45566.424
    52    51    55     5    108.271      394.267   0.23591    47703.009
    52    53    54     5    108.271      394.267   0.23591    47703.009
    53    54    55     5    107.668      316.087   0.23659    45566.424
    53    54    56     5    119.850      273.407   0.24658    36254.203
    54    56    57     5    119.516      280.084   0.24552    39444.751
    54    56    60     5    122.807      267.403   0.25382    25677.833
    55    54    56     5    121.043      330.049   0.25000    30459.111
    56    57    58     5    108.653      369.749   0.23577    49767.019
    56    60    59     5    105.525      274.637   0.23810    38332.143
    56    60    61     5    125.965      223.299   0.26785    13600.627
    57    56    60     5    108.049      364.821   0.23811    35834.321
    57    58    59     5    108.653      369.749   0.23577    49767.019
    58    59    60     5    108.049      364.821   0.23811    35834.321
    59    60    61     5    125.965      223.299   0.26785    13600.627
    60    61    62     5    118.043      184.911   0.26003    25653.733
    60    61    90     5    118.043      184.911   0.26003    25653.733
    61    62    63     5    126.370      253.822   0.24489    48370.627
    61    62    64     5    108.477      218.964   0.23368    62014.413
    61    90    91     5    126.370      253.822   0.24489    48370.627
    61    90    92     5    108.477      218.964   0.23368    62014.413
    62    61    90     5    112.504      118.046   0.25304    30707.636
    62    64    65     5    115.392      407.779   0.23739    32628.249
    63    62    64     5    125.152      555.524   0.22853    71346.134
    64    65    66     5    109.435      368.686   0.20954    25367.154
    64    65    67     5    109.435      368.686   0.20954    25367.154
    64    65    68     5    106.022      520.349   0.23762    25339.354
    65    68    69     5    110.210      364.315   0.21726    10435.377
    65    68    70     5    110.210      364.315   0.21726    10435.377
    65    68    71     5    106.594      452.695   0.23592    25554.573
    66    65    67     5    108.613      232.353   0.17909     8157.872
    66    65    68     5    111.643      266.719   0.21841    18507.240
    67    65    68     5    111.643      266.719   0.21841    18507.240
    68    71    72     5    112.240      549.551   0.23604     4293.887
    69    68    70     5    107.836      247.294   0.17961    11021.585
    69    68    71     5    111.006      407.753   0.20930    25077.418
    70    68    71     5    111.006      407.753   0.20930    25077.418
    71    72    73     5    110.779      400.473   0.20935    24488.140
    71    72    74     5    110.779      400.473   0.20935    24488.140
    71    72    75     5    107.345      454.027   0.23754    37877.226
    72    75    76     5    109.978      323.853   0.21707    17059.907
    72    75    77     5    109.978      323.853   0.21707    17059.907
    72    75    78     5    107.345      454.027   0.23754    37877.226
    73    72    74     5    107.990      240.075   0.17970    11223.912
    73    72    75     5    109.978      323.853   0.21707    17059.907
    74    72    75     5    109.978      323.853   0.21707    17059.907
    75    78    79     5    112.225      554.731   0.23642     3645.169
    76    75    77     5    107.990      240.075   0.17970    11223.912
    76    75    78     5    110.779      400.473   0.20935    24488.140
    77    75    78     5    110.779      400.473   0.20935    24488.140
    78    79    80     5    110.736      400.913   0.20934    24664.183
    78    79    81     5    110.736      400.913   0.20934    24664.183
    78    79    82     5    107.527      462.940   0.23786    32887.396
    79    82    83     5    109.911      310.191   0.21706    17539.002
    79    82    84     5    109.911      310.191   0.21706    17539.002
    79    82    85     5    107.418      454.939   0.23748    37994.668
    80    79    81     5    107.977      243.617   0.17969    10861.010
    80    79    82     5    109.935      322.169   0.21702    17373.504
    81    79    82     5    109.935      322.169   0.21702    17373.504
    82    85    86     5    111.959      552.688   0.23554    20249.428
    83    82    84     5    107.848      247.158   0.17969    11097.771
    83    82    85     5    110.881      393.915   0.20936    25974.062
    84    82    85     5    110.881      393.915   0.20936    25974.062
    85    86    87     5    109.905      394.662   0.20772    28651.665
    85    86    88     5    109.905      394.662   0.20772    28651.665
    85    86    89     5    109.905      394.662   0.20772    28651.665
    87    86    88     5    109.026      248.024   0.18034    11120.738
    87    86    89     5    109.026      248.024   0.18034    11120.738
    88    86    89     5    109.026      248.024   0.18034    11120.738
    90    92    93     5    115.392      407.779   0.23739    32628.249
    91    90    92     5    125.152      555.524   0.22853    71346.134
    92    93    94     5    109.435      368.686   0.20954    25367.154
    92    93    95     5    109.435      368.686   0.20954    25367.154
    92    93    96     5    106.022      520.349   0.23762    25339.354
    93    96    97     5    110.210      364.315   0.21726    10435.377
    93    96    98     5    110.210      364.315   0.21726    10435.377
    93    96    99     5    106.594      452.695   0.23592    25554.573
    94    93    95     5    108.613      232.353   0.17909     8157.872
    94    93    96     5    111.643      266.719   0.21841    18507.240
    95    93    96     5    111.643      266.719   0.21841    18507.240
    96    99   100     5    112.240      549.551   0.23604     4293.887
    97    96    98     5    107.836      247.294   0.17961    11021.585
    97    96    99     5    111.006      407.753   0.20930    25077.418
    98    96    99     5    111.006      407.753   0.20930    25077.418
    99   100   101     5    110.779      400.473   0.20935    24488.140
    99   100   102     5    110.779      400.473   0.20935    24488.140
    99   100   103     5    107.345      454.027   0.23754    37877.226
   100   103   104     5    109.978      323.853   0.21707    17059.907
   100   103   105     5    109.978      323.853   0.21707    17059.907
   100   103   106     5    107.345      454.027   0.23754    37877.226
   101   100   102     5    107.990      240.075   0.17970    11223.912
   101   100   103     5    109.978      323.853   0.21707    17059.907
   102   100   103     5    109.978      323.853   0.21707    17059.907
   103   106   107     5    112.225      554.731   0.23642     3645.169
   104   103   105     5    107.990      240.075   0.17970    11223.912
   104   103   106     5    110.779      400.473   0.20935    24488.140
   105   103   106     5    110.779      400.473   0.20935    24488.140
   106   107   108     5    110.736      400.913   0.20934    24664.183
   106   107   109     5    110.736      400.913   0.20934    24664.183
   106   107   110     5    107.527      462.940   0.23786    32887.396
   107   110   111     5    109.911      310.191   0.21706    17539.002
   107   110   112     5    109.911      310.191   0.21706    17539.002
   107   110   113     5    107.418      454.939   0.23748    37994.668
   108   107   109     5    107.977      243.617   0.17969    10861.010
   108   107   110     5    109.935      322.169   0.21702    17373.504
   109   107   110     5    109.935      322.169   0.21702    17373.504
   110   113   114     5    111.959      552.688   0.23554    20249.428
   111   110   112     5    107.848      247.158   0.17969    11097.771
   111   110   113     5    110.881      393.915   0.20936    25974.062
   112   110   113     5    110.881      393.915   0.20936    25974.062
   113   114   115     5    109.905      394.662   0.20772    28651.665
   113   114   116     5    109.905      394.662   0.20772    28651.665
   113   114   117     5    109.905      394.662   0.20772    28651.665
   115   114   116     5    109.026      248.024   0.18034    11120.738
   115   114   117     5    109.026      248.024   0.18034    11120.738
   116   114   117     5    109.026      248.024   0.18034    11120.738

[ dihedrals ]
; rigid dihedrals 
;   ai    aj    ak    al     f        th0          kth
     5     1     2     3     2      0.000       53.976
     5     1     2    15     2    142.334       47.133
    19     1     2     3     2   -142.413       47.133
    19     1     2    15     2      0.000        0.000
     2     1     5     4     2      0.000       53.440
     2     1     5    23     2   -141.896       52.221
    19     1     5     4     2    142.317       43.912
    19     1     5    23     2      0.000        2.511
     2     1    19    18     2      0.000       31.769
     2     1    19    20     2    138.049       78.376
     5     1    19    18     2   -138.080       78.376
     5     1    19    20     2      0.000       31.769
     1     2     3     4     2      0.000       53.440
     1     2     3     6     2    142.466       47.133
    15     2     3     4     2   -142.318       43.912
    15     2     3     6     2      0.000        0.000
     1     2    15    11     2      0.000       31.769
     1     2    15    14     2   -137.952       78.376
     3     2    15    11     2    138.038       78.376
     3     2    15    14     2      0.000       31.769
     2     3     4     5     2      0.000       52.918
     2     3     4    27     2    141.941       44.965
     6     3     4     5     2   -142.584       48.558
     6     3     4    27     2      0.000        0.000
     2     3     6     7     2      0.000       31.769
     2     3     6    10     2   -137.891       75.441
     4     3     6     7     2    137.890       75.441
     4     3     6    10     2      0.000       33.116
     3     4     5     1     2      0.000       52.918
     3     4     5    23     2    142.247       47.498
    27     4     5     1     2   -142.199       44.965
    27     4     5    23     2      0.000       23.117
     3     4    27    26     2   -140.589       62.478
     3     4    27    28     2      0.000       41.799
     5     4    27    26     2      0.000        0.000
     5     4    27    28     2    138.525       60.872
     1     5    23    22     2      0.000       35.841
     1     5    23    24     2    138.683       77.571
     4     5    23    22     2   -138.118       75.359
     4     5    23    24     2      0.000       14.186
     3     6     7     8     2   -142.511       47.133
     3     6     7    14     2      0.000        0.000
    10     6     7     8     2      0.000       53.440
    10     6     7    14     2    142.335       43.912
     3     6    10     9     2    142.564       48.558
     3     6    10    28     2      0.000        0.000
     7     6    10     9     2      0.000       52.918
     7     6    10    28     2   -141.969       44.965
     6     7     8     9     2      0.000       53.976
     6     7     8    46     2    142.432       47.133
    14     7     8     9     2   -142.327       47.133
    14     7     8    46     2      0.000        0.000
     6     7    14    13     2   -138.063       78.376
     6     7    14    15     2      0.000       31.769
     8     7    14    13     2      0.000       31.769
     8     7    14    15     2    138.000       78.376
     7     8     9    10     2      0.000       53.440
     7     8     9    51     2    142.050       52.221
    46     8     9    10     2   -142.344       43.912
    46     8     9    51     2      0.000        2.511
     7     8    46    47     2      0.000       31.769
     7     8    46    50     2   -138.104       78.376
     9     8    46    47     2    138.067       78.376
     9     8    46    50     2      0.000       31.769
     8     9    10     6     2      0.000       52.918
     8     9    10    28     2    142.276       44.965
    51     9    10     6     2   -142.407       47.498
    51     9    10    28     2      0.000       23.117
     8     9    51    52     2      0.000       35.841
     8     9    51    55     2   -138.659       77.571
    10     9    51    52     2    138.074       75.359
    10     9    51    55     2      0.000       14.186
     6    10    28    27     2      0.000       41.799
     6    10    28    29     2    140.639       62.478
     9    10    28    27     2   -138.412       60.872
     9    10    28    29     2      0.000        0.000
    15    11    12    13     2      0.000       53.976
    15    11    12    42     2    142.838       47.133
    18    11    12    13     2   -142.495       47.133
    18    11    12    42     2      0.000        0.000
    12    11    15     2     2   -142.670       47.133
    12    11    15    14     2      0.000       53.976
    18    11    15     2     2      0.000        0.000
    18    11    15    14     2    142.513       47.133
    12    11    18    17     2      0.000       31.769
    12    11    18    19     2    138.061       78.376
    15    11    18    17     2   -138.398       78.376
    15    11    18    19     2      0.000       31.769
    11    12    13    14     2      0.000       53.976
    11    12    13    47     2    142.513       47.133
    42    12    13    14     2   -142.825       47.133
    42    12    13    47     2      0.000        0.000
    11    12    42    41     2   -138.301       78.376
    11    12    42    43     2      0.000       31.769
    13    12    42    41     2      0.000       31.769
    13    12    42    43     2    138.274       78.376
    12    13    14     7     2    142.648       47.133
    12    13    14    15     2      0.000       53.976
    47    13    14     7     2      0.000        0.000
    47    13    14    15     2   -142.557       47.133
    12    13    47    46     2   -138.049       78.376
    12    13    47    48     2      0.000       31.769
    14    13    47    46     2      0.000       31.769
    14    13    47    48     2    138.414       78.376
     7    14    15     2     2      0.000        0.000
     7    14    15    11     2   -142.558       47.133
    13    14    15     2     2    142.589       47.133
    13    14    15    11     2      0.000       53.976
    20    16    17    18     2      0.000       53.976
    20    16    17    43     2    142.424       47.133
    38    16    17    18     2   -142.901       47.133
    38    16    17    43     2      0.000        0.000
    17    16    20    19     2      0.000       53.976
    17    16    20    22     2   -142.106       47.133
    38    16    20    19     2    143.140       47.133
    38    16    20    22     2      0.000        0.000
    17    16    38    37     2      0.000       31.769
    17    16    38    39     2    138.067       78.376
    20    16    38    37     2   -138.104       78.376
    20    16    38    39     2      0.000       31.769
    16    17    18    11     2    142.693       47.133
    16    17    18    19     2      0.000       53.976
    43    17    18    11     2      0.000        0.000
    43    17    18    19     2   -142.727       47.133
    16    17    43    42     2   -138.049       78.376
    16    17    43    44     2      0.000       31.769
    18    17    43    42     2      0.000       31.769
    18    17    43    44     2    138.414       78.376
    11    18    19     1     2      0.000        0.000
    11    18    19    20     2   -142.379       47.133
    17    18    19     1     2    142.877       47.133
    17    18    19    20     2      0.000       53.976
     1    19    20    16     2   -143.081       47.133
     1    19    20    22     2      0.000        0.000
    18    19    20    16     2      0.000       53.976
    18    19    20    22     2    142.075       47.133
    16    20    22    21     2      0.000       33.546
    16    20    22    23     2    138.583       75.618
    19    20    22    21     2   -138.682       75.618
    19    20    22    23     2      0.000       33.546
    25    21    22    20     2    143.617       52.957
    25    21    22    23     2      0.000       46.069
    39    21    22    20     2      0.000        0.202
    39    21    22    23     2   -143.393       51.750
    22    21    25    24     2      0.000       98.621
    22    21    25    59     2   -143.827       37.280
    39    21    25    24     2    142.986       24.783
    39    21    25    59     2      0.000       19.095
    22    21    39    38     2      0.000       35.841
    22    21    39    40     2    138.074       75.359
    25    21    39    38     2   -138.659       77.571
    25    21    39    40     2      0.000       14.186
    20    22    23     5     2      0.000        0.202
    20    22    23    24     2   -143.623       52.957
    21    22    23     5     2    143.646       51.750
    21    22    23    24     2      0.000       46.069
     5    23    24    25     2   -143.374       24.783
     5    23    24    26     2      0.000       19.095
    22    23    24    25     2      0.000       98.621
    22    23    24    26     2    143.881       37.280
    23    24    25    21     2      0.000        0.000
    23    24    25    59     2    143.187       55.185
    26    24    25    21     2   -143.339       55.185
    26    24    25    59     2      0.000        0.000
    23    24    26    27     2      0.000       13.503
    23    24    26    30     2   -145.403       86.223
    25    24    26    27     2    135.921       76.301
    25    24    26    30     2      0.000       49.106
    21    25    59    58     2      0.000       13.503
    21    25    59    60     2    145.160       86.223
    24    25    59    58     2   -135.463       76.301
    24    25    59    60     2      0.000       49.106
    24    26    27     4     2      0.000       28.914
    24    26    27    28     2   -140.731       46.517
    30    26    27     4     2    180.000       58.636
    30    26    27    28     2      0.000      140.270
    24    26    30    29     2    135.820       31.070
    24    26    30    60     2      0.000        0.000
    24    26    30    61     2    -61.564        0.000
    27    26    30    29     2      0.000       43.962
    27    26    30    60     2   -139.565        0.000
    27    26    30    61     2    180.000        0.000
     4    27    28    10     2      0.000        1.171
     4    27    28    29     2   -145.502       80.394
    26    27    28    10     2    145.352       80.394
    26    27    28    29     2      0.000        0.000
    10    28    29    30     2    180.000       58.636
    10    28    29    55     2      0.000       28.914
    27    28    29    30     2      0.000      140.270
    27    28    29    55     2    140.604       46.517
    28    29    30    26     2      0.000       43.962
    28    29    30    60     2    139.819        0.000
    28    29    30    61     2    180.000        0.000
    55    29    30    26     2   -135.564       31.070
    55    29    30    60     2      0.000        0.000
    55    29    30    61     2     61.694        0.000
    28    29    55    51     2      0.000       13.503
    28    29    55    54     2   -135.463       76.301
    30    29    55    51     2    145.160       86.223
    30    29    55    54     2      0.000       49.106
    26    30    60    56     2    124.027        0.000
    26    30    60    59     2      0.000        0.000
    26    30    60    61     2   -117.986        0.000
    29    30    60    56     2      0.000        0.000
    29    30    60    59     2   -124.869        0.000
    29    30    60    61     2    117.566        0.000
    61    30    60    56     2   -117.988        0.000
    61    30    60    59     2    117.565        0.000
    26    30    61    60     2    100.592        0.000
    26    30    61    62     2   -149.252        0.000
    26    30    61    90     2      0.000        0.000
    29    30    61    60     2   -100.166        0.000
    29    30    61    62     2      0.000        0.000
    29    30    61    90     2    180.000        0.000
    60    30    61    62     2    110.156       88.638
    60    30    61    90     2   -109.031       88.638
    35    31    32    33     2      0.000       53.976
    35    31    32    45     2    142.334       47.133
    49    31    32    33     2   -142.413       47.133
    49    31    32    45     2      0.000        0.000
    32    31    35    34     2      0.000       53.440
    32    31    35    53     2   -141.896       52.221
    49    31    35    34     2    142.317       43.912
    49    31    35    53     2      0.000        2.511
    32    31    49    48     2      0.000       31.769
    32    31    49    50     2    138.049       78.376
    35    31    49    48     2   -138.080       78.376
    35    31    49    50     2      0.000       31.769
    31    32    33    34     2      0.000       53.440
    31    32    33    36     2    142.466       47.133
    45    32    33    34     2   -142.318       43.912
    45    32    33    36     2      0.000        0.000
    31    32    45    41     2      0.000       31.769
    31    32    45    44     2   -137.952       78.376
    33    32    45    41     2    138.038       78.376
    33    32    45    44     2      0.000       31.769
    32    33    34    35     2      0.000       52.918
    32    33    34    57     2    141.941       44.965
    36    33    34    35     2   -142.584       48.558
    36    33    34    57     2      0.000        0.000
    32    33    36    37     2      0.000       31.769
    32    33    36    40     2   -137.891       75.441
    34    33    36    37     2    137.890       75.441
    34    33    36    40     2      0.000       33.116
    33    34    35    31     2      0.000       52.918
    33    34    35    53     2    142.247       47.498
    57    34    35    31     2   -142.199       44.965
    57    34    35    53     2      0.000       23.117
    33    34    57    56     2   -140.590       62.478
    33    34    57    58     2      0.000       41.799
    35    34    57    56     2      0.000        0.000
    35    34    57    58     2    138.525       60.872
    31    35    53    52     2      0.000       35.841
    31    35    53    54     2    138.683       77.571
    34    35    53    52     2   -138.118       75.359
    34    35    53    54     2      0.000       14.186
    33    36    37    38     2   -142.511       47.133
    33    36    37    44     2      0.000        0.000
    40    36    37    38     2      0.000       53.440
    40    36    37    44     2    142.335       43.912
    33    36    40    39     2    142.564       48.558
    33    36    40    58     2      0.000        0.000
    37    36    40    39     2      0.000       52.918
    37    36    40    58     2   -141.969       44.965
    36    37    38    16     2    142.432       47.133
    36    37    38    39     2      0.000       53.976
    44    37    38    16     2      0.000        0.000
    44    37    38    39     2   -142.327       47.133
    36    37    44    43     2   -138.063       78.376
    36    37    44    45     2      0.000       31.769
    38    37    44    43     2      0.000       31.769
    38    37    44    45     2    138.000       78.376
    16    38    39    21     2      0.000        2.511
    16    38    39    40     2   -142.344       43.912
    37    38    39    21     2    142.050       52.221
    37    38    39    40     2      0.000       53.440
    21    39    40    36     2   -142.408       47.498
    21    39    40    58     2      0.000       23.117
    38    39    40    36     2      0.000       52.918
    38    39    40    58     2    142.276       44.965
    36    40    58    57     2      0.000       41.799
    36    40    58    59     2    140.639       62.478
    39    40    58    57     2   -138.412       60.872
    39    40    58    59     2      0.000        0.000
    45    41    42    12     2    142.838       47.133
    45    41    42    43     2      0.000       53.976
    48    41    42    12     2      0.000        0.000
    48    41    42    43     2   -142.495       47.133
    42    41    45    32     2   -142.670       47.133
    42    41    45    44     2      0.000       53.976
    48    41    45    32     2      0.000        0.000
    48    41    45    44     2    142.513       47.133
    42    41    48    47     2      0.000       31.769
    42    41    48    49     2    138.061       78.376
    45    41    48    47     2   -138.398       78.376
    45    41    48    49     2      0.000       31.769
    12    42    43    17     2      0.000        0.000
    12    42    43    44     2   -142.825       47.133
    41    42    43    17     2    142.513       47.133
    41    42    43    44     2      0.000       53.976
    17    43    44    37     2      0.000        0.000
    17    43    44    45     2   -142.557       47.133
    42    43    44    37     2    142.648       47.133
    42    43    44    45     2      0.000       53.976
    37    44    45    32     2      0.000        0.000
    37    44    45    41     2   -142.558       47.133
    43    44    45    32     2    142.589       47.133
    43    44    45    41     2      0.000       53.976
     8    46    47    13     2      0.000        0.000
     8    46    47    48     2   -142.901       47.133
    50    46    47    13     2    142.424       47.133
    50    46    47    48     2      0.000       53.976
     8    46    50    49     2    143.140       47.133
     8    46    50    52     2      0.000        0.000
    47    46    50    49     2      0.000       53.976
    47    46    50    52     2   -142.106       47.133
    13    47    48    41     2      0.000        0.000
    13    47    48    49     2   -142.727       47.133
    46    47    48    41     2    142.693       47.133
    46    47    48    49     2      0.000       53.976
    41    48    49    31     2      0.000        0.000
    41    48    49    50     2   -142.379       47.133
    47    48    49    31     2    142.877       47.133
    47    48    49    50     2      0.000       53.976
    31    49    50    46     2   -143.081       47.133
    31    49    50    52     2      0.000        0.000
    48    49    50    46     2      0.000       53.976
    48    49    50    52     2    142.075       47.133
    46    50    52    51     2      0.000       33.546
    46    50    52    53     2    138.583       75.618
    49    50    52    51     2   -138.682       75.618
    49    50    52    53     2      0.000       33.546
     9    51    52    50     2      0.000        0.202
     9    51    52    53     2   -143.393       51.750
    55    51    52    50     2    143.617       52.957
    55    51    52    53     2      0.000       46.069
     9    51    55    29     2      0.000       19.095
     9    51    55    54     2    142.986       24.783
    52    51    55    29     2   -143.827       37.280
    52    51    55    54     2      0.000       98.621
    50    52    53    35     2      0.000        0.202
    50    52    53    54     2   -143.623       52.957
    51    52    53    35     2    143.646       51.750
    51    52    53    54     2      0.000       46.069
    35    53    54    55     2   -143.374       24.783
    35    53    54    56     2      0.000       19.095
    52    53    54    55     2      0.000       98.621
    52    53    54    56     2    143.881       37.280
    53    54    55    29     2    143.187       55.185
    53    54    55    51     2      0.000        0.000
    56    54    55    29     2      0.000        0.000
    56    54    55    51     2   -143.339       55.185
    53    54    56    57     2      0.000       13.503
    53    54    56    60     2   -145.403       86.223
    55    54    56    57     2    135.921       76.301
    55    54    56    60     2      0.000       49.106
    54    56    57    34     2      0.000       28.914
    54    56    57    58     2   -140.731       46.517
    60    56    57    34     2    180.000       58.636
    60    56    57    58     2      0.000      140.270
    54    56    60    30     2      0.000        0.000
    54    56    60    59     2    135.819       31.070
    54    56    60    61     2    -61.564        0.000
    57    56    60    30     2   -139.565        0.000
    57    56    60    59     2      0.000       43.962
    57    56    60    61     2    180.000        0.000
    34    57    58    40     2      0.000        1.171
    34    57    58    59     2   -145.502       80.394
    56    57    58    40     2    145.352       80.394
    56    57    58    59     2      0.000        0.000
    40    58    59    25     2      0.000       28.914
    40    58    59    60     2    180.000       58.636
    57    58    59    25     2    140.604       46.517
    57    58    59    60     2      0.000      140.270
    25    59    60    30     2      0.000        0.000
    25    59    60    56     2   -135.565       31.070
    25    59    60    61     2     61.693        0.000
    58    59    60    30     2    139.819        0.000
    58    59    60    56     2      0.000       43.962
    58    59    60    61     2    180.000        0.000
    30    60    61    62     2   -109.031       88.638
    30    60    61    90     2    110.155       88.638
    56    60    61    30     2    100.592        0.000
    56    60    61    62     2      0.000        0.000
    56    60    61    90     2   -149.254        0.000
    59    60    61    30     2   -100.166        0.000
    59    60    61    62     2    180.000        0.000
    59    60    61    90     2      0.000        0.000
; improper dihedrals 
;   ai    aj    ak    al     f        th0          kth
    62    61    64    63     2      0.000     1127.349
    90    61    92    91     2      0.000     1127.349
; flexible dihedrals 
;   ai    aj    ak    al     f         c0         c1         c2         c3         c4         c5
    61    62    64    65     3     55.313      2.963    -74.936     -5.821     20.719      1.844
    62    64    65    68     3     11.993      1.655     -0.363      6.622     -4.530     -1.365
    64    65    68    71     3      5.539     18.140      3.819    -18.745      2.634     -0.607
    65    68    71    72     3      6.086     12.581     -4.868    -10.423      3.934     -3.131
    68    71    72    75     3      5.508     11.267     -5.120     -9.819      3.758     -3.169
    71    72    75    78     3      5.799     17.946      2.516    -17.214      4.358     -0.933
    72    75    78    79     3      5.508     11.267     -5.120     -9.819      3.758     -3.169
    75    78    79    82     3      5.564     11.699     -4.940    -10.158      3.883     -3.144
    78    79    82    85     3      5.163     16.951      3.015    -17.323      4.417     -0.867
    79    82    85    86     3      5.819     12.038     -4.524    -10.916      2.647     -2.416
    82    85    86    87     3      3.987     12.741      0.750    -17.586     -0.582      0.625
    61    90    92    93     3     55.313      2.963    -74.936     -5.821     20.719      1.844
    90    92    93    96     3     11.993      1.655     -0.363      6.622     -4.530     -1.365
    92    93    96    99     3      5.539     18.140      3.819    -18.745      2.634     -0.607
    93    96    99   100     3      6.086     12.581     -4.868    -10.423      3.934     -3.131
    96    99   100   103     3      5.508     11.267     -5.120     -9.819      3.758     -3.169
    99   100   103   106     3      5.799     17.946      2.516    -17.214      4.358     -0.933
   100   103   106   107     3      5.508     11.267     -5.120     -9.819      3.758     -3.169
   103   106   107   110     3      5.564     11.699     -4.940    -10.158      3.883     -3.144
   106   107   110   113     3      5.163     16.951      3.015    -17.323      4.417     -0.867
   107   110   113   114     3      5.819     12.038     -4.524    -10.916      2.647     -2.416
   110   113   114   115     3      3.987     12.741      0.750    -17.586     -0.582      0.625

[ cmap ]
64 62 61 90 92

[ pairs ]
;   ai    aj  func 
     1     6     1
     1    11     1
     1    14     1
     1    27     1
     1    22     1
     1    24     1
     1    17     1
     1    16     1
     2    23     1
     2    18     1
     2    20     1
     2    27     1
     2     7     1
     2    10     1
     2    12     1
     2    13     1
     3    19     1
     3    11     1
     3    14     1
     3    23     1
     3    26     1
     3    28     1
     3     8     1
     3     9     1
     4    15     1
     4     7     1
     4    10     1
     4    19     1
     4    22     1
     4    24     1
     4    30     1
     4    29     1
     5    15     1
     5    18     1
     5    20     1
     5     6     1
     5    26     1
     5    28     1
     5    21     1
     5    25     1
     6    15     1
     6    27     1
     6    46     1
     6    13     1
     6    51     1
     6    29     1
     7    28     1
     7    51     1
     7    47     1
     7    50     1
     7    12     1
     7    11     1
     8    13     1
     8    15     1
     8    28     1
     8    52     1
     8    55     1
     8    48     1
     8    49     1
     9    14     1
     9    47     1
     9    50     1
     9    27     1
     9    29     1
     9    53     1
     9    54     1
    10    14     1
    10    46     1
    10    52     1
    10    55     1
    10    26     1
    10    30     1
    11    47     1
    11    41     1
    11    43     1
    11    16     1
    11    20     1
    12    17     1
    12    19     1
    12    46     1
    12    48     1
    12    45     1
    12    44     1
    13    18     1
    13    41     1
    13    43     1
    13    50     1
    13    49     1
    14    46     1
    14    42     1
    14    48     1
    14    18     1
    15    19     1
    15    42     1
    15    17     1
    15    47     1
    16    42     1
    16    44     1
    16    21     1
    16    23     1
    16    36     1
    16    40     1
    17    22     1
    17    37     1
    17    39     1
    17    41     1
    17    45     1
    18    42     1
    18    38     1
    18    44     1
    18    22     1
    19    23     1
    19    43     1
    19    38     1
    19    21     1
    20    43     1
    20    37     1
    20    39     1
    20    25     1
    20    24     1
    21    26     1
    21    58     1
    21    60     1
    21    37     1
    21    36     1
    22    38     1
    22    59     1
    22    40     1
    22    26     1
    23    27     1
    23    39     1
    23    59     1
    23    30     1
    24    39     1
    24    58     1
    24    60     1
    24    28     1
    24    29     1
    24    61     1
    25    38     1
    25    40     1
    25    27     1
    25    30     1
    25    57     1
    25    56     1
    25    61     1
    26    59     1
    26    55     1
    26    56     1
    26    62     1
    26    90     1
    27    60     1
    27    61     1
    27    55     1
    28    51     1
    28    60     1
    28    61     1
    28    54     1
    29    56     1
    29    59     1
    29    62     1
    29    90     1
    29    52     1
    29    53     1
    30    51     1
    30    54     1
    30    57     1
    30    58     1
    30    63     1
    30    64     1
    30    91     1
    30    92     1
    31    36     1
    31    41     1
    31    44     1
    31    57     1
    31    52     1
    31    54     1
    31    47     1
    31    46     1
    32    53     1
    32    48     1
    32    50     1
    32    57     1
    32    37     1
    32    40     1
    32    42     1
    32    43     1
    33    49     1
    33    41     1
    33    44     1
    33    53     1
    33    56     1
    33    58     1
    33    38     1
    33    39     1
    34    45     1
    34    37     1
    34    40     1
    34    49     1
    34    52     1
    34    54     1
    34    60     1
    34    59     1
    35    45     1
    35    48     1
    35    50     1
    35    36     1
    35    56     1
    35    58     1
    35    51     1
    35    55     1
    36    45     1
    36    57     1
    36    43     1
    36    59     1
    37    58     1
    37    42     1
    37    41     1
    38    43     1
    38    45     1
    38    58     1
    39    59     1
    39    44     1
    39    57     1
    40    44     1
    40    56     1
    40    60     1
    41    46     1
    41    50     1
    42    47     1
    42    49     1
    43    48     1
    44    48     1
    45    49     1
    45    47     1
    46    51     1
    46    53     1
    47    52     1
    48    52     1
    49    53     1
    49    51     1
    50    55     1
    50    54     1
    51    56     1
    52    56     1
    53    57     1
    53    60     1
    54    58     1
    54    59     1
    54    61     1
    55    60     1
    55    61     1
    55    57     1
    56    62     1
    56    90     1
    57    61     1
    58    61     1
    59    62     1
    59    90     1
    60    63     1
    60    64     1
    60    91     1
    60    92     1
    61    65     1
    61    93     1
    62    91     1
    62    92     1
    62    66     1
    62    67     1
    62    68     1
    63    90     1
    63    65     1
    64    90     1
    64    69     1
    64    70     1
    64    71     1
    65    72     1
    66    69     1
    66    70     1
    66    71     1
    67    69     1
    67    70     1
    67    71     1
    68    73     1
    68    74     1
    68    75     1
    69    72     1
    70    72     1
    71    76     1
    71    77     1
    71    78     1
    72    79     1
    73    76     1
    73    77     1
    73    78     1
    74    76     1
    74    77     1
    74    78     1
    75    80     1
    75    81     1
    75    82     1
    76    79     1
    77    79     1
    78    83     1
    78    84     1
    78    85     1
    79    86     1
    80    83     1
    80    84     1
    80    85     1
    81    83     1
    81    84     1
    81    85     1
    82    87     1
    82    88     1
    82    89     1
    83    86     1
    84    86     1
    90    94     1
    90    95     1
    90    96     1
    91    93     1
    92    97     1
    92    98     1
    92    99     1
    93   100     1
    94    97     1
    94    98     1
    94    99     1
    95    97     1
    95    98     1
    95    99     1
    96   101     1
    96   102     1
    96   103     1
    97   100     1
    98   100     1
    99   104     1
    99   105     1
    99   106     1
   100   107     1
   101   104     1
   101   105     1
   101   106     1
   102   104     1
   102   105     1
   102   106     1
   103   108     1
   103   109     1
   103   110     1
   104   107     1
   105   107     1
   106   111     1
   106   112     1
   106   113     1
   107   114     1
   108   111     1
   108   112     1
   108   113     1
   109   111     1
   109   112     1
   109   113     1
   110   115     1
   110   116     1
   110   117     1
   111   114     1
   112   114     1

[ exclusions ]
1 62 63 64 90 91 92 
2 62 63 64 90 91 92 
3 62 63 64 90 91 92 
4 62 63 64 90 91 92 
5 62 63 64 90 91 92 
6 62 63 64 90 91 92 
7 62 63 64 90 91 92 
8 62 63 64 90 91 92 
9 62 63 64 90 91 92 
10 62 63 64 90 91 92 
11 62 63 64 90 91 92 
12 62 63 64 90 91 92 
13 62 63 64 90 91 92 
14 62 63 64 90 91 92 
15 62 63 64 90 91 92 
16 62 63 64 90 91 92 
17 62 63 64 90 91 92 
18 62 63 64 90 91 92 
19 62 63 64 90 91 92 
20 62 63 64 90 91 92 
21 62 63 64 90 91 92 
22 62 63 64 90 91 92 
23 62 63 64 90 91 92 
24 62 63 64 90 91 92 
25 62 63 64 90 91 92 
26 62 63 64 90 91 92 
27 62 63 64 90 91 92 
28 62 63 64 90 91 92 
29 62 63 64 90 91 92 
30 62 63 64 90 91 92 
31 62 63 64 90 91 92 
32 62 63 64 90 91 92 
33 62 63 64 90 91 92 
34 62 63 64 90 91 92 
35 62 63 64 90 91 92 
36 62 63 64 90 91 92 
37 62 63 64 90 91 92 
38 62 63 64 90 91 92 
39 62 63 64 90 91 92 
40 62 63 64 90 91 92 
41 62 63 64 90 91 92 
42 62 63 64 90 91 92 
43 62 63 64 90 91 92 
44 62 63 64 90 91 92 
45 62 63 64 90 91 92 
46 62 63 64 90 91 92 
47 62 63 64 90 91 92 
48 62 63 64 90 91 92 
49 62 63 64 90 91 92 
50 62 63 64 90 91 92 
51 62 63 64 90 91 92 
52 62 63 64 90 91 92 
53 62 63 64 90 91 92 
54 62 63 64 90 91 92 
55 62 63 64 90 91 92 
56 62 63 64 90 91 92 
57 62 63 64 90 91 92 
58 62 63 64 90 91 92 
59 62 63 64 90 91 92 
60 62 63 64 90 91 92 
62 91 92 
63 90 91 92 
64 90 91 92 
