# Supplementary material for: Strategies for Enhancing the Dielectric Constant of Organic Materials
Source: J Phys Chem C Nanomater Interfaces. 2022 Oct 10;126(45):19462–9. doi: 10.1021/acs.jpcc.2c05682 (PMC9677499; doi:10.1021/acs.jpcc.2c05682)
Supplement: Supplementary file 2 — jp2c05682_si_002.zip [file jp2c05682_si_002.zip › MD_SI/bpeg2/bpeg2_qforce_polar.itp]

;
;           ____         ______
;          / __ \       |  ____|
;         | |  | |______| |__ ___  _ __ ___ ___
;         | |  | |______|  __/ _ \| '__/ __/ _ \
;         | |__| |      | | | (_) | | | (_|  __/
;          \___\_\      |_|  \___/|_|  \___\___|
;
;          Selim Sami, Maximilian F.S.J. Menger
;             University of Groningen - 2020
;          ====================================
;
; lj: gromos, charges: cm5
; NB fitting: True, fragment_fitting: available
; urey: True, cross_bond_angle: False
;

[ atomtypes ]
;   name     mass   charge  t           c6          c12
   OEOpt   0.0000   0.0000  A  2.47131e-03  4.77422e-06
      OE   0.0000   0.0000  A  1.80956e-03  1.21000e-06
       C   0.0000   0.0000  A  1.87250e-03  4.93728e-06
      CF   0.0000   0.0000  A  1.92695e-03  3.35812e-06
      HC   0.0000   0.0000  A  6.77120e-05  1.51290e-08
      DP   0.0000   0.0000  S  0.00000e+00  0.00000e+00

[ nonbond_params ]
;  name1    name2   type             c6            c12
   OEOpt    OEOpt      1    2.47131e-03     4.77422e-06
      OE    OEOpt      1    2.11471e-03     2.40350e-06
       C    OEOpt      1    2.15117e-03     4.85507e-06
      CF    OEOpt      1    2.43980e-03     4.00405e-06
      HC    OEOpt      1    4.09069e-04     2.68755e-07
      OE       OE      1    1.80956e-03     1.21000e-06
       C       OE      1    1.84076e-03     2.44420e-06
      CF       OE      1    2.08774e-03     2.01577e-06
      HC       OE      1    3.50042e-04     1.35300e-07
       C        C      1    1.87250e-03     4.93728e-06
       C       CF      1    2.12374e-03     4.07185e-06
       C       HC      1    3.56077e-04     2.73306e-07
      CF       CF      1    1.92695e-03     3.35812e-06
      CF       HC      1    4.03853e-04     2.25400e-07
      HC       HC      1    6.77120e-05     1.51290e-08

[ pairtypes ]
;  name1    name2   type             c6            c12
   OEOpt    OEOpt      1    3.08914e-03     4.77423e-06
      OE    OEOpt      1    2.64338e-03     2.45812e-06
       C    OEOpt      1    2.68896e-03     4.01385e-06
      HC    OEOpt      1    5.11336e-04     2.68755e-07
      OE       OE      1    2.26195e-03     1.26563e-06
       C       OE      1    2.30095e-03     2.06662e-06
      HC       OE      1    4.37552e-04     1.38375e-07
       C        C      1    2.34062e-03     3.37457e-06
       C       HC      1    4.45096e-04     2.25951e-07
      HC       HC      1    8.46400e-05     1.51290e-08

#include "./cmap_polar.itp"

[ moleculetype ]
;name nrexcl
bpeg2      3

[ atoms ]
;  nr     type resnr resnm   atom cgrp     charge      mass
    1       CF     1   MOL     C1    1    7.99902  12.01070
    2       CF     1   MOL     C2    2    7.99902  12.01070
    3       CF     1   MOL     C3    3    7.99902  12.01070
    4       CF     1   MOL     C4    4    7.99586  12.01070
    5       CF     1   MOL     C5    5    7.99902  12.01070
    6       CF     1   MOL     C6    6    7.99902  12.01070
    7       CF     1   MOL     C7    7    7.99902  12.01070
    8       CF     1   MOL     C8    8    7.99902  12.01070
    9       CF     1   MOL     C9    9    7.99902  12.01070
   10       CF     1   MOL    C10   10    7.99586  12.01070
   11       CF     1   MOL    C11   11    7.99902  12.01070
   12       CF     1   MOL    C12   12    7.99902  12.01070
   13       CF     1   MOL    C13   13    7.99902  12.01070
   14       CF     1   MOL    C14   14    7.99902  12.01070
   15       CF     1   MOL    C15   15    7.99902  12.01070
   16       CF     1   MOL    C16   16    7.99902  12.01070
   17       CF     1   MOL    C17   17    7.99902  12.01070
   18       CF     1   MOL    C18   18    7.99902  12.01070
   19       CF     1   MOL    C19   19    7.99902  12.01070
   20       CF     1   MOL    C20   20    7.99902  12.01070
   21       CF     1   MOL    C21   21    7.99855  12.01070
   22       CF     1   MOL    C22   22    7.99902  12.01070
   23       CF     1   MOL    C23   23    7.99855  12.01070
   24       CF     1   MOL    C24   24    7.99785  12.01070
   25       CF     1   MOL    C25   25    7.99785  12.01070
   26       CF     1   MOL    C26   26    8.00448  12.01070
   27       CF     1   MOL    C27   27    8.00171  12.01070
   28       CF     1   MOL    C28   28    8.00171  12.01070
   29       CF     1   MOL    C29   29    8.00448  12.01070
   30       CF     1   MOL    C30   30    8.01774  12.01070
   31       CF     1   MOL    C31   31    7.99902  12.01070
   32       CF     1   MOL    C32   32    7.99902  12.01070
   33       CF     1   MOL    C33   33    7.99902  12.01070
   34       CF     1   MOL    C34   34    7.99586  12.01070
   35       CF     1   MOL    C35   35    7.99902  12.01070
   36       CF     1   MOL    C36   36    7.99902  12.01070
   37       CF     1   MOL    C37   37    7.99902  12.01070
   38       CF     1   MOL    C38   38    7.99902  12.01070
   39       CF     1   MOL    C39   39    7.99902  12.01070
   40       CF     1   MOL    C40   40    7.99586  12.01070
   41       CF     1   MOL    C41   41    7.99902  12.01070
   42       CF     1   MOL    C42   42    7.99902  12.01070
   43       CF     1   MOL    C43   43    7.99902  12.01070
   44       CF     1   MOL    C44   44    7.99902  12.01070
   45       CF     1   MOL    C45   45    7.99902  12.01070
   46       CF     1   MOL    C46   46    7.99902  12.01070
   47       CF     1   MOL    C47   47    7.99902  12.01070
   48       CF     1   MOL    C48   48    7.99902  12.01070
   49       CF     1   MOL    C49   49    7.99902  12.01070
   50       CF     1   MOL    C50   50    7.99902  12.01070
   51       CF     1   MOL    C51   51    7.99855  12.01070
   52       CF     1   MOL    C52   52    7.99902  12.01070
   53       CF     1   MOL    C53   53    7.99855  12.01070
   54       CF     1   MOL    C54   54    7.99785  12.01070
   55       CF     1   MOL    C55   55    7.99785  12.01070
   56       CF     1   MOL    C56   56    8.00448  12.01070
   57       CF     1   MOL    C57   57    8.00171  12.01070
   58       CF     1   MOL    C58   58    8.00171  12.01070
   59       CF     1   MOL    C59   59    8.00448  12.01070
   60       CF     1   MOL    C60   60    8.01774  12.01070
   61        C     2   MOL    C61   61    7.99986  12.01070
   62        C     2   MOL    C62   62    8.24100  12.01070
   63    OEOpt     2   MOL     O1   63    7.73302  15.99940
   64       OE     2   MOL     O2   64    7.83048  15.99940
   65        C     2   MOL    C63   65    7.94671  12.01070
   66       HC     2   MOL     H1   66    0.11422   1.00794
   67       HC     2   MOL     H2   67    0.11422   1.00794
   68        C     3   MOL    C64   68    7.93773  12.01070
   69       HC     3   MOL     H3   69    0.09532   1.00794
   70       HC     3   MOL     H4   70    0.09532   1.00794
   71       OE     3   MOL     O3   71    7.75161  15.99940
   72        C     3   MOL    C65   72    7.93618  12.01070
   73       HC     3   MOL     H5   73    0.09532   1.00794
   74       HC     3   MOL     H6   74    0.09532   1.00794
   75        C     4   MOL    C66   75    7.93618  12.01070
   76       HC     4   MOL     H7   76    0.09532   1.00794
   77       HC     4   MOL     H8   77    0.09532   1.00794
   78       OE     4   MOL     O4   78    7.75161  15.99940
   79        C     4   MOL    C67   79    7.93618  12.01070
   80       HC     4   MOL     H9   80    0.09532   1.00794
   81       HC     4   MOL    H10   81    0.09532   1.00794
   82        C     5   MOL    C68   82    7.93618  12.01070
   83       HC     5   MOL    H11   83    0.09532   1.00794
   84       HC     5   MOL    H12   84    0.09532   1.00794
   85       OE     5   MOL     O5   85    7.75161  15.99940
   86        C     5   MOL    C69   86    7.93618  12.01070
   87       HC     5   MOL    H13   87    0.09532   1.00794
   88       HC     5   MOL    H14   88    0.09532   1.00794
   89        C     6   MOL    C70   89    7.93618  12.01070
   90       HC     6   MOL    H15   90    0.09532   1.00794
   91       HC     6   MOL    H16   91    0.09532   1.00794
   92       OE     6   MOL     O6   92    7.75161  15.99940
   93        C     6   MOL    C71   93    7.93571  12.01070
   94       HC     6   MOL    H17   94    0.09532   1.00794
   95       HC     6   MOL    H18   95    0.09532   1.00794
   96        C     7   MOL    C72   96    7.93405  12.01070
   97       HC     7   MOL    H19   97    0.09267   1.00794
   98       HC     7   MOL    H20   98    0.09267   1.00794
   99       OE     7   MOL     O7   99    7.73985  15.99940
  100        C     7   MOL    C73  100    7.86540  12.01070
  101       HC     7   MOL    H21  101    0.09256   1.00794
  102       HC     7   MOL    H22  102    0.09256   1.00794
  103       HC     7   MOL    H23  103    0.09256   1.00794
  104        C     2   MOL    C74  104    8.24100  12.01070
  105    OEOpt     2   MOL     O8  105    7.73302  15.99940
  106       OE     2   MOL     O9  106    7.83048  15.99940
  107        C     2   MOL    C75  107    7.94671  12.01070
  108       HC     2   MOL    H24  108    0.11422   1.00794
  109       HC     2   MOL    H25  109    0.11422   1.00794
  110        C     3   MOL    C76  110    7.93773  12.01070
  111       HC     3   MOL    H26  111    0.09532   1.00794
  112       HC     3   MOL    H27  112    0.09532   1.00794
  113       OE     3   MOL    O10  113    7.75161  15.99940
  114        C     3   MOL    C77  114    7.93618  12.01070
  115       HC     3   MOL    H28  115    0.09532   1.00794
  116       HC     3   MOL    H29  116    0.09532   1.00794
  117        C     4   MOL    C78  117    7.93618  12.01070
  118       HC     4   MOL    H30  118    0.09532   1.00794
  119       HC     4   MOL    H31  119    0.09532   1.00794
  120       OE     4   MOL    O11  120    7.75161  15.99940
  121        C     4   MOL    C79  121    7.93618  12.01070
  122       HC     4   MOL    H32  122    0.09532   1.00794
  123       HC     4   MOL    H33  123    0.09532   1.00794
  124        C     5   MOL    C80  124    7.93618  12.01070
  125       HC     5   MOL    H34  125    0.09532   1.00794
  126       HC     5   MOL    H35  126    0.09532   1.00794
  127       OE     5   MOL    O12  127    7.75161  15.99940
  128        C     5   MOL    C81  128    7.93618  12.01070
  129       HC     5   MOL    H36  129    0.09532   1.00794
  130       HC     5   MOL    H37  130    0.09532   1.00794
  131        C     6   MOL    C82  131    7.93618  12.01070
  132       HC     6   MOL    H38  132    0.09532   1.00794
  133       HC     6   MOL    H39  133    0.09532   1.00794
  134       OE     6   MOL    O13  134    7.75161  15.99940
  135        C     6   MOL    C83  135    7.93571  12.01070
  136       HC     6   MOL    H40  136    0.09532   1.00794
  137       HC     6   MOL    H41  137    0.09532   1.00794
  138        C     7   MOL    C84  138    7.93405  12.01070
  139       HC     7   MOL    H42  139    0.09267   1.00794
  140       HC     7   MOL    H43  140    0.09267   1.00794
  141       OE     7   MOL    O14  141    7.73985  15.99940
  142        C     7   MOL    C85  142    7.86540  12.01070
  143       HC     7   MOL    H44  143    0.09256   1.00794
  144       HC     7   MOL    H45  144    0.09256   1.00794
  145       HC     7   MOL    H46  145    0.09256   1.00794
  146       DP     8   DRU     D1    1   -8.00000   0.00000
  147       DP     8   DRU     D2    2   -8.00000   0.00000
  148       DP     8   DRU     D3    3   -8.00000   0.00000
  149       DP     8   DRU     D4    4   -8.00000   0.00000
  150       DP     8   DRU     D5    5   -8.00000   0.00000
  151       DP     8   DRU     D6    6   -8.00000   0.00000
  152       DP     8   DRU     D7    7   -8.00000   0.00000
  153       DP     8   DRU     D8    8   -8.00000   0.00000
  154       DP     8   DRU     D9    9   -8.00000   0.00000
  155       DP     8   DRU    D10   10   -8.00000   0.00000
  156       DP     8   DRU    D11   11   -8.00000   0.00000
  157       DP     8   DRU    D12   12   -8.00000   0.00000
  158       DP     8   DRU    D13   13   -8.00000   0.00000
  159       DP     8   DRU    D14   14   -8.00000   0.00000
  160       DP     8   DRU    D15   15   -8.00000   0.00000
  161       DP     8   DRU    D16   16   -8.00000   0.00000
  162       DP     8   DRU    D17   17   -8.00000   0.00000
  163       DP     8   DRU    D18   18   -8.00000   0.00000
  164       DP     8   DRU    D19   19   -8.00000   0.00000
  165       DP     8   DRU    D20   20   -8.00000   0.00000
  166       DP     8   DRU    D21   21   -8.00000   0.00000
  167       DP     8   DRU    D22   22   -8.00000   0.00000
  168       DP     8   DRU    D23   23   -8.00000   0.00000
  169       DP     8   DRU    D24   24   -8.00000   0.00000
  170       DP     8   DRU    D25   25   -8.00000   0.00000
  171       DP     8   DRU    D26   26   -8.00000   0.00000
  172       DP     8   DRU    D27   27   -8.00000   0.00000
  173       DP     8   DRU    D28   28   -8.00000   0.00000
  174       DP     8   DRU    D29   29   -8.00000   0.00000
  175       DP     8   DRU    D30   30   -8.00000   0.00000
  176       DP     8   DRU    D31   31   -8.00000   0.00000
  177       DP     8   DRU    D32   32   -8.00000   0.00000
  178       DP     8   DRU    D33   33   -8.00000   0.00000
  179       DP     8   DRU    D34   34   -8.00000   0.00000
  180       DP     8   DRU    D35   35   -8.00000   0.00000
  181       DP     8   DRU    D36   36   -8.00000   0.00000
  182       DP     8   DRU    D37   37   -8.00000   0.00000
  183       DP     8   DRU    D38   38   -8.00000   0.00000
  184       DP     8   DRU    D39   39   -8.00000   0.00000
  185       DP     8   DRU    D40   40   -8.00000   0.00000
  186       DP     8   DRU    D41   41   -8.00000   0.00000
  187       DP     8   DRU    D42   42   -8.00000   0.00000
  188       DP     8   DRU    D43   43   -8.00000   0.00000
  189       DP     8   DRU    D44   44   -8.00000   0.00000
  190       DP     8   DRU    D45   45   -8.00000   0.00000
  191       DP     8   DRU    D46   46   -8.00000   0.00000
  192       DP     8   DRU    D47   47   -8.00000   0.00000
  193       DP     8   DRU    D48   48   -8.00000   0.00000
  194       DP     8   DRU    D49   49   -8.00000   0.00000
  195       DP     8   DRU    D50   50   -8.00000   0.00000
  196       DP     8   DRU    D51   51   -8.00000   0.00000
  197       DP     8   DRU    D52   52   -8.00000   0.00000
  198       DP     8   DRU    D53   53   -8.00000   0.00000
  199       DP     8   DRU    D54   54   -8.00000   0.00000
  200       DP     8   DRU    D55   55   -8.00000   0.00000
  201       DP     8   DRU    D56   56   -8.00000   0.00000
  202       DP     8   DRU    D57   57   -8.00000   0.00000
  203       DP     8   DRU    D58   58   -8.00000   0.00000
  204       DP     8   DRU    D59   59   -8.00000   0.00000
  205       DP     8   DRU    D60   60   -8.00000   0.00000
  206       DP     8   DRU    D61   61   -8.00000   0.00000
  207       DP     8   DRU    D62   62   -8.00000   0.00000
  208       DP     8   DRU    D63   63   -8.00000   0.00000
  209       DP     8   DRU    D64   64   -8.00000   0.00000
  210       DP     8   DRU    D65   65   -8.00000   0.00000
  211       DP     8   DRU    D66   68   -8.00000   0.00000
  212       DP     8   DRU    D67   71   -8.00000   0.00000
  213       DP     8   DRU    D68   72   -8.00000   0.00000
  214       DP     8   DRU    D69   75   -8.00000   0.00000
  215       DP     8   DRU    D70   78   -8.00000   0.00000
  216       DP     8   DRU    D71   79   -8.00000   0.00000
  217       DP     8   DRU    D72   82   -8.00000   0.00000
  218       DP     8   DRU    D73   85   -8.00000   0.00000
  219       DP     8   DRU    D74   86   -8.00000   0.00000
  220       DP     8   DRU    D75   89   -8.00000   0.00000
  221       DP     8   DRU    D76   92   -8.00000   0.00000
  222       DP     8   DRU    D77   93   -8.00000   0.00000
  223       DP     8   DRU    D78   96   -8.00000   0.00000
  224       DP     8   DRU    D79   99   -8.00000   0.00000
  225       DP     8   DRU    D80  100   -8.00000   0.00000
  226       DP     8   DRU    D81  104   -8.00000   0.00000
  227       DP     8   DRU    D82  105   -8.00000   0.00000
  228       DP     8   DRU    D83  106   -8.00000   0.00000
  229       DP     8   DRU    D84  107   -8.00000   0.00000
  230       DP     8   DRU    D85  110   -8.00000   0.00000
  231       DP     8   DRU    D86  113   -8.00000   0.00000
  232       DP     8   DRU    D87  114   -8.00000   0.00000
  233       DP     8   DRU    D88  117   -8.00000   0.00000
  234       DP     8   DRU    D89  120   -8.00000   0.00000
  235       DP     8   DRU    D90  121   -8.00000   0.00000
  236       DP     8   DRU    D91  124   -8.00000   0.00000
  237       DP     8   DRU    D92  127   -8.00000   0.00000
  238       DP     8   DRU    D93  128   -8.00000   0.00000
  239       DP     8   DRU    D94  131   -8.00000   0.00000
  240       DP     8   DRU    D95  134   -8.00000   0.00000
  241       DP     8   DRU    D96  135   -8.00000   0.00000
  242       DP     8   DRU    D97  138   -8.00000   0.00000
  243       DP     8   DRU    D98  141   -8.00000   0.00000
  244       DP     8   DRU    D99  142   -8.00000   0.00000

[ polarization ]
;    i     j     f         alpha
     1   146     1    0.00141677
     2   147     1    0.00141677
     3   148     1    0.00141677
     4   149     1    0.00141677
     5   150     1    0.00141677
     6   151     1    0.00141677
     7   152     1    0.00141677
     8   153     1    0.00141677
     9   154     1    0.00141677
    10   155     1    0.00141677
    11   156     1    0.00141677
    12   157     1    0.00141677
    13   158     1    0.00141677
    14   159     1    0.00141677
    15   160     1    0.00141677
    16   161     1    0.00141677
    17   162     1    0.00141677
    18   163     1    0.00141677
    19   164     1    0.00141677
    20   165     1    0.00141677
    21   166     1    0.00141677
    22   167     1    0.00141677
    23   168     1    0.00141677
    24   169     1    0.00141677
    25   170     1    0.00141677
    26   171     1    0.00141677
    27   172     1    0.00141677
    28   173     1    0.00141677
    29   174     1    0.00141677
    30   175     1    0.00141677
    31   176     1    0.00141677
    32   177     1    0.00141677
    33   178     1    0.00141677
    34   179     1    0.00141677
    35   180     1    0.00141677
    36   181     1    0.00141677
    37   182     1    0.00141677
    38   183     1    0.00141677
    39   184     1    0.00141677
    40   185     1    0.00141677
    41   186     1    0.00141677
    42   187     1    0.00141677
    43   188     1    0.00141677
    44   189     1    0.00141677
    45   190     1    0.00141677
    46   191     1    0.00141677
    47   192     1    0.00141677
    48   193     1    0.00141677
    49   194     1    0.00141677
    50   195     1    0.00141677
    51   196     1    0.00141677
    52   197     1    0.00141677
    53   198     1    0.00141677
    54   199     1    0.00141677
    55   200     1    0.00141677
    56   201     1    0.00141677
    57   202     1    0.00141677
    58   203     1    0.00141677
    59   204     1    0.00141677
    60   205     1    0.00141677
    61   206     1    0.00130000
    62   207     1    0.00075600
    63   208     1    0.00108000
    64   209     1    0.00151200
    65   210     1    0.00154800
    68   211     1    0.00154800
    71   212     1    0.00122400
    72   213     1    0.00154800
    75   214     1    0.00154800
    78   215     1    0.00122400
    79   216     1    0.00154800
    82   217     1    0.00154800
    85   218     1    0.00122400
    86   219     1    0.00154800
    89   220     1    0.00154800
    92   221     1    0.00122400
    93   222     1    0.00154800
    96   223     1    0.00154800
    99   224     1    0.00122400
   100   225     1    0.00204000
   104   226     1    0.00075600
   105   227     1    0.00108000
   106   228     1    0.00151200
   107   229     1    0.00154800
   110   230     1    0.00154800
   113   231     1    0.00122400
   114   232     1    0.00154800
   117   233     1    0.00154800
   120   234     1    0.00122400
   121   235     1    0.00154800
   124   236     1    0.00154800
   127   237     1    0.00122400
   128   238     1    0.00154800
   131   239     1    0.00154800
   134   240     1    0.00122400
   135   241     1    0.00154800
   138   242     1    0.00154800
   141   243     1    0.00122400
   142   244     1    0.00204000

[ bonds ]
;   ai    aj     f        r0        kb
     1     2     1   0.14578    196457
     1     5     1   0.14578    196457
     1    19     1   0.14051    292312
     2     3     1   0.14578    196457
     2    15     1   0.14051    292312
     3     4     1   0.14537    201791
     3     6     1   0.14051    292312
     4     5     1   0.14537    201791
     4    27     1   0.14069    286347
     5    23     1   0.14080    285721
     6     7     1   0.14578    196457
     6    10     1   0.14537    201791
     7     8     1   0.14578    196457
     7    14     1   0.14051    292312
     8     9     1   0.14578    196457
     8    46     1   0.14051    292312
     9    10     1   0.14537    201791
     9    51     1   0.14080    285721
    10    28     1   0.14069    286347
    11    12     1   0.14578    196457
    11    15     1   0.14578    196457
    11    18     1   0.14051    292312
    12    13     1   0.14578    196457
    12    42     1   0.14051    292312
    13    14     1   0.14578    196457
    13    47     1   0.14051    292312
    14    15     1   0.14578    196457
    16    17     1   0.14578    196457
    16    20     1   0.14578    196457
    16    38     1   0.14051    292312
    17    18     1   0.14578    196457
    17    43     1   0.14051    292312
    18    19     1   0.14578    196457
    19    20     1   0.14578    196457
    20    22     1   0.14051    292312
    21    22     1   0.14569    197659
    21    25     1   0.14542    198727
    21    39     1   0.14080    285721
    22    23     1   0.14569    197659
    23    24     1   0.14542    198727
    24    25     1   0.14764    179750
    24    26     1   0.13950    308856
    25    59     1   0.13950    308856
    26    27     1   0.14467    208422
    26    30     1   0.14953    170241
    27    28     1   0.14556    201653
    28    29     1   0.14467    208422
    29    30     1   0.14953    170241
    29    55     1   0.13950    308856
    30    60     1   0.16101     45373
    30    61     1   0.15114    176524
    31    32     1   0.14578    196457
    31    35     1   0.14578    196457
    31    49     1   0.14051    292312
    32    33     1   0.14578    196457
    32    45     1   0.14051    292312
    33    34     1   0.14537    201791
    33    36     1   0.14051    292312
    34    35     1   0.14537    201791
    34    57     1   0.14069    286347
    35    53     1   0.14080    285721
    36    37     1   0.14578    196457
    36    40     1   0.14537    201791
    37    38     1   0.14578    196457
    37    44     1   0.14051    292312
    38    39     1   0.14578    196457
    39    40     1   0.14537    201791
    40    58     1   0.14069    286347
    41    42     1   0.14578    196457
    41    45     1   0.14578    196457
    41    48     1   0.14051    292312
    42    43     1   0.14578    196457
    43    44     1   0.14578    196457
    44    45     1   0.14578    196457
    46    47     1   0.14578    196457
    46    50     1   0.14578    196457
    47    48     1   0.14578    196457
    48    49     1   0.14578    196457
    49    50     1   0.14578    196457
    50    52     1   0.14051    292312
    51    52     1   0.14569    197659
    51    55     1   0.14542    198727
    52    53     1   0.14569    197659
    53    54     1   0.14542    198727
    54    55     1   0.14764    179750
    54    56     1   0.13950    308856
    56    57     1   0.14467    208422
    56    60     1   0.14953    170241
    57    58     1   0.14556    201653
    58    59     1   0.14467    208422
    59    60     1   0.14953    170241
    60    61     1   0.15114    176524
    61    62     1   0.15215    135512
    61   104     1   0.15215    135512
    62    63     1   0.12180    650610
    62    64     1   0.13557    235039
    64    65     1   0.14522    152830
    65    66     1   0.11026    292324
    65    67     1   0.11026    292324
    65    68     1   0.15221    184176
    68    69     1   0.11112    266816
    68    70     1   0.11112    266816
    68    71     1   0.14195    205539
    71    72     1   0.14233    199435
    72    73     1   0.11108    267166
    72    74     1   0.11108    267166
    72    75     1   0.15239    190806
    75    76     1   0.11108    267166
    75    77     1   0.11108    267166
    75    78     1   0.14233    199435
    78    79     1   0.14233    199435
    79    80     1   0.11108    267166
    79    81     1   0.11108    267166
    79    82     1   0.15239    190806
    82    83     1   0.11108    267166
    82    84     1   0.11108    267166
    82    85     1   0.14233    199435
    85    86     1   0.14233    199435
    86    87     1   0.11108    267166
    86    88     1   0.11108    267166
    86    89     1   0.15239    190806
    89    90     1   0.11108    267166
    89    91     1   0.11108    267166
    89    92     1   0.14233    199435
    92    93     1   0.14235    199505
    93    94     1   0.11109    267148
    93    95     1   0.11109    267148
    93    96     1   0.15239    189252
    96    97     1   0.11116    265160
    96    98     1   0.11116    265160
    96    99     1   0.14218    199942
    99   100     1   0.14200    203604
   100   101     1   0.11075    274301
   100   102     1   0.11075    274301
   100   103     1   0.11075    274301
   104   105     1   0.12180    650610
   104   106     1   0.13557    235039
   106   107     1   0.14522    152830
   107   108     1   0.11026    292324
   107   109     1   0.11026    292324
   107   110     1   0.15221    184176
   110   111     1   0.11112    266816
   110   112     1   0.11112    266816
   110   113     1   0.14195    205539
   113   114     1   0.14233    199435
   114   115     1   0.11108    267166
   114   116     1   0.11108    267166
   114   117     1   0.15239    190806
   117   118     1   0.11108    267166
   117   119     1   0.11108    267166
   117   120     1   0.14233    199435
   120   121     1   0.14233    199435
   121   122     1   0.11108    267166
   121   123     1   0.11108    267166
   121   124     1   0.15239    190806
   124   125     1   0.11108    267166
   124   126     1   0.11108    267166
   124   127     1   0.14233    199435
   127   128     1   0.14233    199435
   128   129     1   0.11108    267166
   128   130     1   0.11108    267166
   128   131     1   0.15239    190806
   131   132     1   0.11108    267166
   131   133     1   0.11108    267166
   131   134     1   0.14233    199435
   134   135     1   0.14235    199505
   135   136     1   0.11109    267148
   135   137     1   0.11109    267148
   135   138     1   0.15239    189252
   138   139     1   0.11116    265160
   138   140     1   0.11116    265160
   138   141     1   0.14218    199942
   141   142     1   0.14200    203604
   142   143     1   0.11075    274301
   142   144     1   0.11075    274301
   142   145     1   0.11075    274301
;   ai    aj     f - polar connections
     1   147     5
     2   146     5
     1   150     5
     5   146     5
     1   164     5
    19   146     5
     2   148     5
     3   147     5
     2   160     5
    15   147     5
     3   149     5
     4   148     5
     3   151     5
     6   148     5
     4   150     5
     5   149     5
     4   172     5
    27   149     5
     5   168     5
    23   150     5
     6   152     5
     7   151     5
     6   155     5
    10   151     5
     7   153     5
     8   152     5
     7   159     5
    14   152     5
     8   154     5
     9   153     5
     8   191     5
    46   153     5
     9   155     5
    10   154     5
     9   196     5
    51   154     5
    10   173     5
    28   155     5
    11   157     5
    12   156     5
    11   160     5
    15   156     5
    11   163     5
    18   156     5
    12   158     5
    13   157     5
    12   187     5
    42   157     5
    13   159     5
    14   158     5
    13   192     5
    47   158     5
    14   160     5
    15   159     5
    16   162     5
    17   161     5
    16   165     5
    20   161     5
    16   183     5
    38   161     5
    17   163     5
    18   162     5
    17   188     5
    43   162     5
    18   164     5
    19   163     5
    19   165     5
    20   164     5
    20   167     5
    22   165     5
    21   167     5
    22   166     5
    21   170     5
    25   166     5
    21   184     5
    39   166     5
    22   168     5
    23   167     5
    23   169     5
    24   168     5
    24   170     5
    25   169     5
    24   171     5
    26   169     5
    25   204     5
    59   170     5
    26   172     5
    27   171     5
    26   175     5
    30   171     5
    27   173     5
    28   172     5
    28   174     5
    29   173     5
    29   175     5
    30   174     5
    29   200     5
    55   174     5
    30   205     5
    60   175     5
    30   206     5
    61   175     5
    31   177     5
    32   176     5
    31   180     5
    35   176     5
    31   194     5
    49   176     5
    32   178     5
    33   177     5
    32   190     5
    45   177     5
    33   179     5
    34   178     5
    33   181     5
    36   178     5
    34   180     5
    35   179     5
    34   202     5
    57   179     5
    35   198     5
    53   180     5
    36   182     5
    37   181     5
    36   185     5
    40   181     5
    37   183     5
    38   182     5
    37   189     5
    44   182     5
    38   184     5
    39   183     5
    39   185     5
    40   184     5
    40   203     5
    58   185     5
    41   187     5
    42   186     5
    41   190     5
    45   186     5
    41   193     5
    48   186     5
    42   188     5
    43   187     5
    43   189     5
    44   188     5
    44   190     5
    45   189     5
    46   192     5
    47   191     5
    46   195     5
    50   191     5
    47   193     5
    48   192     5
    48   194     5
    49   193     5
    49   195     5
    50   194     5
    50   197     5
    52   195     5
    51   197     5
    52   196     5
    51   200     5
    55   196     5
    52   198     5
    53   197     5
    53   199     5
    54   198     5
    54   200     5
    55   199     5
    54   201     5
    56   199     5
    56   202     5
    57   201     5
    56   205     5
    60   201     5
    57   203     5
    58   202     5
    58   204     5
    59   203     5
    59   205     5
    60   204     5
    60   206     5
    61   205     5
    61   207     5
    62   206     5
    61   226     5
   104   206     5
    62   208     5
    63   207     5
    62   209     5
    64   207     5
    64   210     5
    65   209     5
    66   210     5
    67   210     5
    65   211     5
    68   210     5
    69   211     5
    70   211     5
    68   212     5
    71   211     5
    71   213     5
    72   212     5
    73   213     5
    74   213     5
    72   214     5
    75   213     5
    76   214     5
    77   214     5
    75   215     5
    78   214     5
    78   216     5
    79   215     5
    80   216     5
    81   216     5
    79   217     5
    82   216     5
    83   217     5
    84   217     5
    82   218     5
    85   217     5
    85   219     5
    86   218     5
    87   219     5
    88   219     5
    86   220     5
    89   219     5
    90   220     5
    91   220     5
    89   221     5
    92   220     5
    92   222     5
    93   221     5
    94   222     5
    95   222     5
    93   223     5
    96   222     5
    97   223     5
    98   223     5
    96   224     5
    99   223     5
    99   225     5
   100   224     5
   101   225     5
   102   225     5
   103   225     5
   104   227     5
   105   226     5
   104   228     5
   106   226     5
   106   229     5
   107   228     5
   108   229     5
   109   229     5
   107   230     5
   110   229     5
   111   230     5
   112   230     5
   110   231     5
   113   230     5
   113   232     5
   114   231     5
   115   232     5
   116   232     5
   114   233     5
   117   232     5
   118   233     5
   119   233     5
   117   234     5
   120   233     5
   120   235     5
   121   234     5
   122   235     5
   123   235     5
   121   236     5
   124   235     5
   125   236     5
   126   236     5
   124   237     5
   127   236     5
   127   238     5
   128   237     5
   129   238     5
   130   238     5
   128   239     5
   131   238     5
   132   239     5
   133   239     5
   131   240     5
   134   239     5
   134   241     5
   135   240     5
   136   241     5
   137   241     5
   135   242     5
   138   241     5
   139   242     5
   140   242     5
   138   243     5
   141   242     5
   141   244     5
   142   243     5
   143   244     5
   144   244     5
   145   244     5

[ angles ]
;   ai    aj    ak     f        th0          kth
     1     2     3     5    107.987      345.512   0.23585    48163.398
     1     2    15     5    119.993      305.294   0.24793    30747.040
     1     5     4     5    107.868      336.160   0.23534    49731.324
     1     5    23     5    120.177      332.376   0.24841    30200.201
     1    19    18     5    119.993      305.294   0.24793    30747.040
     1    19    20     5    119.993      305.294   0.24793    30747.040
     2     1     5     5    107.987      345.512   0.23585    48163.398
     2     1    19     5    119.993      305.294   0.24793    30747.040
     2     3     4     5    107.868      336.160   0.23534    49731.324
     2     3     6     5    119.993      305.294   0.24793    30747.040
     2    15    11     5    119.993      305.294   0.24793    30747.040
     2    15    14     5    119.993      305.294   0.24793    30747.040
     3     2    15     5    119.993      305.294   0.24793    30747.040
     3     4     5     5    108.353      345.647   0.23574    50528.647
     3     4    27     5    119.701      328.385   0.24737    30719.546
     3     6     7     5    119.993      305.294   0.24793    30747.040
     3     6    10     5    119.997      292.658   0.24759    31382.764
     4     3     6     5    119.997      292.658   0.24759    31382.764
     4     5    23     5    119.476      300.845   0.24718    32029.507
     4    27    26     5    121.056      256.934   0.24844    33182.460
     4    27    28     5    119.986      278.727   0.24789    30544.240
     5     1    19     5    119.993      305.294   0.24793    30747.040
     5     4    27     5    119.701      328.385   0.24737    30719.546
     5    23    22     5    119.703      304.928   0.24774    32092.885
     5    23    24     5    120.589      296.738   0.24861    32342.986
     6     7     8     5    107.987      345.512   0.23585    48163.398
     6     7    14     5    119.993      305.294   0.24793    30747.040
     6    10     9     5    108.353      345.647   0.23574    50528.647
     6    10    28     5    119.701      328.385   0.24737    30719.546
     7     6    10     5    107.868      336.160   0.23534    49731.324
     7     8     9     5    107.987      345.512   0.23585    48163.398
     7     8    46     5    119.993      305.294   0.24793    30747.040
     7    14    13     5    119.993      305.294   0.24793    30747.040
     7    14    15     5    119.993      305.294   0.24793    30747.040
     8     7    14     5    119.993      305.294   0.24793    30747.040
     8     9    10     5    107.868      336.160   0.23534    49731.324
     8     9    51     5    120.177      332.376   0.24841    30200.201
     8    46    47     5    119.993      305.294   0.24793    30747.040
     8    46    50     5    119.993      305.294   0.24793    30747.040
     9     8    46     5    119.993      305.294   0.24793    30747.040
     9    10    28     5    119.701      328.385   0.24737    30719.546
     9    51    52     5    119.703      304.928   0.24774    32092.885
     9    51    55     5    120.589      296.738   0.24861    32342.986
    10     9    51     5    119.476      300.845   0.24718    32029.507
    10    28    27     5    119.986      278.727   0.24789    30544.240
    10    28    29     5    121.056      256.934   0.24844    33182.460
    11    12    13     5    107.987      345.512   0.23585    48163.398
    11    12    42     5    119.993      305.294   0.24793    30747.040
    11    15    14     5    107.987      345.512   0.23585    48163.398
    11    18    17     5    119.993      305.294   0.24793    30747.040
    11    18    19     5    119.993      305.294   0.24793    30747.040
    12    11    15     5    107.987      345.512   0.23585    48163.398
    12    11    18     5    119.993      305.294   0.24793    30747.040
    12    13    14     5    107.987      345.512   0.23585    48163.398
    12    13    47     5    119.993      305.294   0.24793    30747.040
    12    42    41     5    119.993      305.294   0.24793    30747.040
    12    42    43     5    119.993      305.294   0.24793    30747.040
    13    12    42     5    119.993      305.294   0.24793    30747.040
    13    14    15     5    107.987      345.512   0.23585    48163.398
    13    47    46     5    119.993      305.294   0.24793    30747.040
    13    47    48     5    119.993      305.294   0.24793    30747.040
    14    13    47     5    119.993      305.294   0.24793    30747.040
    15    11    18     5    119.993      305.294   0.24793    30747.040
    16    17    18     5    107.987      345.512   0.23585    48163.398
    16    17    43     5    119.993      305.294   0.24793    30747.040
    16    20    19     5    107.987      345.512   0.23585    48163.398
    16    20    22     5    119.993      305.294   0.24793    30747.040
    16    38    37     5    119.993      305.294   0.24793    30747.040
    16    38    39     5    119.993      305.294   0.24793    30747.040
    17    16    20     5    107.987      345.512   0.23585    48163.398
    17    16    38     5    119.993      305.294   0.24793    30747.040
    17    18    19     5    107.987      345.512   0.23585    48163.398
    17    43    42     5    119.993      305.294   0.24793    30747.040
    17    43    44     5    119.993      305.294   0.24793    30747.040
    18    17    43     5    119.993      305.294   0.24793    30747.040
    18    19    20     5    107.987      345.512   0.23585    48163.398
    19    20    22     5    119.993      305.294   0.24793    30747.040
    20    16    38     5    119.993      305.294   0.24793    30747.040
    20    22    21     5    120.226      297.999   0.24815    30800.713
    20    22    23     5    120.226      297.999   0.24815    30800.713
    21    22    23     5    108.118      319.462   0.23590    49157.223
    21    25    24     5    107.668      316.188   0.23659    45606.201
    21    25    59     5    119.853      273.384   0.24658    36257.337
    21    39    38     5    120.177      332.376   0.24841    30200.201
    21    39    40     5    119.476      300.845   0.24718    32029.507
    22    21    25     5    108.273      394.123   0.23591    47669.807
    22    21    39     5    119.703      304.928   0.24774    32092.885
    22    23    24     5    108.273      394.123   0.23591    47669.807
    23    24    25     5    107.668      316.188   0.23659    45606.201
    23    24    26     5    119.853      273.384   0.24658    36257.337
    24    25    59     5    121.039      330.213   0.24999    30488.023
    24    26    27     5    119.517      280.298   0.24551    39472.492
    24    26    30     5    122.808      267.759   0.25382    25650.738
    25    21    39     5    120.589      296.738   0.24861    32342.986
    25    24    26     5    121.039      330.213   0.24999    30488.023
    25    59    58     5    119.517      280.298   0.24551    39472.492
    25    59    60     5    122.808      267.759   0.25382    25650.738
    26    27    28     5    108.654      370.117   0.23577    49761.383
    26    30    29     5    105.529      276.855   0.23810    38317.914
    26    30    60     5    115.870      252.517   0.26323    21301.620
    26    30    61     5    125.959      223.096   0.26786    13578.966
    27    26    30     5    108.047      364.234   0.23810    35822.374
    27    28    29     5    108.654      370.117   0.23577    49761.383
    28    29    30     5    108.047      364.234   0.23810    35822.374
    28    29    55     5    119.517      280.298   0.24551    39472.492
    29    30    60     5    115.870      252.517   0.26323    21301.620
    29    30    61     5    125.959      223.096   0.26786    13578.966
    29    55    51     5    119.853      273.384   0.24658    36257.337
    29    55    54     5    121.039      330.213   0.24999    30488.023
    30    29    55     5    122.808      267.759   0.25382    25650.738
    30    60    56     5    115.870      252.517   0.26323    21301.620
    30    60    59     5    115.870      252.517   0.26323    21301.620
    30    61    62     5    118.053      184.041   0.26005    25714.244
    30    61   104     5    118.053      184.041   0.26005    25714.244
    31    32    33     5    107.987      345.512   0.23585    48163.398
    31    32    45     5    119.993      305.294   0.24793    30747.040
    31    35    34     5    107.868      336.160   0.23534    49731.324
    31    35    53     5    120.177      332.376   0.24841    30200.201
    31    49    48     5    119.993      305.294   0.24793    30747.040
    31    49    50     5    119.993      305.294   0.24793    30747.040
    32    31    35     5    107.987      345.512   0.23585    48163.398
    32    31    49     5    119.993      305.294   0.24793    30747.040
    32    33    34     5    107.868      336.160   0.23534    49731.324
    32    33    36     5    119.993      305.294   0.24793    30747.040
    32    45    41     5    119.993      305.294   0.24793    30747.040
    32    45    44     5    119.993      305.294   0.24793    30747.040
    33    32    45     5    119.993      305.294   0.24793    30747.040
    33    34    35     5    108.353      345.647   0.23574    50528.647
    33    34    57     5    119.701      328.385   0.24737    30719.546
    33    36    37     5    119.993      305.294   0.24793    30747.040
    33    36    40     5    119.997      292.658   0.24759    31382.764
    34    33    36     5    119.997      292.658   0.24759    31382.764
    34    35    53     5    119.476      300.845   0.24718    32029.507
    34    57    56     5    121.056      256.934   0.24844    33182.460
    34    57    58     5    119.986      278.727   0.24789    30544.240
    35    31    49     5    119.993      305.294   0.24793    30747.040
    35    34    57     5    119.701      328.385   0.24737    30719.546
    35    53    52     5    119.703      304.928   0.24774    32092.885
    35    53    54     5    120.589      296.738   0.24861    32342.986
    36    37    38     5    107.987      345.512   0.23585    48163.398
    36    37    44     5    119.993      305.294   0.24793    30747.040
    36    40    39     5    108.353      345.647   0.23574    50528.647
    36    40    58     5    119.701      328.385   0.24737    30719.546
    37    36    40     5    107.868      336.160   0.23534    49731.324
    37    38    39     5    107.987      345.512   0.23585    48163.398
    37    44    43     5    119.993      305.294   0.24793    30747.040
    37    44    45     5    119.993      305.294   0.24793    30747.040
    38    37    44     5    119.993      305.294   0.24793    30747.040
    38    39    40     5    107.868      336.160   0.23534    49731.324
    39    40    58     5    119.701      328.385   0.24737    30719.546
    40    58    57     5    119.986      278.727   0.24789    30544.240
    40    58    59     5    121.056      256.934   0.24844    33182.460
    41    42    43     5    107.987      345.512   0.23585    48163.398
    41    45    44     5    107.987      345.512   0.23585    48163.398
    41    48    47     5    119.993      305.294   0.24793    30747.040
    41    48    49     5    119.993      305.294   0.24793    30747.040
    42    41    45     5    107.987      345.512   0.23585    48163.398
    42    41    48     5    119.993      305.294   0.24793    30747.040
    42    43    44     5    107.987      345.512   0.23585    48163.398
    43    44    45     5    107.987      345.512   0.23585    48163.398
    45    41    48     5    119.993      305.294   0.24793    30747.040
    46    47    48     5    107.987      345.512   0.23585    48163.398
    46    50    49     5    107.987      345.512   0.23585    48163.398
    46    50    52     5    119.993      305.294   0.24793    30747.040
    47    46    50     5    107.987      345.512   0.23585    48163.398
    47    48    49     5    107.987      345.512   0.23585    48163.398
    48    49    50     5    107.987      345.512   0.23585    48163.398
    49    50    52     5    119.993      305.294   0.24793    30747.040
    50    52    51     5    120.226      297.999   0.24815    30800.713
    50    52    53     5    120.226      297.999   0.24815    30800.713
    51    52    53     5    108.118      319.462   0.23590    49157.223
    51    55    54     5    107.668      316.188   0.23659    45606.201
    52    51    55     5    108.273      394.123   0.23591    47669.807
    52    53    54     5    108.273      394.123   0.23591    47669.807
    53    54    55     5    107.668      316.188   0.23659    45606.201
    53    54    56     5    119.853      273.384   0.24658    36257.337
    54    56    57     5    119.517      280.298   0.24551    39472.492
    54    56    60     5    122.808      267.759   0.25382    25650.738
    55    54    56     5    121.039      330.213   0.24999    30488.023
    56    57    58     5    108.654      370.117   0.23577    49761.383
    56    60    59     5    105.529      276.855   0.23810    38317.914
    56    60    61     5    125.959      223.096   0.26786    13578.966
    57    56    60     5    108.047      364.234   0.23810    35822.374
    57    58    59     5    108.654      370.117   0.23577    49761.383
    58    59    60     5    108.047      364.234   0.23810    35822.374
    59    60    61     5    125.959      223.096   0.26786    13578.966
    60    61    62     5    118.053      184.041   0.26005    25714.244
    60    61   104     5    118.053      184.041   0.26005    25714.244
    61    62    63     5    126.428      253.406   0.24494    48422.085
    61    62    64     5    108.410      217.896   0.23358    62250.364
    61   104   105     5    126.428      253.406   0.24494    48422.085
    61   104   106     5    108.410      217.896   0.23358    62250.364
    62    61   104     5    112.488      118.140   0.25300    30399.010
    62    64    65     5    115.457      409.155   0.23748    32469.340
    63    62    64     5    125.163      554.986   0.22855    71391.520
    64    65    66     5    109.446      367.867   0.20954    25343.981
    64    65    67     5    109.446      367.867   0.20954    25343.981
    64    65    68     5    105.951      521.027   0.23750    25296.412
    65    68    69     5    110.190      363.825   0.21723    10453.942
    65    68    70     5    110.190      363.825   0.21723    10453.942
    65    68    71     5    106.663      452.654   0.23603    26073.243
    66    65    67     5    108.622      232.219   0.17911     8192.701
    66    65    68     5    111.662      267.099   0.21844    18456.551
    67    65    68     5    111.662      267.099   0.21844    18456.551
    68    71    72     5    112.185      548.668   0.23593     4712.844
    69    68    70     5    107.830      246.443   0.17960    11058.513
    69    68    71     5    110.994      407.945   0.20929    25102.937
    70    68    71     5    110.994      407.945   0.20929    25102.937
    71    72    73     5    110.790      401.514   0.20933    24415.701
    71    72    74     5    110.790      401.514   0.20933    24415.701
    71    72    75     5    107.397      456.114   0.23759    36516.330
    72    75    76     5    109.957      323.429   0.21706    17166.590
    72    75    77     5    109.957      323.429   0.21706    17166.590
    72    75    78     5    107.397      456.114   0.23759    36516.330
    73    72    74     5    107.959      241.451   0.17969    11166.239
    73    72    75     5    109.957      323.429   0.21706    17166.590
    74    72    75     5    109.957      323.429   0.21706    17166.590
    75    78    79     5    112.245      555.310   0.23633     3756.538
    76    75    77     5    107.959      241.451   0.17969    11166.239
    76    75    78     5    110.790      401.514   0.20933    24415.701
    77    75    78     5    110.790      401.514   0.20933    24415.701
    78    79    80     5    110.790      401.514   0.20933    24415.701
    78    79    81     5    110.790      401.514   0.20933    24415.701
    78    79    82     5    107.397      456.114   0.23759    36516.330
    79    82    83     5    109.957      323.429   0.21706    17166.590
    79    82    84     5    109.957      323.429   0.21706    17166.590
    79    82    85     5    107.397      456.114   0.23759    36516.330
    80    79    81     5    107.959      241.451   0.17969    11166.239
    80    79    82     5    109.957      323.429   0.21706    17166.590
    81    79    82     5    109.957      323.429   0.21706    17166.590
    82    85    86     5    112.245      555.310   0.23633     3756.538
    83    82    84     5    107.959      241.451   0.17969    11166.239
    83    82    85     5    110.790      401.514   0.20933    24415.701
    84    82    85     5    110.790      401.514   0.20933    24415.701
    85    86    87     5    110.790      401.514   0.20933    24415.701
    85    86    88     5    110.790      401.514   0.20933    24415.701
    85    86    89     5    107.397      456.114   0.23759    36516.330
    86    89    90     5    109.957      323.429   0.21706    17166.590
    86    89    91     5    109.957      323.429   0.21706    17166.590
    86    89    92     5    107.397      456.114   0.23759    36516.330
    87    86    88     5    107.959      241.451   0.17969    11166.239
    87    86    89     5    109.957      323.429   0.21706    17166.590
    88    86    89     5    109.957      323.429   0.21706    17166.590
    89    92    93     5    112.215      552.426   0.23631     3705.312
    90    89    91     5    107.959      241.451   0.17969    11166.239
    90    89    92     5    110.790      401.514   0.20933    24415.701
    91    89    92     5    110.790      401.514   0.20933    24415.701
    92    93    94     5    110.768      401.243   0.20933    24765.202
    92    93    95     5    110.768      401.243   0.20933    24765.202
    92    93    96     5    107.531      463.040   0.23781    33189.052
    93    96    97     5    109.907      310.094   0.21706    17530.605
    93    96    98     5    109.907      310.094   0.21706    17530.605
    93    96    99     5    107.469      455.000   0.23758    37959.780
    94    93    95     5    107.943      243.095   0.17968    10929.763
    94    93    96     5    109.919      322.527   0.21702    17326.081
    95    93    96     5    109.919      322.527   0.21702    17326.081
    96    99   100     5    111.950      552.962   0.23553    20075.134
    97    96    98     5    107.846      246.733   0.17969    11117.146
    97    96    99     5    110.860      393.879   0.20936    25894.037
    98    96    99     5    110.860      393.879   0.20936    25894.037
    99   100   101     5    109.916      394.761   0.20771    28701.403
    99   100   102     5    109.916      394.761   0.20771    28701.403
    99   100   103     5    109.916      394.761   0.20771    28701.403
   101   100   102     5    109.015      247.943   0.18034    11149.563
   101   100   103     5    109.015      247.943   0.18034    11149.563
   102   100   103     5    109.015      247.943   0.18034    11149.563
   104   106   107     5    115.457      409.155   0.23748    32469.340
   105   104   106     5    125.163      554.986   0.22855    71391.520
   106   107   108     5    109.446      367.867   0.20954    25343.981
   106   107   109     5    109.446      367.867   0.20954    25343.981
   106   107   110     5    105.951      521.027   0.23750    25296.412
   107   110   111     5    110.190      363.825   0.21723    10453.942
   107   110   112     5    110.190      363.825   0.21723    10453.942
   107   110   113     5    106.663      452.654   0.23603    26073.243
   108   107   109     5    108.622      232.219   0.17911     8192.701
   108   107   110     5    111.662      267.099   0.21844    18456.551
   109   107   110     5    111.662      267.099   0.21844    18456.551
   110   113   114     5    112.185      548.668   0.23593     4712.844
   111   110   112     5    107.830      246.443   0.17960    11058.513
   111   110   113     5    110.994      407.945   0.20929    25102.937
   112   110   113     5    110.994      407.945   0.20929    25102.937
   113   114   115     5    110.790      401.514   0.20933    24415.701
   113   114   116     5    110.790      401.514   0.20933    24415.701
   113   114   117     5    107.397      456.114   0.23759    36516.330
   114   117   118     5    109.957      323.429   0.21706    17166.590
   114   117   119     5    109.957      323.429   0.21706    17166.590
   114   117   120     5    107.397      456.114   0.23759    36516.330
   115   114   116     5    107.959      241.451   0.17969    11166.239
   115   114   117     5    109.957      323.429   0.21706    17166.590
   116   114   117     5    109.957      323.429   0.21706    17166.590
   117   120   121     5    112.245      555.310   0.23633     3756.538
   118   117   119     5    107.959      241.451   0.17969    11166.239
   118   117   120     5    110.790      401.514   0.20933    24415.701
   119   117   120     5    110.790      401.514   0.20933    24415.701
   120   121   122     5    110.790      401.514   0.20933    24415.701
   120   121   123     5    110.790      401.514   0.20933    24415.701
   120   121   124     5    107.397      456.114   0.23759    36516.330
   121   124   125     5    109.957      323.429   0.21706    17166.590
   121   124   126     5    109.957      323.429   0.21706    17166.590
   121   124   127     5    107.397      456.114   0.23759    36516.330
   122   121   123     5    107.959      241.451   0.17969    11166.239
   122   121   124     5    109.957      323.429   0.21706    17166.590
   123   121   124     5    109.957      323.429   0.21706    17166.590
   124   127   128     5    112.245      555.310   0.23633     3756.538
   125   124   126     5    107.959      241.451   0.17969    11166.239
   125   124   127     5    110.790      401.514   0.20933    24415.701
   126   124   127     5    110.790      401.514   0.20933    24415.701
   127   128   129     5    110.790      401.514   0.20933    24415.701
   127   128   130     5    110.790      401.514   0.20933    24415.701
   127   128   131     5    107.397      456.114   0.23759    36516.330
   128   131   132     5    109.957      323.429   0.21706    17166.590
   128   131   133     5    109.957      323.429   0.21706    17166.590
   128   131   134     5    107.397      456.114   0.23759    36516.330
   129   128   130     5    107.959      241.451   0.17969    11166.239
   129   128   131     5    109.957      323.429   0.21706    17166.590
   130   128   131     5    109.957      323.429   0.21706    17166.590
   131   134   135     5    112.215      552.426   0.23631     3705.312
   132   131   133     5    107.959      241.451   0.17969    11166.239
   132   131   134     5    110.790      401.514   0.20933    24415.701
   133   131   134     5    110.790      401.514   0.20933    24415.701
   134   135   136     5    110.768      401.243   0.20933    24765.202
   134   135   137     5    110.768      401.243   0.20933    24765.202
   134   135   138     5    107.531      463.040   0.23781    33189.052
   135   138   139     5    109.907      310.094   0.21706    17530.605
   135   138   140     5    109.907      310.094   0.21706    17530.605
   135   138   141     5    107.469      455.000   0.23758    37959.780
   136   135   137     5    107.943      243.095   0.17968    10929.763
   136   135   138     5    109.919      322.527   0.21702    17326.081
   137   135   138     5    109.919      322.527   0.21702    17326.081
   138   141   142     5    111.950      552.962   0.23553    20075.134
   139   138   140     5    107.846      246.733   0.17969    11117.146
   139   138   141     5    110.860      393.879   0.20936    25894.037
   140   138   141     5    110.860      393.879   0.20936    25894.037
   141   142   143     5    109.916      394.761   0.20771    28701.403
   141   142   144     5    109.916      394.761   0.20771    28701.403
   141   142   145     5    109.916      394.761   0.20771    28701.403
   143   142   144     5    109.015      247.943   0.18034    11149.563
   143   142   145     5    109.015      247.943   0.18034    11149.563
   144   142   145     5    109.015      247.943   0.18034    11149.563

[ dihedrals ]
; rigid dihedrals 
;   ai    aj    ak    al     f        th0          kth
     5     1     2     3     2      0.000       53.562
     5     1     2    15     2    142.335       47.307
    19     1     2     3     2   -142.395       47.307
    19     1     2    15     2      0.000        0.000
     2     1     5     4     2      0.000       53.740
     2     1     5    23     2   -141.875       52.870
    19     1     5     4     2    142.294       44.084
    19     1     5    23     2      0.000        3.423
     2     1    19    18     2      0.000       31.689
     2     1    19    20     2    138.036       78.355
     5     1    19    18     2   -138.077       78.355
     5     1    19    20     2      0.000       31.689
     1     2     3     4     2      0.000       53.740
     1     2     3     6     2    142.496       47.307
    15     2     3     4     2   -142.324       44.084
    15     2     3     6     2      0.000        0.000
     1     2    15    11     2      0.000       31.689
     1     2    15    14     2   -137.971       78.355
     3     2    15    11     2    138.033       78.355
     3     2    15    14     2      0.000       31.689
     2     3     4     5     2      0.000       52.460
     2     3     4    27     2    141.946       44.997
     6     3     4     5     2   -142.612       48.270
     6     3     4    27     2      0.000        0.000
     2     3     6     7     2      0.000       31.689
     2     3     6    10     2   -137.894       75.142
     4     3     6     7     2    137.896       75.142
     4     3     6    10     2      0.000       32.004
     3     4     5     1     2      0.000       52.460
     3     4     5    23     2    142.233       46.990
    27     4     5     1     2   -142.202       44.997
    27     4     5    23     2      0.000       23.399
     3     4    27    26     2   -140.582       62.816
     3     4    27    28     2      0.000       41.821
     5     4    27    26     2      0.000        0.000
     5     4    27    28     2    138.541       60.758
     1     5    23    22     2      0.000       35.649
     1     5    23    24     2    138.678       78.126
     4     5    23    22     2   -138.108       75.875
     4     5    23    24     2      0.000       14.615
     3     6     7     8     2   -142.498       47.307
     3     6     7    14     2      0.000        0.000
    10     6     7     8     2      0.000       53.740
    10     6     7    14     2    142.329       44.084
     3     6    10     9     2    142.552       48.270
     3     6    10    28     2      0.000        0.000
     7     6    10     9     2      0.000       52.460
     7     6    10    28     2   -141.968       44.997
     6     7     8     9     2      0.000       53.562
     6     7     8    46     2    142.427       47.307
    14     7     8     9     2   -142.319       47.307
    14     7     8    46     2      0.000        0.000
     6     7    14    13     2   -138.060       78.355
     6     7    14    15     2      0.000       31.689
     8     7    14    13     2      0.000       31.689
     8     7    14    15     2    137.997       78.355
     7     8     9    10     2      0.000       53.740
     7     8     9    51     2    142.051       52.870
    46     8     9    10     2   -142.341       44.084
    46     8     9    51     2      0.000        3.423
     7     8    46    47     2      0.000       31.689
     7     8    46    50     2   -138.111       78.355
     9     8    46    47     2    138.064       78.355
     9     8    46    50     2      0.000       31.689
     8     9    10     6     2      0.000       52.460
     8     9    10    28     2    142.272       44.997
    51     9    10     6     2   -142.407       46.990
    51     9    10    28     2      0.000       23.399
     8     9    51    52     2      0.000       35.649
     8     9    51    55     2   -138.658       78.126
    10     9    51    52     2    138.086       75.875
    10     9    51    55     2      0.000       14.615
     6    10    28    27     2      0.000       41.821
     6    10    28    29     2    140.641       62.816
     9    10    28    27     2   -138.411       60.758
     9    10    28    29     2      0.000        0.000
    15    11    12    13     2      0.000       53.562
    15    11    12    42     2    142.840       47.307
    18    11    12    13     2   -142.502       47.307
    18    11    12    42     2      0.000        0.000
    12    11    15     2     2   -142.671       47.307
    12    11    15    14     2      0.000       53.562
    18    11    15     2     2      0.000        0.000
    18    11    15    14     2    142.523       47.307
    12    11    18    17     2      0.000       31.689
    12    11    18    19     2    138.062       78.355
    15    11    18    17     2   -138.397       78.355
    15    11    18    19     2      0.000       31.689
    11    12    13    14     2      0.000       53.562
    11    12    13    47     2    142.518       47.307
    42    12    13    14     2   -142.827       47.307
    42    12    13    47     2      0.000        0.000
    11    12    42    41     2   -138.303       78.355
    11    12    42    43     2      0.000       31.689
    13    12    42    41     2      0.000       31.689
    13    12    42    43     2    138.275       78.355
    12    13    14     7     2    142.654       47.307
    12    13    14    15     2      0.000       53.562
    47    13    14     7     2      0.000        0.000
    47    13    14    15     2   -142.563       47.307
    12    13    47    46     2   -138.050       78.355
    12    13    47    48     2      0.000       31.689
    14    13    47    46     2      0.000       31.689
    14    13    47    48     2    138.420       78.355
     7    14    15     2     2      0.000        0.000
     7    14    15    11     2   -142.561       47.307
    13    14    15     2     2    142.589       47.307
    13    14    15    11     2      0.000       53.562
    20    16    17    18     2      0.000       53.562
    20    16    17    43     2    142.426       47.307
    38    16    17    18     2   -142.906       47.307
    38    16    17    43     2      0.000        0.000
    17    16    20    19     2      0.000       53.562
    17    16    20    22     2   -142.108       47.307
    38    16    20    19     2    143.139       47.307
    38    16    20    22     2      0.000        0.000
    17    16    38    37     2      0.000       31.689
    17    16    38    39     2    138.064       78.355
    20    16    38    37     2   -138.111       78.355
    20    16    38    39     2      0.000       31.689
    16    17    18    11     2    142.687       47.307
    16    17    18    19     2      0.000       53.562
    43    17    18    11     2      0.000        0.000
    43    17    18    19     2   -142.725       47.307
    16    17    43    42     2   -138.050       78.355
    16    17    43    44     2      0.000       31.689
    18    17    43    42     2      0.000       31.689
    18    17    43    44     2    138.420       78.355
    11    18    19     1     2      0.000        0.000
    11    18    19    20     2   -142.375       47.307
    17    18    19     1     2    142.882       47.307
    17    18    19    20     2      0.000       53.562
     1    19    20    16     2   -143.084       47.307
     1    19    20    22     2      0.000        0.000
    18    19    20    16     2      0.000       53.562
    18    19    20    22     2    142.077       47.307
    16    20    22    21     2      0.000       33.833
    16    20    22    23     2    138.571       75.741
    19    20    22    21     2   -138.664       75.741
    19    20    22    23     2      0.000       33.833
    25    21    22    20     2    143.603       53.589
    25    21    22    23     2      0.000       45.889
    39    21    22    20     2      0.000        0.271
    39    21    22    23     2   -143.391       52.145
    22    21    25    24     2      0.000       97.359
    22    21    25    59     2   -143.837       37.444
    39    21    25    24     2    142.995       25.166
    39    21    25    59     2      0.000       18.793
    22    21    39    38     2      0.000       35.649
    22    21    39    40     2    138.086       75.875
    25    21    39    38     2   -138.658       78.126
    25    21    39    40     2      0.000       14.615
    20    22    23     5     2      0.000        0.271
    20    22    23    24     2   -143.613       53.589
    21    22    23     5     2    143.639       52.145
    21    22    23    24     2      0.000       45.889
     5    23    24    25     2   -143.370       25.166
     5    23    24    26     2      0.000       18.793
    22    23    24    25     2      0.000       97.359
    22    23    24    26     2    143.880       37.444
    23    24    25    21     2      0.000        0.000
    23    24    25    59     2    143.191       54.541
    26    24    25    21     2   -143.339       54.541
    26    24    25    59     2      0.000        0.000
    23    24    26    27     2      0.000       13.415
    23    24    26    30     2   -145.409       86.123
    25    24    26    27     2    135.919       75.959
    25    24    26    30     2      0.000       49.081
    21    25    59    58     2      0.000       13.415
    21    25    59    60     2    145.148       86.123
    24    25    59    58     2   -135.468       75.959
    24    25    59    60     2      0.000       49.081
    24    26    27     4     2      0.000       28.982
    24    26    27    28     2   -140.739       46.361
    30    26    27     4     2    180.000       58.399
    30    26    27    28     2      0.000      139.847
    24    26    30    29     2    135.837       31.102
    24    26    30    60     2      0.000        0.000
    24    26    30    61     2    -61.573        0.000
    27    26    30    29     2      0.000       44.060
    27    26    30    60     2   -139.556        0.000
    27    26    30    61     2    180.000        0.000
     4    27    28    10     2      0.000        0.876
     4    27    28    29     2   -145.503       80.332
    26    27    28    10     2    145.351       80.332
    26    27    28    29     2      0.000        0.000
    10    28    29    30     2    180.000       58.399
    10    28    29    55     2      0.000       28.982
    27    28    29    30     2      0.000      139.847
    27    28    29    55     2    140.605       46.361
    28    29    30    26     2      0.000       44.060
    28    29    30    60     2    139.834        0.000
    28    29    30    61     2    180.000        0.000
    55    29    30    26     2   -135.561       31.102
    55    29    30    60     2      0.000        0.000
    55    29    30    61     2     61.715        0.000
    28    29    55    51     2      0.000       13.415
    28    29    55    54     2   -135.468       75.959
    30    29    55    51     2    145.148       86.123
    30    29    55    54     2      0.000       49.081
    26    30    60    56     2    124.011        0.000
    26    30    60    59     2      0.000        0.000
    26    30    60    61     2   -117.993        0.000
    29    30    60    56     2      0.000        0.000
    29    30    60    59     2   -124.907        0.000
    29    30    60    61     2    117.547        0.000
    61    30    60    56     2   -117.995        0.000
    61    30    60    59     2    117.546        0.000
    26    30    61    60     2    100.626        0.000
    26    30    61    62     2   -149.099        0.000
    26    30    61   104     2      0.000        0.000
    29    30    61    60     2   -100.158        0.000
    29    30    61    62     2      0.000        0.000
    29    30    61   104     2    180.000        0.000
    60    30    61    62     2    110.275       89.753
    60    30    61   104     2   -108.913       89.753
    35    31    32    33     2      0.000       53.562
    35    31    32    45     2    142.335       47.307
    49    31    32    33     2   -142.395       47.307
    49    31    32    45     2      0.000        0.000
    32    31    35    34     2      0.000       53.740
    32    31    35    53     2   -141.875       52.870
    49    31    35    34     2    142.294       44.084
    49    31    35    53     2      0.000        3.423
    32    31    49    48     2      0.000       31.689
    32    31    49    50     2    138.036       78.355
    35    31    49    48     2   -138.077       78.355
    35    31    49    50     2      0.000       31.689
    31    32    33    34     2      0.000       53.740
    31    32    33    36     2    142.496       47.307
    45    32    33    34     2   -142.324       44.084
    45    32    33    36     2      0.000        0.000
    31    32    45    41     2      0.000       31.689
    31    32    45    44     2   -137.971       78.355
    33    32    45    41     2    138.033       78.355
    33    32    45    44     2      0.000       31.689
    32    33    34    35     2      0.000       52.460
    32    33    34    57     2    141.946       44.997
    36    33    34    35     2   -142.612       48.270
    36    33    34    57     2      0.000        0.000
    32    33    36    37     2      0.000       31.689
    32    33    36    40     2   -137.894       75.142
    34    33    36    37     2    137.896       75.142
    34    33    36    40     2      0.000       32.004
    33    34    35    31     2      0.000       52.460
    33    34    35    53     2    142.233       46.990
    57    34    35    31     2   -142.202       44.997
    57    34    35    53     2      0.000       23.399
    33    34    57    56     2   -140.583       62.816
    33    34    57    58     2      0.000       41.821
    35    34    57    56     2      0.000        0.000
    35    34    57    58     2    138.541       60.758
    31    35    53    52     2      0.000       35.649
    31    35    53    54     2    138.678       78.126
    34    35    53    52     2   -138.108       75.875
    34    35    53    54     2      0.000       14.615
    33    36    37    38     2   -142.498       47.307
    33    36    37    44     2      0.000        0.000
    40    36    37    38     2      0.000       53.740
    40    36    37    44     2    142.329       44.084
    33    36    40    39     2    142.552       48.270
    33    36    40    58     2      0.000        0.000
    37    36    40    39     2      0.000       52.460
    37    36    40    58     2   -141.968       44.997
    36    37    38    16     2    142.427       47.307
    36    37    38    39     2      0.000       53.562
    44    37    38    16     2      0.000        0.000
    44    37    38    39     2   -142.319       47.307
    36    37    44    43     2   -138.060       78.355
    36    37    44    45     2      0.000       31.689
    38    37    44    43     2      0.000       31.689
    38    37    44    45     2    137.997       78.355
    16    38    39    21     2      0.000        3.423
    16    38    39    40     2   -142.341       44.084
    37    38    39    21     2    142.051       52.870
    37    38    39    40     2      0.000       53.740
    21    39    40    36     2   -142.407       46.990
    21    39    40    58     2      0.000       23.399
    38    39    40    36     2      0.000       52.460
    38    39    40    58     2    142.272       44.997
    36    40    58    57     2      0.000       41.821
    36    40    58    59     2    140.641       62.816
    39    40    58    57     2   -138.411       60.758
    39    40    58    59     2      0.000        0.000
    45    41    42    12     2    142.840       47.307
    45    41    42    43     2      0.000       53.562
    48    41    42    12     2      0.000        0.000
    48    41    42    43     2   -142.502       47.307
    42    41    45    32     2   -142.671       47.307
    42    41    45    44     2      0.000       53.562
    48    41    45    32     2      0.000        0.000
    48    41    45    44     2    142.523       47.307
    42    41    48    47     2      0.000       31.689
    42    41    48    49     2    138.062       78.355
    45    41    48    47     2   -138.397       78.355
    45    41    48    49     2      0.000       31.689
    12    42    43    17     2      0.000        0.000
    12    42    43    44     2   -142.827       47.307
    41    42    43    17     2    142.518       47.307
    41    42    43    44     2      0.000       53.562
    17    43    44    37     2      0.000        0.000
    17    43    44    45     2   -142.563       47.307
    42    43    44    37     2    142.654       47.307
    42    43    44    45     2      0.000       53.562
    37    44    45    32     2      0.000        0.000
    37    44    45    41     2   -142.561       47.307
    43    44    45    32     2    142.589       47.307
    43    44    45    41     2      0.000       53.562
     8    46    47    13     2      0.000        0.000
     8    46    47    48     2   -142.906       47.307
    50    46    47    13     2    142.426       47.307
    50    46    47    48     2      0.000       53.562
     8    46    50    49     2    143.139       47.307
     8    46    50    52     2      0.000        0.000
    47    46    50    49     2      0.000       53.562
    47    46    50    52     2   -142.108       47.307
    13    47    48    41     2      0.000        0.000
    13    47    48    49     2   -142.725       47.307
    46    47    48    41     2    142.687       47.307
    46    47    48    49     2      0.000       53.562
    41    48    49    31     2      0.000        0.000
    41    48    49    50     2   -142.375       47.307
    47    48    49    31     2    142.882       47.307
    47    48    49    50     2      0.000       53.562
    31    49    50    46     2   -143.084       47.307
    31    49    50    52     2      0.000        0.000
    48    49    50    46     2      0.000       53.562
    48    49    50    52     2    142.076       47.307
    46    50    52    51     2      0.000       33.833
    46    50    52    53     2    138.571       75.741
    49    50    52    51     2   -138.663       75.741
    49    50    52    53     2      0.000       33.833
     9    51    52    50     2      0.000        0.271
     9    51    52    53     2   -143.391       52.145
    55    51    52    50     2    143.603       53.589
    55    51    52    53     2      0.000       45.889
     9    51    55    29     2      0.000       18.793
     9    51    55    54     2    142.995       25.166
    52    51    55    29     2   -143.837       37.444
    52    51    55    54     2      0.000       97.359
    50    52    53    35     2      0.000        0.271
    50    52    53    54     2   -143.613       53.589
    51    52    53    35     2    143.639       52.145
    51    52    53    54     2      0.000       45.889
    35    53    54    55     2   -143.370       25.166
    35    53    54    56     2      0.000       18.793
    52    53    54    55     2      0.000       97.359
    52    53    54    56     2    143.881       37.444
    53    54    55    29     2    143.192       54.541
    53    54    55    51     2      0.000        0.000
    56    54    55    29     2      0.000        0.000
    56    54    55    51     2   -143.339       54.541
    53    54    56    57     2      0.000       13.415
    53    54    56    60     2   -145.409       86.123
    55    54    56    57     2    135.919       75.959
    55    54    56    60     2      0.000       49.081
    54    56    57    34     2      0.000       28.982
    54    56    57    58     2   -140.739       46.361
    60    56    57    34     2    180.000       58.399
    60    56    57    58     2      0.000      139.847
    54    56    60    30     2      0.000        0.000
    54    56    60    59     2    135.837       31.102
    54    56    60    61     2    -61.573        0.000
    57    56    60    30     2   -139.555        0.000
    57    56    60    59     2      0.000       44.060
    57    56    60    61     2    180.000        0.000
    34    57    58    40     2      0.000        0.876
    34    57    58    59     2   -145.503       80.332
    56    57    58    40     2    145.351       80.332
    56    57    58    59     2      0.000        0.000
    40    58    59    25     2      0.000       28.982
    40    58    59    60     2    180.000       58.399
    57    58    59    25     2    140.605       46.361
    57    58    59    60     2      0.000      139.847
    25    59    60    30     2      0.000        0.000
    25    59    60    56     2   -135.561       31.102
    25    59    60    61     2     61.714        0.000
    58    59    60    30     2    139.834        0.000
    58    59    60    56     2      0.000       44.060
    58    59    60    61     2    180.000        0.000
    30    60    61    62     2   -108.913       89.753
    30    60    61   104     2    110.274       89.753
    56    60    61    30     2    100.625        0.000
    56    60    61    62     2      0.000        0.000
    56    60    61   104     2   -149.102        0.000
    59    60    61    30     2   -100.158        0.000
    59    60    61    62     2    180.000        0.000
    59    60    61   104     2      0.000        0.000
; improper dihedrals 
;   ai    aj    ak    al     f        th0          kth
    62    61    64    63     2      0.000     1128.946
   104    61   106   105     2      0.000     1128.946
; flexible dihedrals 
;   ai    aj    ak    al     f         c0         c1         c2         c3         c4         c5
    61    62    64    65     3     56.045      5.270    -75.767     -8.704     20.988      4.197
    62    64    65    68     3     12.785      1.952     -0.858      7.172     -4.363     -1.747
    64    65    68    71     3      6.057     18.354      3.820    -18.958      2.588     -0.514
    65    68    71    72     3      6.759     13.603     -5.011    -10.837      3.960     -2.916
    68    71    72    75     3      6.025     12.081     -5.155    -10.135      3.736     -2.992
    71    72    75    78     3      5.901     18.180      2.517    -17.336      4.342     -0.930
    72    75    78    79     3      6.025     12.081     -5.155    -10.135      3.736     -2.992
    75    78    79    82     3      6.025     12.081     -5.155    -10.135      3.736     -2.992
    78    79    82    85     3      5.901     18.180      2.517    -17.336      4.342     -0.930
    79    82    85    86     3      6.025     12.081     -5.155    -10.135      3.736     -2.992
    82    85    86    89     3      6.025     12.081     -5.155    -10.135      3.736     -2.992
    85    86    89    92     3      5.901     18.180      2.517    -17.336      4.342     -0.930
    86    89    92    93     3      6.025     12.081     -5.155    -10.135      3.736     -2.992
    89    92    93    96     3      6.269     12.773     -5.075    -10.591      3.888     -2.942
    92    93    96    99     3      5.181     17.084      3.153    -17.468      4.376     -0.838
    93    96    99   100     3      6.357     12.822     -4.583    -11.153      2.648     -2.307
    96    99   100   102     3      4.198     13.001      0.782    -18.052     -0.619      0.764
    61   104   106   107     3     56.045      5.270    -75.767     -8.704     20.988      4.197
   104   106   107   110     3     12.785      1.952     -0.858      7.172     -4.363     -1.747
   106   107   110   113     3      6.057     18.354      3.820    -18.958      2.588     -0.514
   107   110   113   114     3      6.759     13.603     -5.011    -10.837      3.960     -2.916
   110   113   114   117     3      6.025     12.081     -5.155    -10.135      3.736     -2.992
   113   114   117   120     3      5.901     18.180      2.517    -17.336      4.342     -0.930
   114   117   120   121     3      6.025     12.081     -5.155    -10.135      3.736     -2.992
   117   120   121   124     3      6.025     12.081     -5.155    -10.135      3.736     -2.992
   120   121   124   127     3      5.901     18.180      2.517    -17.336      4.342     -0.930
   121   124   127   128     3      6.025     12.081     -5.155    -10.135      3.736     -2.992
   124   127   128   131     3      6.025     12.081     -5.155    -10.135      3.736     -2.992
   127   128   131   134     3      5.901     18.180      2.517    -17.336      4.342     -0.930
   128   131   134   135     3      6.025     12.081     -5.155    -10.135      3.736     -2.992
   131   134   135   138     3      6.269     12.773     -5.075    -10.591      3.888     -2.942
   134   135   138   141     3      5.181     17.084      3.153    -17.468      4.376     -0.838
   135   138   141   142     3      6.357     12.822     -4.583    -11.153      2.648     -2.307
   138   141   142   144     3      4.198     13.001      0.782    -18.052     -0.619      0.764

[ cmap ]
64 62 61 104 106

[ pairs ]
;   ai    aj  func 
     1     6     1
     1    11     1
     1    14     1
     1    27     1
     1    22     1
     1    24     1
     1    17     1
     1    16     1
     2    23     1
     2    18     1
     2    20     1
     2    27     1
     2     7     1
     2    10     1
     2    12     1
     2    13     1
     3    19     1
     3    11     1
     3    14     1
     3    23     1
     3    26     1
     3    28     1
     3     8     1
     3     9     1
     4    15     1
     4     7     1
     4    10     1
     4    19     1
     4    22     1
     4    24     1
     4    30     1
     4    29     1
     5    15     1
     5    18     1
     5    20     1
     5     6     1
     5    26     1
     5    28     1
     5    21     1
     5    25     1
     6    15     1
     6    27     1
     6    46     1
     6    13     1
     6    51     1
     6    29     1
     7    28     1
     7    51     1
     7    47     1
     7    50     1
     7    12     1
     7    11     1
     8    13     1
     8    15     1
     8    28     1
     8    52     1
     8    55     1
     8    48     1
     8    49     1
     9    14     1
     9    47     1
     9    50     1
     9    27     1
     9    29     1
     9    53     1
     9    54     1
    10    14     1
    10    46     1
    10    52     1
    10    55     1
    10    26     1
    10    30     1
    11    47     1
    11    41     1
    11    43     1
    11    16     1
    11    20     1
    12    17     1
    12    19     1
    12    46     1
    12    48     1
    12    45     1
    12    44     1
    13    18     1
    13    41     1
    13    43     1
    13    50     1
    13    49     1
    14    46     1
    14    42     1
    14    48     1
    14    18     1
    15    19     1
    15    42     1
    15    17     1
    15    47     1
    16    42     1
    16    44     1
    16    21     1
    16    23     1
    16    36     1
    16    40     1
    17    22     1
    17    37     1
    17    39     1
    17    41     1
    17    45     1
    18    42     1
    18    38     1
    18    44     1
    18    22     1
    19    23     1
    19    43     1
    19    38     1
    19    21     1
    20    43     1
    20    37     1
    20    39     1
    20    25     1
    20    24     1
    21    26     1
    21    58     1
    21    60     1
    21    37     1
    21    36     1
    22    38     1
    22    59     1
    22    40     1
    22    26     1
    23    27     1
    23    39     1
    23    59     1
    23    30     1
    24    39     1
    24    58     1
    24    60     1
    24    28     1
    24    29     1
    24    61     1
    25    38     1
    25    40     1
    25    27     1
    25    30     1
    25    57     1
    25    56     1
    25    61     1
    26    59     1
    26    55     1
    26    56     1
    26    62     1
    26   104     1
    27    60     1
    27    61     1
    27    55     1
    28    51     1
    28    60     1
    28    61     1
    28    54     1
    29    56     1
    29    59     1
    29    62     1
    29   104     1
    29    52     1
    29    53     1
    30    51     1
    30    54     1
    30    57     1
    30    58     1
    30    63     1
    30    64     1
    30   105     1
    30   106     1
    31    36     1
    31    41     1
    31    44     1
    31    57     1
    31    52     1
    31    54     1
    31    47     1
    31    46     1
    32    53     1
    32    48     1
    32    50     1
    32    57     1
    32    37     1
    32    40     1
    32    42     1
    32    43     1
    33    49     1
    33    41     1
    33    44     1
    33    53     1
    33    56     1
    33    58     1
    33    38     1
    33    39     1
    34    45     1
    34    37     1
    34    40     1
    34    49     1
    34    52     1
    34    54     1
    34    60     1
    34    59     1
    35    45     1
    35    48     1
    35    50     1
    35    36     1
    35    56     1
    35    58     1
    35    51     1
    35    55     1
    36    45     1
    36    57     1
    36    43     1
    36    59     1
    37    58     1
    37    42     1
    37    41     1
    38    43     1
    38    45     1
    38    58     1
    39    59     1
    39    44     1
    39    57     1
    40    44     1
    40    56     1
    40    60     1
    41    46     1
    41    50     1
    42    47     1
    42    49     1
    43    48     1
    44    48     1
    45    49     1
    45    47     1
    46    51     1
    46    53     1
    47    52     1
    48    52     1
    49    53     1
    49    51     1
    50    55     1
    50    54     1
    51    56     1
    52    56     1
    53    57     1
    53    60     1
    54    58     1
    54    59     1
    54    61     1
    55    60     1
    55    61     1
    55    57     1
    56    62     1
    56   104     1
    57    61     1
    58    61     1
    59    62     1
    59   104     1
    60    63     1
    60    64     1
    60   105     1
    60   106     1
    61    65     1
    61   107     1
    62   105     1
    62   106     1
    62    66     1
    62    67     1
    62    68     1
    63   104     1
    63    65     1
    64   104     1
    64    69     1
    64    70     1
    64    71     1
    65    72     1
    66    69     1
    66    70     1
    66    71     1
    67    69     1
    67    70     1
    67    71     1
    68    73     1
    68    74     1
    68    75     1
    69    72     1
    70    72     1
    71    76     1
    71    77     1
    71    78     1
    72    79     1
    73    76     1
    73    77     1
    73    78     1
    74    76     1
    74    77     1
    74    78     1
    75    80     1
    75    81     1
    75    82     1
    76    79     1
    77    79     1
    78    83     1
    78    84     1
    78    85     1
    79    86     1
    80    83     1
    80    84     1
    80    85     1
    81    83     1
    81    84     1
    81    85     1
    82    87     1
    82    88     1
    82    89     1
    83    86     1
    84    86     1
    85    90     1
    85    91     1
    85    92     1
    86    93     1
    87    90     1
    87    91     1
    87    92     1
    88    90     1
    88    91     1
    88    92     1
    89    94     1
    89    95     1
    89    96     1
    90    93     1
    91    93     1
    92    97     1
    92    98     1
    92    99     1
    93   100     1
    94    97     1
    94    98     1
    94    99     1
    95    97     1
    95    98     1
    95    99     1
    96   101     1
    96   102     1
    96   103     1
    97   100     1
    98   100     1
   104   108     1
   104   109     1
   104   110     1
   105   107     1
   106   111     1
   106   112     1
   106   113     1
   107   114     1
   108   111     1
   108   112     1
   108   113     1
   109   111     1
   109   112     1
   109   113     1
   110   115     1
   110   116     1
   110   117     1
   111   114     1
   112   114     1
   113   118     1
   113   119     1
   113   120     1
   114   121     1
   115   118     1
   115   119     1
   115   120     1
   116   118     1
   116   119     1
   116   120     1
   117   122     1
   117   123     1
   117   124     1
   118   121     1
   119   121     1
   120   125     1
   120   126     1
   120   127     1
   121   128     1
   122   125     1
   122   126     1
   122   127     1
   123   125     1
   123   126     1
   123   127     1
   124   129     1
   124   130     1
   124   131     1
   125   128     1
   126   128     1
   127   132     1
   127   133     1
   127   134     1
   128   135     1
   129   132     1
   129   133     1
   129   134     1
   130   132     1
   130   133     1
   130   134     1
   131   136     1
   131   137     1
   131   138     1
   132   135     1
   133   135     1
   134   139     1
   134   140     1
   134   141     1
   135   142     1
   136   139     1
   136   140     1
   136   141     1
   137   139     1
   137   140     1
   137   141     1
   138   143     1
   138   144     1
   138   145     1
   139   142     1
   140   142     1
     1   151     1
     6   146     1
   146   151     1
     1   156     1
    11   146     1
   146   156     1
     1   159     1
    14   146     1
   146   159     1
     1   172     1
    27   146     1
   146   172     1
     1   167     1
    22   146     1
   146   167     1
     1   169     1
    24   146     1
   146   169     1
     1   162     1
    17   146     1
   146   162     1
     1   161     1
    16   146     1
   146   161     1
     2   168     1
    23   147     1
   147   168     1
     2   163     1
    18   147     1
   147   163     1
     2   165     1
    20   147     1
   147   165     1
     2   172     1
    27   147     1
   147   172     1
     2   152     1
     7   147     1
   147   152     1
     2   155     1
    10   147     1
   147   155     1
     2   157     1
    12   147     1
   147   157     1
     2   158     1
    13   147     1
   147   158     1
     3   164     1
    19   148     1
   148   164     1
     3   156     1
    11   148     1
   148   156     1
     3   159     1
    14   148     1
   148   159     1
     3   168     1
    23   148     1
   148   168     1
     3   171     1
    26   148     1
   148   171     1
     3   173     1
    28   148     1
   148   173     1
     3   153     1
     8   148     1
   148   153     1
     3   154     1
     9   148     1
   148   154     1
     4   160     1
    15   149     1
   149   160     1
     4   152     1
     7   149     1
   149   152     1
     4   155     1
    10   149     1
   149   155     1
     4   164     1
    19   149     1
   149   164     1
     4   167     1
    22   149     1
   149   167     1
     4   169     1
    24   149     1
   149   169     1
     4   175     1
    30   149     1
   149   175     1
     4   174     1
    29   149     1
   149   174     1
     5   160     1
    15   150     1
   150   160     1
     5   163     1
    18   150     1
   150   163     1
     5   165     1
    20   150     1
   150   165     1
     5   151     1
     6   150     1
   150   151     1
     5   171     1
    26   150     1
   150   171     1
     5   173     1
    28   150     1
   150   173     1
     5   166     1
    21   150     1
   150   166     1
     5   170     1
    25   150     1
   150   170     1
     6   160     1
    15   151     1
   151   160     1
     6   172     1
    27   151     1
   151   172     1
     6   191     1
    46   151     1
   151   191     1
     6   158     1
    13   151     1
   151   158     1
     6   196     1
    51   151     1
   151   196     1
     6   174     1
    29   151     1
   151   174     1
     7   173     1
    28   152     1
   152   173     1
     7   196     1
    51   152     1
   152   196     1
     7   192     1
    47   152     1
   152   192     1
     7   195     1
    50   152     1
   152   195     1
     7   157     1
    12   152     1
   152   157     1
     7   156     1
    11   152     1
   152   156     1
     8   158     1
    13   153     1
   153   158     1
     8   160     1
    15   153     1
   153   160     1
     8   173     1
    28   153     1
   153   173     1
     8   197     1
    52   153     1
   153   197     1
     8   200     1
    55   153     1
   153   200     1
     8   193     1
    48   153     1
   153   193     1
     8   194     1
    49   153     1
   153   194     1
     9   159     1
    14   154     1
   154   159     1
     9   192     1
    47   154     1
   154   192     1
     9   195     1
    50   154     1
   154   195     1
     9   172     1
    27   154     1
   154   172     1
     9   174     1
    29   154     1
   154   174     1
     9   198     1
    53   154     1
   154   198     1
     9   199     1
    54   154     1
   154   199     1
    10   159     1
    14   155     1
   155   159     1
    10   191     1
    46   155     1
   155   191     1
    10   197     1
    52   155     1
   155   197     1
    10   200     1
    55   155     1
   155   200     1
    10   171     1
    26   155     1
   155   171     1
    10   175     1
    30   155     1
   155   175     1
    11   192     1
    47   156     1
   156   192     1
    11   186     1
    41   156     1
   156   186     1
    11   188     1
    43   156     1
   156   188     1
    11   161     1
    16   156     1
   156   161     1
    11   165     1
    20   156     1
   156   165     1
    12   162     1
    17   157     1
   157   162     1
    12   164     1
    19   157     1
   157   164     1
    12   191     1
    46   157     1
   157   191     1
    12   193     1
    48   157     1
   157   193     1
    12   190     1
    45   157     1
   157   190     1
    12   189     1
    44   157     1
   157   189     1
    13   163     1
    18   158     1
   158   163     1
    13   186     1
    41   158     1
   158   186     1
    13   188     1
    43   158     1
   158   188     1
    13   195     1
    50   158     1
   158   195     1
    13   194     1
    49   158     1
   158   194     1
    14   191     1
    46   159     1
   159   191     1
    14   187     1
    42   159     1
   159   187     1
    14   193     1
    48   159     1
   159   193     1
    14   163     1
    18   159     1
   159   163     1
    15   164     1
    19   160     1
   160   164     1
    15   187     1
    42   160     1
   160   187     1
    15   162     1
    17   160     1
   160   162     1
    15   192     1
    47   160     1
   160   192     1
    16   187     1
    42   161     1
   161   187     1
    16   189     1
    44   161     1
   161   189     1
    16   166     1
    21   161     1
   161   166     1
    16   168     1
    23   161     1
   161   168     1
    16   181     1
    36   161     1
   161   181     1
    16   185     1
    40   161     1
   161   185     1
    17   167     1
    22   162     1
   162   167     1
    17   182     1
    37   162     1
   162   182     1
    17   184     1
    39   162     1
   162   184     1
    17   186     1
    41   162     1
   162   186     1
    17   190     1
    45   162     1
   162   190     1
    18   187     1
    42   163     1
   163   187     1
    18   183     1
    38   163     1
   163   183     1
    18   189     1
    44   163     1
   163   189     1
    18   167     1
    22   163     1
   163   167     1
    19   168     1
    23   164     1
   164   168     1
    19   188     1
    43   164     1
   164   188     1
    19   183     1
    38   164     1
   164   183     1
    19   166     1
    21   164     1
   164   166     1
    20   188     1
    43   165     1
   165   188     1
    20   182     1
    37   165     1
   165   182     1
    20   184     1
    39   165     1
   165   184     1
    20   170     1
    25   165     1
   165   170     1
    20   169     1
    24   165     1
   165   169     1
    21   171     1
    26   166     1
   166   171     1
    21   203     1
    58   166     1
   166   203     1
    21   205     1
    60   166     1
   166   205     1
    21   182     1
    37   166     1
   166   182     1
    21   181     1
    36   166     1
   166   181     1
    22   183     1
    38   167     1
   167   183     1
    22   204     1
    59   167     1
   167   204     1
    22   185     1
    40   167     1
   167   185     1
    22   171     1
    26   167     1
   167   171     1
    23   172     1
    27   168     1
   168   172     1
    23   184     1
    39   168     1
   168   184     1
    23   204     1
    59   168     1
   168   204     1
    23   175     1
    30   168     1
   168   175     1
    24   184     1
    39   169     1
   169   184     1
    24   203     1
    58   169     1
   169   203     1
    24   205     1
    60   169     1
   169   205     1
    24   173     1
    28   169     1
   169   173     1
    24   174     1
    29   169     1
   169   174     1
    24   206     1
    61   169     1
   169   206     1
    25   183     1
    38   170     1
   170   183     1
    25   185     1
    40   170     1
   170   185     1
    25   172     1
    27   170     1
   170   172     1
    25   175     1
    30   170     1
   170   175     1
    25   202     1
    57   170     1
   170   202     1
    25   201     1
    56   170     1
   170   201     1
    25   206     1
    61   170     1
   170   206     1
    26   204     1
    59   171     1
   171   204     1
    26   200     1
    55   171     1
   171   200     1
    26   201     1
    56   171     1
   171   201     1
    26   207     1
    62   171     1
   171   207     1
    26   226     1
   104   171     1
   171   226     1
    27   205     1
    60   172     1
   172   205     1
    27   206     1
    61   172     1
   172   206     1
    27   200     1
    55   172     1
   172   200     1
    28   196     1
    51   173     1
   173   196     1
    28   205     1
    60   173     1
   173   205     1
    28   206     1
    61   173     1
   173   206     1
    28   199     1
    54   173     1
   173   199     1
    29   201     1
    56   174     1
   174   201     1
    29   204     1
    59   174     1
   174   204     1
    29   207     1
    62   174     1
   174   207     1
    29   226     1
   104   174     1
   174   226     1
    29   197     1
    52   174     1
   174   197     1
    29   198     1
    53   174     1
   174   198     1
    30   196     1
    51   175     1
   175   196     1
    30   199     1
    54   175     1
   175   199     1
    30   202     1
    57   175     1
   175   202     1
    30   203     1
    58   175     1
   175   203     1
    30   208     1
    63   175     1
   175   208     1
    30   209     1
    64   175     1
   175   209     1
    30   227     1
   105   175     1
   175   227     1
    30   228     1
   106   175     1
   175   228     1
    31   181     1
    36   176     1
   176   181     1
    31   186     1
    41   176     1
   176   186     1
    31   189     1
    44   176     1
   176   189     1
    31   202     1
    57   176     1
   176   202     1
    31   197     1
    52   176     1
   176   197     1
    31   199     1
    54   176     1
   176   199     1
    31   192     1
    47   176     1
   176   192     1
    31   191     1
    46   176     1
   176   191     1
    32   198     1
    53   177     1
   177   198     1
    32   193     1
    48   177     1
   177   193     1
    32   195     1
    50   177     1
   177   195     1
    32   202     1
    57   177     1
   177   202     1
    32   182     1
    37   177     1
   177   182     1
    32   185     1
    40   177     1
   177   185     1
    32   187     1
    42   177     1
   177   187     1
    32   188     1
    43   177     1
   177   188     1
    33   194     1
    49   178     1
   178   194     1
    33   186     1
    41   178     1
   178   186     1
    33   189     1
    44   178     1
   178   189     1
    33   198     1
    53   178     1
   178   198     1
    33   201     1
    56   178     1
   178   201     1
    33   203     1
    58   178     1
   178   203     1
    33   183     1
    38   178     1
   178   183     1
    33   184     1
    39   178     1
   178   184     1
    34   190     1
    45   179     1
   179   190     1
    34   182     1
    37   179     1
   179   182     1
    34   185     1
    40   179     1
   179   185     1
    34   194     1
    49   179     1
   179   194     1
    34   197     1
    52   179     1
   179   197     1
    34   199     1
    54   179     1
   179   199     1
    34   205     1
    60   179     1
   179   205     1
    34   204     1
    59   179     1
   179   204     1
    35   190     1
    45   180     1
   180   190     1
    35   193     1
    48   180     1
   180   193     1
    35   195     1
    50   180     1
   180   195     1
    35   181     1
    36   180     1
   180   181     1
    35   201     1
    56   180     1
   180   201     1
    35   203     1
    58   180     1
   180   203     1
    35   196     1
    51   180     1
   180   196     1
    35   200     1
    55   180     1
   180   200     1
    36   190     1
    45   181     1
   181   190     1
    36   202     1
    57   181     1
   181   202     1
    36   188     1
    43   181     1
   181   188     1
    36   204     1
    59   181     1
   181   204     1
    37   203     1
    58   182     1
   182   203     1
    37   187     1
    42   182     1
   182   187     1
    37   186     1
    41   182     1
   182   186     1
    38   188     1
    43   183     1
   183   188     1
    38   190     1
    45   183     1
   183   190     1
    38   203     1
    58   183     1
   183   203     1
    39   204     1
    59   184     1
   184   204     1
    39   189     1
    44   184     1
   184   189     1
    39   202     1
    57   184     1
   184   202     1
    40   189     1
    44   185     1
   185   189     1
    40   201     1
    56   185     1
   185   201     1
    40   205     1
    60   185     1
   185   205     1
    41   191     1
    46   186     1
   186   191     1
    41   195     1
    50   186     1
   186   195     1
    42   192     1
    47   187     1
   187   192     1
    42   194     1
    49   187     1
   187   194     1
    43   193     1
    48   188     1
   188   193     1
    44   193     1
    48   189     1
   189   193     1
    45   194     1
    49   190     1
   190   194     1
    45   192     1
    47   190     1
   190   192     1
    46   196     1
    51   191     1
   191   196     1
    46   198     1
    53   191     1
   191   198     1
    47   197     1
    52   192     1
   192   197     1
    48   197     1
    52   193     1
   193   197     1
    49   198     1
    53   194     1
   194   198     1
    49   196     1
    51   194     1
   194   196     1
    50   200     1
    55   195     1
   195   200     1
    50   199     1
    54   195     1
   195   199     1
    51   201     1
    56   196     1
   196   201     1
    52   201     1
    56   197     1
   197   201     1
    53   202     1
    57   198     1
   198   202     1
    53   205     1
    60   198     1
   198   205     1
    54   203     1
    58   199     1
   199   203     1
    54   204     1
    59   199     1
   199   204     1
    54   206     1
    61   199     1
   199   206     1
    55   205     1
    60   200     1
   200   205     1
    55   206     1
    61   200     1
   200   206     1
    55   202     1
    57   200     1
   200   202     1
    56   207     1
    62   201     1
   201   207     1
    56   226     1
   104   201     1
   201   226     1
    57   206     1
    61   202     1
   202   206     1
    58   206     1
    61   203     1
   203   206     1
    59   207     1
    62   204     1
   204   207     1
    59   226     1
   104   204     1
   204   226     1
    60   208     1
    63   205     1
   205   208     1
    60   209     1
    64   205     1
   205   209     1
    60   227     1
   105   205     1
   205   227     1
    60   228     1
   106   205     1
   205   228     1
    61   210     1
    65   206     1
   206   210     1
    61   229     1
   107   206     1
   206   229     1
    62   227     1
   105   207     1
   207   227     1
    62   228     1
   106   207     1
   207   228     1
    66   207     1
    67   207     1
    62   211     1
    68   207     1
   207   211     1
    63   226     1
   104   208     1
   208   226     1
    63   210     1
    65   208     1
   208   210     1
    64   226     1
   104   209     1
   209   226     1
    69   209     1
    70   209     1
    64   212     1
    71   209     1
   209   212     1
    65   213     1
    72   210     1
   210   213     1
    66   212     1
    67   212     1
    73   211     1
    74   211     1
    68   214     1
    75   211     1
   211   214     1
    69   213     1
    70   213     1
    76   212     1
    77   212     1
    71   215     1
    78   212     1
   212   215     1
    72   216     1
    79   213     1
   213   216     1
    73   215     1
    74   215     1
    80   214     1
    81   214     1
    75   217     1
    82   214     1
   214   217     1
    76   216     1
    77   216     1
    83   215     1
    84   215     1
    78   218     1
    85   215     1
   215   218     1
    79   219     1
    86   216     1
   216   219     1
    80   218     1
    81   218     1
    87   217     1
    88   217     1
    82   220     1
    89   217     1
   217   220     1
    83   219     1
    84   219     1
    90   218     1
    91   218     1
    85   221     1
    92   218     1
   218   221     1
    86   222     1
    93   219     1
   219   222     1
    87   221     1
    88   221     1
    94   220     1
    95   220     1
    89   223     1
    96   220     1
   220   223     1
    90   222     1
    91   222     1
    97   221     1
    98   221     1
    92   224     1
    99   221     1
   221   224     1
    93   225     1
   100   222     1
   222   225     1
    94   224     1
    95   224     1
   101   223     1
   102   223     1
   103   223     1
    97   225     1
    98   225     1
   108   226     1
   109   226     1
   104   230     1
   110   226     1
   226   230     1
   105   229     1
   107   227     1
   227   229     1
   111   228     1
   112   228     1
   106   231     1
   113   228     1
   228   231     1
   107   232     1
   114   229     1
   229   232     1
   108   231     1
   109   231     1
   115   230     1
   116   230     1
   110   233     1
   117   230     1
   230   233     1
   111   232     1
   112   232     1
   118   231     1
   119   231     1
   113   234     1
   120   231     1
   231   234     1
   114   235     1
   121   232     1
   232   235     1
   115   234     1
   116   234     1
   122   233     1
   123   233     1
   117   236     1
   124   233     1
   233   236     1
   118   235     1
   119   235     1
   125   234     1
   126   234     1
   120   237     1
   127   234     1
   234   237     1
   121   238     1
   128   235     1
   235   238     1
   122   237     1
   123   237     1
   129   236     1
   130   236     1
   124   239     1
   131   236     1
   236   239     1
   125   238     1
   126   238     1
   132   237     1
   133   237     1
   127   240     1
   134   237     1
   237   240     1
   128   241     1
   135   238     1
   238   241     1
   129   240     1
   130   240     1
   136   239     1
   137   239     1
   131   242     1
   138   239     1
   239   242     1
   132   241     1
   133   241     1
   139   240     1
   140   240     1
   134   243     1
   141   240     1
   240   243     1
   135   244     1
   142   241     1
   241   244     1
   136   243     1
   137   243     1
   143   242     1
   144   242     1
   145   242     1
   139   244     1
   140   244     1

[ exclusions ]
1 62 63 64 104 105 106 
2 62 63 64 104 105 106 
3 62 63 64 104 105 106 
4 62 63 64 104 105 106 
5 62 63 64 104 105 106 
6 62 63 64 104 105 106 
7 62 63 64 104 105 106 
8 62 63 64 104 105 106 
9 62 63 64 104 105 106 
10 62 63 64 104 105 106 
11 62 63 64 104 105 106 
12 62 63 64 104 105 106 
13 62 63 64 104 105 106 
14 62 63 64 104 105 106 
15 62 63 64 104 105 106 
16 62 63 64 104 105 106 
17 62 63 64 104 105 106 
18 62 63 64 104 105 106 
19 62 63 64 104 105 106 
20 62 63 64 104 105 106 
21 62 63 64 104 105 106 
22 62 63 64 104 105 106 
23 62 63 64 104 105 106 
24 62 63 64 104 105 106 
25 62 63 64 104 105 106 
26 62 63 64 104 105 106 
27 62 63 64 104 105 106 
28 62 63 64 104 105 106 
29 62 63 64 104 105 106 
30 62 63 64 104 105 106 
31 62 63 64 104 105 106 
32 62 63 64 104 105 106 
33 62 63 64 104 105 106 
34 62 63 64 104 105 106 
35 62 63 64 104 105 106 
36 62 63 64 104 105 106 
37 62 63 64 104 105 106 
38 62 63 64 104 105 106 
39 62 63 64 104 105 106 
40 62 63 64 104 105 106 
41 62 63 64 104 105 106 
42 62 63 64 104 105 106 
43 62 63 64 104 105 106 
44 62 63 64 104 105 106 
45 62 63 64 104 105 106 
46 62 63 64 104 105 106 
47 62 63 64 104 105 106 
48 62 63 64 104 105 106 
49 62 63 64 104 105 106 
50 62 63 64 104 105 106 
51 62 63 64 104 105 106 
52 62 63 64 104 105 106 
53 62 63 64 104 105 106 
54 62 63 64 104 105 106 
55 62 63 64 104 105 106 
56 62 63 64 104 105 106 
57 62 63 64 104 105 106 
58 62 63 64 104 105 106 
59 62 63 64 104 105 106 
60 62 63 64 104 105 106 
62 105 106 
63 104 105 106 
64 104 105 106 
146 62 63 64 104 105 106 207 208 209 226 227 228 
147 62 63 64 104 105 106 207 208 209 226 227 228 
148 62 63 64 104 105 106 207 208 209 226 227 228 
149 62 63 64 104 105 106 207 208 209 226 227 228 
150 62 63 64 104 105 106 207 208 209 226 227 228 
151 62 63 64 104 105 106 207 208 209 226 227 228 
152 62 63 64 104 105 106 207 208 209 226 227 228 
153 62 63 64 104 105 106 207 208 209 226 227 228 
154 62 63 64 104 105 106 207 208 209 226 227 228 
155 62 63 64 104 105 106 207 208 209 226 227 228 
156 62 63 64 104 105 106 207 208 209 226 227 228 
157 62 63 64 104 105 106 207 208 209 226 227 228 
158 62 63 64 104 105 106 207 208 209 226 227 228 
159 62 63 64 104 105 106 207 208 209 226 227 228 
160 62 63 64 104 105 106 207 208 209 226 227 228 
161 62 63 64 104 105 106 207 208 209 226 227 228 
162 62 63 64 104 105 106 207 208 209 226 227 228 
163 62 63 64 104 105 106 207 208 209 226 227 228 
164 62 63 64 104 105 106 207 208 209 226 227 228 
165 62 63 64 104 105 106 207 208 209 226 227 228 
166 62 63 64 104 105 106 207 208 209 226 227 228 
167 62 63 64 104 105 106 207 208 209 226 227 228 
168 62 63 64 104 105 106 207 208 209 226 227 228 
169 62 63 64 104 105 106 207 208 209 226 227 228 
170 62 63 64 104 105 106 207 208 209 226 227 228 
171 62 63 64 104 105 106 207 208 209 226 227 228 
172 62 63 64 104 105 106 207 208 209 226 227 228 
173 62 63 64 104 105 106 207 208 209 226 227 228 
174 62 63 64 104 105 106 207 208 209 226 227 228 
175 62 63 64 104 105 106 207 208 209 226 227 228 
176 62 63 64 104 105 106 207 208 209 226 227 228 
177 62 63 64 104 105 106 207 208 209 226 227 228 
178 62 63 64 104 105 106 207 208 209 226 227 228 
179 62 63 64 104 105 106 207 208 209 226 227 228 
180 62 63 64 104 105 106 207 208 209 226 227 228 
181 62 63 64 104 105 106 207 208 209 226 227 228 
182 62 63 64 104 105 106 207 208 209 226 227 228 
183 62 63 64 104 105 106 207 208 209 226 227 228 
184 62 63 64 104 105 106 207 208 209 226 227 228 
185 62 63 64 104 105 106 207 208 209 226 227 228 
186 62 63 64 104 105 106 207 208 209 226 227 228 
187 62 63 64 104 105 106 207 208 209 226 227 228 
188 62 63 64 104 105 106 207 208 209 226 227 228 
189 62 63 64 104 105 106 207 208 209 226 227 228 
190 62 63 64 104 105 106 207 208 209 226 227 228 
191 62 63 64 104 105 106 207 208 209 226 227 228 
192 62 63 64 104 105 106 207 208 209 226 227 228 
193 62 63 64 104 105 106 207 208 209 226 227 228 
194 62 63 64 104 105 106 207 208 209 226 227 228 
195 62 63 64 104 105 106 207 208 209 226 227 228 
196 62 63 64 104 105 106 207 208 209 226 227 228 
197 62 63 64 104 105 106 207 208 209 226 227 228 
198 62 63 64 104 105 106 207 208 209 226 227 228 
199 62 63 64 104 105 106 207 208 209 226 227 228 
200 62 63 64 104 105 106 207 208 209 226 227 228 
201 62 63 64 104 105 106 207 208 209 226 227 228 
202 62 63 64 104 105 106 207 208 209 226 227 228 
203 62 63 64 104 105 106 207 208 209 226 227 228 
204 62 63 64 104 105 106 207 208 209 226 227 228 
205 62 63 64 104 105 106 207 208 209 226 227 228 
207 1 2 3 4 5 6 7 8 9 10 11 12 13 14 15 16 17 18 19 20 21 22 23 24 25 26 27 28 29 30 31 32 33 34 35 36 37 38 39 40 41 42 43 44 45 46 47 48 49 50 51 52 53 54 55 56 57 58 59 60 105 106 227 228 
208 1 2 3 4 5 6 7 8 9 10 11 12 13 14 15 16 17 18 19 20 21 22 23 24 25 26 27 28 29 30 31 32 33 34 35 36 37 38 39 40 41 42 43 44 45 46 47 48 49 50 51 52 53 54 55 56 57 58 59 60 104 105 106 226 227 228 
209 1 2 3 4 5 6 7 8 9 10 11 12 13 14 15 16 17 18 19 20 21 22 23 24 25 26 27 28 29 30 31 32 33 34 35 36 37 38 39 40 41 42 43 44 45 46 47 48 49 50 51 52 53 54 55 56 57 58 59 60 104 105 106 226 227 228 
226 1 2 3 4 5 6 7 8 9 10 11 12 13 14 15 16 17 18 19 20 21 22 23 24 25 26 27 28 29 30 31 32 33 34 35 36 37 38 39 40 41 42 43 44 45 46 47 48 49 50 51 52 53 54 55 56 57 58 59 60 63 64 
227 1 2 3 4 5 6 7 8 9 10 11 12 13 14 15 16 17 18 19 20 21 22 23 24 25 26 27 28 29 30 31 32 33 34 35 36 37 38 39 40 41 42 43 44 45 46 47 48 49 50 51 52 53 54 55 56 57 58 59 60 62 63 64 
228 1 2 3 4 5 6 7 8 9 10 11 12 13 14 15 16 17 18 19 20 21 22 23 24 25 26 27 28 29 30 31 32 33 34 35 36 37 38 39 40 41 42 43 44 45 46 47 48 49 50 51 52 53 54 55 56 57 58 59 60 62 63 64 
