# Supplementary material for: Strategies for Enhancing the Dielectric Constant of Organic Materials
Source: J Phys Chem C Nanomater Interfaces. 2022 Oct 10;126(45):19462–9. doi: 10.1021/acs.jpcc.2c05682 (PMC9677499; doi:10.1021/acs.jpcc.2c05682)
Supplement: Supplementary file 2 — jp2c05682_si_002.zip [file jp2c05682_si_002.zip › MD_SI/bpeg2/gas_polar.gro]

bpeg2
   244
    1MOL     C1    1  -0.657  -0.016  -0.349
    1MOL     C2    2  -0.703  -0.147  -0.304
    1MOL     C3    3  -0.585  -0.228  -0.275
    1MOL     C4    4  -0.467  -0.146  -0.303
    1MOL     C5    5  -0.511  -0.016  -0.349
    1MOL     C6    6  -0.585  -0.316  -0.166
    1MOL     C7    7  -0.703  -0.327  -0.081
    1MOL     C8    8  -0.657  -0.345   0.056
    1MOL     C9    9  -0.511  -0.344   0.056
    1MOL    C10   10  -0.467  -0.327  -0.081
    1MOL    C11   11  -0.889  -0.037  -0.182
    1MOL    C12   12  -0.934  -0.055  -0.044
    1MOL    C13   13  -0.889  -0.186   0.001
    1MOL    C14   14  -0.816  -0.249  -0.108
    1MOL    C15   15  -0.816  -0.157  -0.221
    1MOL    C16   16  -0.727   0.283  -0.162
    1MOL    C17   17  -0.845   0.203  -0.134
    1MOL    C18   18  -0.845   0.089  -0.226
    1MOL    C19   19  -0.727   0.100  -0.311
    1MOL    C20   20  -0.654   0.220  -0.271
    1MOL    C21   21  -0.440   0.282  -0.160
    1MOL    C22   22  -0.513   0.219  -0.269
    1MOL    C23   23  -0.440   0.099  -0.309
    1MOL    C24   24  -0.322   0.087  -0.225
    1MOL    C25   25  -0.322   0.202  -0.132
    1MOL    C26   26  -0.278  -0.038  -0.184
    1MOL    C27   27  -0.354  -0.156  -0.220
    1MOL    C28   28  -0.354  -0.248  -0.107
    1MOL    C29   29  -0.277  -0.188   0.001
    1MOL    C30   30  -0.215  -0.062  -0.051
    1MOL    C31   31  -0.657   0.016   0.349
    1MOL    C32   32  -0.703   0.147   0.304
    1MOL    C33   33  -0.585   0.228   0.275
    1MOL    C34   34  -0.467   0.146   0.303
    1MOL    C35   35  -0.511   0.016   0.349
    1MOL    C36   36  -0.585   0.316   0.166
    1MOL    C37   37  -0.703   0.327   0.081
    1MOL    C38   38  -0.657   0.345  -0.056
    1MOL    C39   39  -0.511   0.344  -0.056
    1MOL    C40   40  -0.467   0.327   0.081
    1MOL    C41   41  -0.889   0.037   0.182
    1MOL    C42   42  -0.934   0.054   0.044
    1MOL    C43   43  -0.889   0.185  -0.001
    1MOL    C44   44  -0.816   0.249   0.108
    1MOL    C45   45  -0.816   0.157   0.221
    1MOL    C46   46  -0.727  -0.283   0.162
    1MOL    C47   47  -0.845  -0.203   0.134
    1MOL    C48   48  -0.845  -0.089   0.226
    1MOL    C49   49  -0.727  -0.100   0.311
    1MOL    C50   50  -0.654  -0.220   0.271
    1MOL    C51   51  -0.440  -0.282   0.160
    1MOL    C52   52  -0.513  -0.219   0.269
    1MOL    C53   53  -0.440  -0.099   0.309
    1MOL    C54   54  -0.322  -0.088   0.225
    1MOL    C55   55  -0.322  -0.202   0.132
    1MOL    C56   56  -0.278   0.038   0.184
    1MOL    C57   57  -0.354   0.156   0.220
    1MOL    C58   58  -0.354   0.247   0.107
    1MOL    C59   59  -0.277   0.188  -0.001
    1MOL    C60   60  -0.215   0.062   0.051
    1MOL    C61   61  -0.087  -0.000   0.000
    1MOL    C62   62  -0.002  -0.082   0.097
    1MOL     O1   63  -0.007  -0.077   0.218
    1MOL     O2   64   0.080  -0.162   0.024
    1MOL    C63   65   0.169  -0.246   0.102
    1MOL     H1   66   0.234  -0.183   0.165
    1MOL     H2   67   0.109  -0.312   0.167
    1MOL    C64   68   0.250  -0.326   0.001
    1MOL     H3   69   0.183  -0.387  -0.063
    1MOL     H4   70   0.306  -0.257  -0.066
    1MOL     O3   71   0.339  -0.408   0.075
    1MOL    C65   72   0.421  -0.489  -0.009
    1MOL     H5   73   0.358  -0.555  -0.072
    1MOL     H6   74   0.482  -0.426  -0.076
    1MOL    C66   75   0.510  -0.572   0.081
    1MOL     H7   76   0.573  -0.506   0.145
    1MOL     H8   77   0.448  -0.636   0.148
    1MOL     O4   78   0.592  -0.652  -0.003
    1MOL    C67   79   0.681  -0.736   0.071
    1MOL     H9   80   0.748  -0.675   0.134
    1MOL    H10   81   0.624  -0.805   0.137
    1MOL    C68   82   0.762  -0.816  -0.030
    1MOL    H11   83   0.819  -0.748  -0.096
    1MOL    H12   84   0.694  -0.877  -0.094
    1MOL     O5   85   0.851  -0.900   0.044
    1MOL    C69   86   0.932  -0.980  -0.041
    1MOL    H13   87   0.870  -1.046  -0.105
    1MOL    H14   88   0.994  -0.916  -0.108
    1MOL    C70   89   1.022  -1.064   0.049
    1MOL    H15   90   0.960  -1.128   0.115
    1MOL    H16   91   1.084  -0.998   0.113
    1MOL     O6   92   1.103  -1.144  -0.036
    1MOL    C71   93   1.192  -1.228   0.038
    1MOL    H17   94   1.260  -1.167   0.101
    1MOL    H18   95   1.135  -1.297   0.104
    1MOL    C72   96   1.273  -1.308  -0.063
    1MOL    H19   97   1.330  -1.240  -0.129
    1MOL    H20   98   1.206  -1.369  -0.127
    1MOL     O7   99   1.362  -1.392   0.011
    1MOL    C73  100   1.443  -1.472  -0.074
    1MOL    H21  101   1.506  -1.409  -0.140
    1MOL    H22  102   1.507  -1.533  -0.009
    1MOL    H23  103   1.381  -1.539  -0.137
    1MOL    C74  104  -0.002   0.082  -0.097
    1MOL     O8  105  -0.007   0.077  -0.218
    1MOL     O9  106   0.080   0.162  -0.024
    1MOL    C75  107   0.169   0.246  -0.102
    1MOL    H24  108   0.234   0.183  -0.165
    1MOL    H25  109   0.109   0.312  -0.167
    1MOL    C76  110   0.250   0.326  -0.001
    1MOL    H26  111   0.182   0.387   0.063
    1MOL    H27  112   0.306   0.257   0.066
    1MOL    O10  113   0.339   0.408  -0.075
    1MOL    C77  114   0.420   0.489   0.009
    1MOL    H28  115   0.482   0.426   0.076
    1MOL    H29  116   0.358   0.555   0.072
    1MOL    C78  117   0.510   0.572  -0.081
    1MOL    H30  118   0.572   0.506  -0.145
    1MOL    H31  119   0.448   0.636  -0.148
    1MOL    O11  120   0.592   0.653   0.003
    1MOL    C79  121   0.680   0.736  -0.071
    1MOL    H32  122   0.748   0.675  -0.134
    1MOL    H33  123   0.624   0.805  -0.137
    1MOL    C80  124   0.762   0.816   0.030
    1MOL    H34  125   0.819   0.748   0.096
    1MOL    H35  126   0.694   0.877   0.094
    1MOL    O12  127   0.850   0.900  -0.044
    1MOL    C81  128   0.932   0.980   0.041
    1MOL    H36  129   0.869   1.046   0.105
    1MOL    H37  130   0.994   0.917   0.108
    1MOL    C82  131   1.022   1.065  -0.049
    1MOL    H38  132   0.960   1.128  -0.115
    1MOL    H39  133   1.084   0.999  -0.113
    1MOL    O13  134   1.103   1.145   0.036
    1MOL    C83  135   1.192   1.228  -0.038
    1MOL    H40  136   1.135   1.297  -0.104
    1MOL    H41  137   1.259   1.167  -0.101
    1MOL    C84  138   1.273   1.309   0.063
    1MOL    H42  139   1.330   1.240   0.129
    1MOL    H43  140   1.205   1.369   0.127
    1MOL    O14  141   1.362   1.392  -0.011
    1MOL    C85  142   1.443   1.472   0.074
    1MOL    H44  143   1.506   1.409   0.140
    1MOL    H45  144   1.507   1.533   0.009
    1MOL    H46  145   1.381   1.539   0.137
    2MOL     D1  146  -0.657  -0.016  -0.349
    2MOL     D2  147  -0.703  -0.147  -0.304
    2MOL     D3  148  -0.585  -0.228  -0.275
    2MOL     D4  149  -0.467  -0.146  -0.303
    2MOL     D5  150  -0.511  -0.016  -0.349
    2MOL     D6  151  -0.585  -0.316  -0.166
    2MOL     D7  152  -0.703  -0.327  -0.081
    2MOL     D8  153  -0.657  -0.345   0.056
    2MOL     D9  154  -0.511  -0.344   0.056
    2MOL    D10  155  -0.467  -0.327  -0.081
    2MOL    D11  156  -0.889  -0.037  -0.182
    2MOL    D12  157  -0.934  -0.055  -0.044
    2MOL    D13  158  -0.889  -0.186   0.001
    2MOL    D14  159  -0.816  -0.249  -0.108
    2MOL    D15  160  -0.816  -0.157  -0.221
    2MOL    D16  161  -0.727   0.283  -0.162
    2MOL    D17  162  -0.845   0.203  -0.134
    2MOL    D18  163  -0.845   0.089  -0.226
    2MOL    D19  164  -0.727   0.100  -0.311
    2MOL    D20  165  -0.654   0.220  -0.271
    2MOL    D21  166  -0.440   0.282  -0.160
    2MOL    D22  167  -0.513   0.219  -0.269
    2MOL    D23  168  -0.440   0.099  -0.309
    2MOL    D24  169  -0.322   0.087  -0.225
    2MOL    D25  170  -0.322   0.202  -0.132
    2MOL    D26  171  -0.278  -0.038  -0.184
    2MOL    D27  172  -0.354  -0.156  -0.220
    2MOL    D28  173  -0.354  -0.248  -0.107
    2MOL    D29  174  -0.277  -0.188   0.001
    2MOL    D30  175  -0.215  -0.062  -0.051
    2MOL    D31  176  -0.657   0.016   0.349
    2MOL    D32  177  -0.703   0.147   0.304
    2MOL    D33  178  -0.585   0.228   0.275
    2MOL    D34  179  -0.467   0.146   0.303
    2MOL    D35  180  -0.511   0.016   0.349
    2MOL    D36  181  -0.585   0.316   0.166
    2MOL    D37  182  -0.703   0.327   0.081
    2MOL    D38  183  -0.657   0.345  -0.056
    2MOL    D39  184  -0.511   0.344  -0.056
    2MOL    D40  185  -0.467   0.327   0.081
    2MOL    D41  186  -0.889   0.037   0.182
    2MOL    D42  187  -0.934   0.054   0.044
    2MOL    D43  188  -0.889   0.185  -0.001
    2MOL    D44  189  -0.816   0.249   0.108
    2MOL    D45  190  -0.816   0.157   0.221
    2MOL    D46  191  -0.727  -0.283   0.162
    2MOL    D47  192  -0.845  -0.203   0.134
    2MOL    D48  193  -0.845  -0.089   0.226
    2MOL    D49  194  -0.727  -0.100   0.311
    2MOL    D50  195  -0.654  -0.220   0.271
    2MOL    D51  196  -0.440  -0.282   0.160
    2MOL    D52  197  -0.513  -0.219   0.269
    2MOL    D53  198  -0.440  -0.099   0.309
    2MOL    D54  199  -0.322  -0.088   0.225
    2MOL    D55  200  -0.322  -0.202   0.132
    2MOL    D56  201  -0.278   0.038   0.184
    2MOL    D57  202  -0.354   0.156   0.220
    2MOL    D58  203  -0.354   0.247   0.107
    2MOL    D59  204  -0.277   0.188  -0.001
    2MOL    D60  205  -0.215   0.062   0.051
    2MOL    D61  206  -0.087  -0.000   0.000
    2MOL    D62  207  -0.002  -0.082   0.097
    2MOL    D63  208  -0.007  -0.077   0.218
    2MOL    D64  209   0.080  -0.162   0.024
    2MOL    D65  210   0.169  -0.246   0.102
    2MOL    D66  211   0.250  -0.326   0.001
    2MOL    D67  212   0.339  -0.408   0.075
    2MOL    D68  213   0.421  -0.489  -0.009
    2MOL    D69  214   0.510  -0.572   0.081
    2MOL    D70  215   0.592  -0.652  -0.003
    2MOL    D71  216   0.681  -0.736   0.071
    2MOL    D72  217   0.762  -0.816  -0.030
    2MOL    D73  218   0.851  -0.900   0.044
    2MOL    D74  219   0.932  -0.980  -0.041
    2MOL    D75  220   1.022  -1.064   0.049
    2MOL    D76  221   1.103  -1.144  -0.036
    2MOL    D77  222   1.192  -1.228   0.038
    2MOL    D78  223   1.273  -1.308  -0.063
    2MOL    D79  224   1.362  -1.392   0.011
    2MOL    D80  225   1.443  -1.472  -0.074
    2MOL    D81  226  -0.002   0.082  -0.097
    2MOL    D82  227  -0.007   0.077  -0.218
    2MOL    D83  228   0.080   0.162  -0.024
    2MOL    D84  229   0.169   0.246  -0.102
    2MOL    D85  230   0.250   0.326  -0.001
    2MOL    D86  231   0.339   0.408  -0.075
    2MOL    D87  232   0.420   0.489   0.009
    2MOL    D88  233   0.510   0.572  -0.081
    2MOL    D89  234   0.592   0.653   0.003
    2MOL    D90  235   0.680   0.736  -0.071
    2MOL    D91  236   0.762   0.816   0.030
    2MOL    D92  237   0.850   0.900  -0.044
    2MOL    D93  238   0.932   0.980   0.041
    2MOL    D94  239   1.022   1.065  -0.049
    2MOL    D95  240   1.103   1.145   0.036
    2MOL    D96  241   1.192   1.228  -0.038
    2MOL    D97  242   1.273   1.309   0.063
    2MOL    D98  243   1.362   1.392  -0.011
    2MOL    D99  244   1.443   1.472   0.074
    20.00000    20.00000    20.00000
