# Supplementary material for: Strategies for Enhancing the Dielectric Constant of Organic Materials
Source: J Phys Chem C Nanomater Interfaces. 2022 Oct 10;126(45):19462–9. doi: 10.1021/acs.jpcc.2c05682 (PMC9677499; doi:10.1021/acs.jpcc.2c05682)
Supplement: Supplementary file 2 — jp2c05682_si_002.zip [file jp2c05682_si_002.zip › MD_SI/bpeg2/bpeg2_qforce.itp]

;
;           ____         ______
;          / __ \       |  ____|
;         | |  | |______| |__ ___  _ __ ___ ___
;         | |  | |______|  __/ _ \| '__/ __/ _ \
;         | |__| |      | | | (_) | | | (_|  __/
;          \___\_\      |_|  \___/|_|  \___\___|
;
;          Selim Sami, Maximilian F.S.J. Menger
;             University of Groningen - 2020
;          ====================================
;
; lj: gromos, charges: cm5
; NB fitting: True, fragment_fitting: available
; urey: True, cross_bond_angle: False
;

[ atomtypes ]
;   name     mass   charge  t           c6          c12
      OE   0.0000   0.0000  A  2.26195e-03  1.21000e-06
       C   0.0000   0.0000  A  2.34062e-03  4.93728e-06
      CF   0.0000   0.0000  A  1.92695e-03  3.35812e-06
   OEOpt   0.0000   0.0000  A  3.08914e-03  4.77422e-06
      HC   0.0000   0.0000  A  8.46400e-05  1.51290e-08

[ nonbond_params ]
;  name1    name2   type             c6            c12
      OE       OE      1    2.26195e-03     1.21000e-06
       C       OE      1    2.30095e-03     2.44420e-06
      CF       OE      1    2.08774e-03     2.01577e-06
      OE    OEOpt      1    2.64338e-03     2.40350e-06
      HC       OE      1    4.37552e-04     1.35300e-07
       C        C      1    2.34062e-03     4.93728e-06
       C       CF      1    2.12374e-03     4.07185e-06
       C    OEOpt      1    2.68896e-03     4.85507e-06
       C       HC      1    4.45096e-04     2.73306e-07
      CF       CF      1    1.92695e-03     3.35812e-06
      CF    OEOpt      1    2.43980e-03     4.00405e-06
      CF       HC      1    4.03853e-04     2.25400e-07
   OEOpt    OEOpt      1    3.08914e-03     4.77422e-06
      HC    OEOpt      1    5.11336e-04     2.68755e-07
      HC       HC      1    8.46400e-05     1.51290e-08

[ pairtypes ]
;  name1    name2   type             c6            c12
      OE       OE      1    2.26195e-03     1.26563e-06
       C       OE      1    2.30095e-03     2.06662e-06
      OE    OEOpt      1    2.64338e-03     2.45812e-06
      HC       OE      1    4.37552e-04     1.38375e-07
       C        C      1    2.34062e-03     3.37457e-06
       C    OEOpt      1    2.68896e-03     4.01385e-06
       C       HC      1    4.45096e-04     2.25951e-07
   OEOpt    OEOpt      1    3.08914e-03     4.77423e-06
      HC    OEOpt      1    5.11336e-04     2.68755e-07
      HC       HC      1    8.46400e-05     1.51290e-08

#include "./cmap.itp"

[ moleculetype ]
;name nrexcl
bpeg2      3

[ atoms ]
;  nr     type resnr resnm   atom cgrp     charge      mass
    1       CF     1   MOL     C1    1   -0.00098  12.01070
    2       CF     1   MOL     C2    2   -0.00098  12.01070
    3       CF     1   MOL     C3    3   -0.00098  12.01070
    4       CF     1   MOL     C4    4   -0.00414  12.01070
    5       CF     1   MOL     C5    5   -0.00098  12.01070
    6       CF     1   MOL     C6    6   -0.00098  12.01070
    7       CF     1   MOL     C7    7   -0.00098  12.01070
    8       CF     1   MOL     C8    8   -0.00098  12.01070
    9       CF     1   MOL     C9    9   -0.00098  12.01070
   10       CF     1   MOL    C10   10   -0.00414  12.01070
   11       CF     1   MOL    C11   11   -0.00098  12.01070
   12       CF     1   MOL    C12   12   -0.00098  12.01070
   13       CF     1   MOL    C13   13   -0.00098  12.01070
   14       CF     1   MOL    C14   14   -0.00098  12.01070
   15       CF     1   MOL    C15   15   -0.00098  12.01070
   16       CF     1   MOL    C16   16   -0.00098  12.01070
   17       CF     1   MOL    C17   17   -0.00098  12.01070
   18       CF     1   MOL    C18   18   -0.00098  12.01070
   19       CF     1   MOL    C19   19   -0.00098  12.01070
   20       CF     1   MOL    C20   20   -0.00098  12.01070
   21       CF     1   MOL    C21   21   -0.00145  12.01070
   22       CF     1   MOL    C22   22   -0.00098  12.01070
   23       CF     1   MOL    C23   23   -0.00145  12.01070
   24       CF     1   MOL    C24   24   -0.00215  12.01070
   25       CF     1   MOL    C25   25   -0.00215  12.01070
   26       CF     1   MOL    C26   26    0.00448  12.01070
   27       CF     1   MOL    C27   27    0.00171  12.01070
   28       CF     1   MOL    C28   28    0.00171  12.01070
   29       CF     1   MOL    C29   29    0.00448  12.01070
   30       CF     1   MOL    C30   30    0.01774  12.01070
   31       CF     1   MOL    C31   31   -0.00098  12.01070
   32       CF     1   MOL    C32   32   -0.00098  12.01070
   33       CF     1   MOL    C33   33   -0.00098  12.01070
   34       CF     1   MOL    C34   34   -0.00414  12.01070
   35       CF     1   MOL    C35   35   -0.00098  12.01070
   36       CF     1   MOL    C36   36   -0.00098  12.01070
   37       CF     1   MOL    C37   37   -0.00098  12.01070
   38       CF     1   MOL    C38   38   -0.00098  12.01070
   39       CF     1   MOL    C39   39   -0.00098  12.01070
   40       CF     1   MOL    C40   40   -0.00414  12.01070
   41       CF     1   MOL    C41   41   -0.00098  12.01070
   42       CF     1   MOL    C42   42   -0.00098  12.01070
   43       CF     1   MOL    C43   43   -0.00098  12.01070
   44       CF     1   MOL    C44   44   -0.00098  12.01070
   45       CF     1   MOL    C45   45   -0.00098  12.01070
   46       CF     1   MOL    C46   46   -0.00098  12.01070
   47       CF     1   MOL    C47   47   -0.00098  12.01070
   48       CF     1   MOL    C48   48   -0.00098  12.01070
   49       CF     1   MOL    C49   49   -0.00098  12.01070
   50       CF     1   MOL    C50   50   -0.00098  12.01070
   51       CF     1   MOL    C51   51   -0.00145  12.01070
   52       CF     1   MOL    C52   52   -0.00098  12.01070
   53       CF     1   MOL    C53   53   -0.00145  12.01070
   54       CF     1   MOL    C54   54   -0.00215  12.01070
   55       CF     1   MOL    C55   55   -0.00215  12.01070
   56       CF     1   MOL    C56   56    0.00448  12.01070
   57       CF     1   MOL    C57   57    0.00171  12.01070
   58       CF     1   MOL    C58   58    0.00171  12.01070
   59       CF     1   MOL    C59   59    0.00448  12.01070
   60       CF     1   MOL    C60   60    0.01774  12.01070
   61        C     1   MOL    C61   61   -0.00014  12.01070
   62        C     1   MOL    C62   62    0.24100  12.01070
   63    OEOpt     1   MOL     O1   63   -0.26698  15.99940
   64       OE     1   MOL     O2   64   -0.16952  15.99940
   65        C     1   MOL    C63   65   -0.05329  12.01070
   66       HC     1   MOL     H1   66    0.11422   1.00794
   67       HC     1   MOL     H2   67    0.11422   1.00794
   68        C     1   MOL    C64   68   -0.06227  12.01070
   69       HC     1   MOL     H3   69    0.09532   1.00794
   70       HC     1   MOL     H4   70    0.09532   1.00794
   71       OE     1   MOL     O3   71   -0.24839  15.99940
   72        C     1   MOL    C65   72   -0.06382  12.01070
   73       HC     1   MOL     H5   73    0.09532   1.00794
   74       HC     1   MOL     H6   74    0.09532   1.00794
   75        C     1   MOL    C66   75   -0.06382  12.01070
   76       HC     1   MOL     H7   76    0.09532   1.00794
   77       HC     1   MOL     H8   77    0.09532   1.00794
   78       OE     1   MOL     O4   78   -0.24839  15.99940
   79        C     1   MOL    C67   79   -0.06382  12.01070
   80       HC     1   MOL     H9   80    0.09532   1.00794
   81       HC     1   MOL    H10   81    0.09532   1.00794
   82        C     1   MOL    C68   82   -0.06382  12.01070
   83       HC     1   MOL    H11   83    0.09532   1.00794
   84       HC     1   MOL    H12   84    0.09532   1.00794
   85       OE     1   MOL     O5   85   -0.24839  15.99940
   86        C     1   MOL    C69   86   -0.06382  12.01070
   87       HC     1   MOL    H13   87    0.09532   1.00794
   88       HC     1   MOL    H14   88    0.09532   1.00794
   89        C     1   MOL    C70   89   -0.06382  12.01070
   90       HC     1   MOL    H15   90    0.09532   1.00794
   91       HC     1   MOL    H16   91    0.09532   1.00794
   92       OE     1   MOL     O6   92   -0.24839  15.99940
   93        C     1   MOL    C71   93   -0.06429  12.01070
   94       HC     1   MOL    H17   94    0.09532   1.00794
   95       HC     1   MOL    H18   95    0.09532   1.00794
   96        C     1   MOL    C72   96   -0.06595  12.01070
   97       HC     1   MOL    H19   97    0.09267   1.00794
   98       HC     1   MOL    H20   98    0.09267   1.00794
   99       OE     1   MOL     O7   99   -0.26015  15.99940
  100        C     1   MOL    C73  100   -0.13460  12.01070
  101       HC     1   MOL    H21  101    0.09256   1.00794
  102       HC     1   MOL    H22  102    0.09256   1.00794
  103       HC     1   MOL    H23  103    0.09256   1.00794
  104        C     1   MOL    C74  104    0.24100  12.01070
  105    OEOpt     1   MOL     O8  105   -0.26698  15.99940
  106       OE     1   MOL     O9  106   -0.16952  15.99940
  107        C     1   MOL    C75  107   -0.05329  12.01070
  108       HC     1   MOL    H24  108    0.11422   1.00794
  109       HC     1   MOL    H25  109    0.11422   1.00794
  110        C     1   MOL    C76  110   -0.06227  12.01070
  111       HC     1   MOL    H26  111    0.09532   1.00794
  112       HC     1   MOL    H27  112    0.09532   1.00794
  113       OE     1   MOL    O10  113   -0.24839  15.99940
  114        C     1   MOL    C77  114   -0.06382  12.01070
  115       HC     1   MOL    H28  115    0.09532   1.00794
  116       HC     1   MOL    H29  116    0.09532   1.00794
  117        C     1   MOL    C78  117   -0.06382  12.01070
  118       HC     1   MOL    H30  118    0.09532   1.00794
  119       HC     1   MOL    H31  119    0.09532   1.00794
  120       OE     1   MOL    O11  120   -0.24839  15.99940
  121        C     1   MOL    C79  121   -0.06382  12.01070
  122       HC     1   MOL    H32  122    0.09532   1.00794
  123       HC     1   MOL    H33  123    0.09532   1.00794
  124        C     1   MOL    C80  124   -0.06382  12.01070
  125       HC     1   MOL    H34  125    0.09532   1.00794
  126       HC     1   MOL    H35  126    0.09532   1.00794
  127       OE     1   MOL    O12  127   -0.24839  15.99940
  128        C     1   MOL    C81  128   -0.06382  12.01070
  129       HC     1   MOL    H36  129    0.09532   1.00794
  130       HC     1   MOL    H37  130    0.09532   1.00794
  131        C     1   MOL    C82  131   -0.06382  12.01070
  132       HC     1   MOL    H38  132    0.09532   1.00794
  133       HC     1   MOL    H39  133    0.09532   1.00794
  134       OE     1   MOL    O13  134   -0.24839  15.99940
  135        C     1   MOL    C83  135   -0.06429  12.01070
  136       HC     1   MOL    H40  136    0.09532   1.00794
  137       HC     1   MOL    H41  137    0.09532   1.00794
  138        C     1   MOL    C84  138   -0.06595  12.01070
  139       HC     1   MOL    H42  139    0.09267   1.00794
  140       HC     1   MOL    H43  140    0.09267   1.00794
  141       OE     1   MOL    O14  141   -0.26015  15.99940
  142        C     1   MOL    C85  142   -0.13460  12.01070
  143       HC     1   MOL    H44  143    0.09256   1.00794
  144       HC     1   MOL    H45  144    0.09256   1.00794
  145       HC     1   MOL    H46  145    0.09256   1.00794

[ bonds ]
;   ai    aj     f        r0        kb
     1     2     1   0.14578    196457
     1     5     1   0.14578    196457
     1    19     1   0.14051    292312
     2     3     1   0.14578    196457
     2    15     1   0.14051    292312
     3     4     1   0.14537    201791
     3     6     1   0.14051    292312
     4     5     1   0.14537    201791
     4    27     1   0.14069    286347
     5    23     1   0.14080    285721
     6     7     1   0.14578    196457
     6    10     1   0.14537    201791
     7     8     1   0.14578    196457
     7    14     1   0.14051    292312
     8     9     1   0.14578    196457
     8    46     1   0.14051    292312
     9    10     1   0.14537    201791
     9    51     1   0.14080    285721
    10    28     1   0.14069    286347
    11    12     1   0.14578    196457
    11    15     1   0.14578    196457
    11    18     1   0.14051    292312
    12    13     1   0.14578    196457
    12    42     1   0.14051    292312
    13    14     1   0.14578    196457
    13    47     1   0.14051    292312
    14    15     1   0.14578    196457
    16    17     1   0.14578    196457
    16    20     1   0.14578    196457
    16    38     1   0.14051    292312
    17    18     1   0.14578    196457
    17    43     1   0.14051    292312
    18    19     1   0.14578    196457
    19    20     1   0.14578    196457
    20    22     1   0.14051    292312
    21    22     1   0.14569    197659
    21    25     1   0.14542    198727
    21    39     1   0.14080    285721
    22    23     1   0.14569    197659
    23    24     1   0.14542    198727
    24    25     1   0.14764    179750
    24    26     1   0.13950    308856
    25    59     1   0.13950    308856
    26    27     1   0.14467    208421
    26    30     1   0.14953    170242
    27    28     1   0.14556    201653
    28    29     1   0.14467    208421
    29    30     1   0.14953    170242
    29    55     1   0.13950    308856
    30    60     1   0.16101     45373
    30    61     1   0.15114    176532
    31    32     1   0.14578    196457
    31    35     1   0.14578    196457
    31    49     1   0.14051    292312
    32    33     1   0.14578    196457
    32    45     1   0.14051    292312
    33    34     1   0.14537    201791
    33    36     1   0.14051    292312
    34    35     1   0.14537    201791
    34    57     1   0.14069    286347
    35    53     1   0.14080    285721
    36    37     1   0.14578    196457
    36    40     1   0.14537    201791
    37    38     1   0.14578    196457
    37    44     1   0.14051    292312
    38    39     1   0.14578    196457
    39    40     1   0.14537    201791
    40    58     1   0.14069    286347
    41    42     1   0.14578    196457
    41    45     1   0.14578    196457
    41    48     1   0.14051    292312
    42    43     1   0.14578    196457
    43    44     1   0.14578    196457
    44    45     1   0.14578    196457
    46    47     1   0.14578    196457
    46    50     1   0.14578    196457
    47    48     1   0.14578    196457
    48    49     1   0.14578    196457
    49    50     1   0.14578    196457
    50    52     1   0.14051    292312
    51    52     1   0.14569    197659
    51    55     1   0.14542    198727
    52    53     1   0.14569    197659
    53    54     1   0.14542    198727
    54    55     1   0.14764    179750
    54    56     1   0.13950    308856
    56    57     1   0.14467    208421
    56    60     1   0.14953    170242
    57    58     1   0.14556    201653
    58    59     1   0.14467    208421
    59    60     1   0.14953    170242
    60    61     1   0.15114    176532
    61    62     1   0.15215    135512
    61   104     1   0.15215    135512
    62    63     1   0.12180    650595
    62    64     1   0.13557    235022
    64    65     1   0.14522    152829
    65    66     1   0.11026    292313
    65    67     1   0.11026    292313
    65    68     1   0.15221    184179
    68    69     1   0.11112    266809
    68    70     1   0.11112    266809
    68    71     1   0.14195    205541
    71    72     1   0.14233    199436
    72    73     1   0.11108    267159
    72    74     1   0.11108    267159
    72    75     1   0.15239    190806
    75    76     1   0.11108    267159
    75    77     1   0.11108    267159
    75    78     1   0.14233    199436
    78    79     1   0.14233    199436
    79    80     1   0.11108    267159
    79    81     1   0.11108    267159
    79    82     1   0.15239    190806
    82    83     1   0.11108    267159
    82    84     1   0.11108    267159
    82    85     1   0.14233    199436
    85    86     1   0.14233    199436
    86    87     1   0.11108    267159
    86    88     1   0.11108    267159
    86    89     1   0.15239    190806
    89    90     1   0.11108    267159
    89    91     1   0.11108    267159
    89    92     1   0.14233    199436
    92    93     1   0.14235    199506
    93    94     1   0.11109    267142
    93    95     1   0.11109    267142
    93    96     1   0.15239    189252
    96    97     1   0.11116    265155
    96    98     1   0.11116    265155
    96    99     1   0.14218    199938
    99   100     1   0.14200    203604
   100   101     1   0.11075    274298
   100   102     1   0.11075    274298
   100   103     1   0.11075    274298
   104   105     1   0.12180    650595
   104   106     1   0.13557    235022
   106   107     1   0.14522    152829
   107   108     1   0.11026    292313
   107   109     1   0.11026    292313
   107   110     1   0.15221    184179
   110   111     1   0.11112    266809
   110   112     1   0.11112    266809
   110   113     1   0.14195    205541
   113   114     1   0.14233    199436
   114   115     1   0.11108    267159
   114   116     1   0.11108    267159
   114   117     1   0.15239    190806
   117   118     1   0.11108    267159
   117   119     1   0.11108    267159
   117   120     1   0.14233    199436
   120   121     1   0.14233    199436
   121   122     1   0.11108    267159
   121   123     1   0.11108    267159
   121   124     1   0.15239    190806
   124   125     1   0.11108    267159
   124   126     1   0.11108    267159
   124   127     1   0.14233    199436
   127   128     1   0.14233    199436
   128   129     1   0.11108    267159
   128   130     1   0.11108    267159
   128   131     1   0.15239    190806
   131   132     1   0.11108    267159
   131   133     1   0.11108    267159
   131   134     1   0.14233    199436
   134   135     1   0.14235    199506
   135   136     1   0.11109    267142
   135   137     1   0.11109    267142
   135   138     1   0.15239    189252
   138   139     1   0.11116    265155
   138   140     1   0.11116    265155
   138   141     1   0.14218    199938
   141   142     1   0.14200    203604
   142   143     1   0.11075    274298
   142   144     1   0.11075    274298
   142   145     1   0.11075    274298

[ angles ]
;   ai    aj    ak     f        th0          kth
     1     2     3     5    107.987      345.512   0.23585    48163.397
     1     2    15     5    119.993      305.294   0.24793    30747.040
     1     5     4     5    107.868      336.160   0.23534    49731.398
     1     5    23     5    120.177      332.376   0.24841    30200.203
     1    19    18     5    119.993      305.294   0.24793    30747.040
     1    19    20     5    119.993      305.294   0.24793    30747.040
     2     1     5     5    107.987      345.512   0.23585    48163.397
     2     1    19     5    119.993      305.294   0.24793    30747.040
     2     3     4     5    107.868      336.160   0.23534    49731.398
     2     3     6     5    119.993      305.294   0.24793    30747.040
     2    15    11     5    119.993      305.294   0.24793    30747.040
     2    15    14     5    119.993      305.294   0.24793    30747.040
     3     2    15     5    119.993      305.294   0.24793    30747.040
     3     4     5     5    108.353      345.648   0.23574    50528.620
     3     4    27     5    119.701      328.384   0.24737    30719.472
     3     6     7     5    119.993      305.294   0.24793    30747.040
     3     6    10     5    119.997      292.658   0.24759    31382.775
     4     3     6     5    119.997      292.658   0.24759    31382.775
     4     5    23     5    119.476      300.846   0.24718    32029.569
     4    27    26     5    121.056      256.940   0.24844    33181.766
     4    27    28     5    119.986      278.725   0.24789    30544.261
     5     1    19     5    119.993      305.294   0.24793    30747.040
     5     4    27     5    119.701      328.384   0.24737    30719.472
     5    23    22     5    119.703      304.929   0.24774    32092.864
     5    23    24     5    120.589      296.737   0.24861    32343.003
     6     7     8     5    107.987      345.512   0.23585    48163.397
     6     7    14     5    119.993      305.294   0.24793    30747.040
     6    10     9     5    108.353      345.648   0.23574    50528.620
     6    10    28     5    119.701      328.384   0.24737    30719.472
     7     6    10     5    107.868      336.160   0.23534    49731.398
     7     8     9     5    107.987      345.512   0.23585    48163.397
     7     8    46     5    119.993      305.294   0.24793    30747.040
     7    14    13     5    119.993      305.294   0.24793    30747.040
     7    14    15     5    119.993      305.294   0.24793    30747.040
     8     7    14     5    119.993      305.294   0.24793    30747.040
     8     9    10     5    107.868      336.160   0.23534    49731.398
     8     9    51     5    120.177      332.376   0.24841    30200.203
     8    46    47     5    119.993      305.294   0.24793    30747.040
     8    46    50     5    119.993      305.294   0.24793    30747.040
     9     8    46     5    119.993      305.294   0.24793    30747.040
     9    10    28     5    119.701      328.384   0.24737    30719.472
     9    51    52     5    119.703      304.929   0.24774    32092.864
     9    51    55     5    120.589      296.737   0.24861    32343.003
    10     9    51     5    119.476      300.846   0.24718    32029.569
    10    28    27     5    119.986      278.725   0.24789    30544.261
    10    28    29     5    121.056      256.940   0.24844    33181.766
    11    12    13     5    107.987      345.512   0.23585    48163.397
    11    12    42     5    119.993      305.294   0.24793    30747.040
    11    15    14     5    107.987      345.512   0.23585    48163.397
    11    18    17     5    119.993      305.294   0.24793    30747.040
    11    18    19     5    119.993      305.294   0.24793    30747.040
    12    11    15     5    107.987      345.512   0.23585    48163.397
    12    11    18     5    119.993      305.294   0.24793    30747.040
    12    13    14     5    107.987      345.512   0.23585    48163.397
    12    13    47     5    119.993      305.294   0.24793    30747.040
    12    42    41     5    119.993      305.294   0.24793    30747.040
    12    42    43     5    119.993      305.294   0.24793    30747.040
    13    12    42     5    119.993      305.294   0.24793    30747.040
    13    14    15     5    107.987      345.512   0.23585    48163.397
    13    47    46     5    119.993      305.294   0.24793    30747.040
    13    47    48     5    119.993      305.294   0.24793    30747.040
    14    13    47     5    119.993      305.294   0.24793    30747.040
    15    11    18     5    119.993      305.294   0.24793    30747.040
    16    17    18     5    107.987      345.512   0.23585    48163.397
    16    17    43     5    119.993      305.294   0.24793    30747.040
    16    20    19     5    107.987      345.512   0.23585    48163.397
    16    20    22     5    119.993      305.294   0.24793    30747.040
    16    38    37     5    119.993      305.294   0.24793    30747.040
    16    38    39     5    119.993      305.294   0.24793    30747.040
    17    16    20     5    107.987      345.512   0.23585    48163.397
    17    16    38     5    119.993      305.294   0.24793    30747.040
    17    18    19     5    107.987      345.512   0.23585    48163.397
    17    43    42     5    119.993      305.294   0.24793    30747.040
    17    43    44     5    119.993      305.294   0.24793    30747.040
    18    17    43     5    119.993      305.294   0.24793    30747.040
    18    19    20     5    107.987      345.512   0.23585    48163.397
    19    20    22     5    119.993      305.294   0.24793    30747.040
    20    16    38     5    119.993      305.294   0.24793    30747.040
    20    22    21     5    120.226      297.999   0.24815    30800.753
    20    22    23     5    120.226      297.999   0.24815    30800.753
    21    22    23     5    108.118      319.463   0.23590    49157.251
    21    25    24     5    107.668      316.187   0.23659    45606.182
    21    25    59     5    119.853      273.389   0.24658    36256.926
    21    39    38     5    120.177      332.376   0.24841    30200.203
    21    39    40     5    119.476      300.846   0.24718    32029.569
    22    21    25     5    108.273      394.122   0.23591    47669.778
    22    21    39     5    119.703      304.929   0.24774    32092.864
    22    23    24     5    108.273      394.122   0.23591    47669.778
    23    24    25     5    107.668      316.187   0.23659    45606.182
    23    24    26     5    119.853      273.389   0.24658    36256.926
    24    25    59     5    121.039      330.214   0.24999    30488.237
    24    26    27     5    119.517      280.288   0.24551    39472.498
    24    26    30     5    122.808      267.746   0.25382    25651.323
    25    21    39     5    120.589      296.737   0.24861    32343.003
    25    24    26     5    121.039      330.214   0.24999    30488.237
    25    59    58     5    119.517      280.288   0.24551    39472.498
    25    59    60     5    122.808      267.746   0.25382    25651.323
    26    27    28     5    108.654      370.117   0.23577    49761.243
    26    30    29     5    105.529      276.874   0.23810    38317.842
    26    30    60     5    115.870      252.543   0.26323    21300.962
    26    30    61     5    125.959      223.122   0.26786    13582.785
    27    26    30     5    108.047      364.221   0.23810    35823.660
    27    28    29     5    108.654      370.117   0.23577    49761.243
    28    29    30     5    108.047      364.221   0.23810    35823.660
    28    29    55     5    119.517      280.288   0.24551    39472.498
    29    30    60     5    115.870      252.543   0.26323    21300.962
    29    30    61     5    125.959      223.122   0.26786    13582.785
    29    55    51     5    119.853      273.389   0.24658    36256.926
    29    55    54     5    121.039      330.214   0.24999    30488.237
    30    29    55     5    122.808      267.746   0.25382    25651.323
    30    60    56     5    115.870      252.543   0.26323    21300.962
    30    60    59     5    115.870      252.543   0.26323    21300.962
    30    61    62     5    118.053      184.121   0.26005    25703.193
    30    61   104     5    118.053      184.121   0.26005    25703.193
    31    32    33     5    107.987      345.512   0.23585    48163.397
    31    32    45     5    119.993      305.294   0.24793    30747.040
    31    35    34     5    107.868      336.160   0.23534    49731.398
    31    35    53     5    120.177      332.376   0.24841    30200.203
    31    49    48     5    119.993      305.294   0.24793    30747.040
    31    49    50     5    119.993      305.294   0.24793    30747.040
    32    31    35     5    107.987      345.512   0.23585    48163.397
    32    31    49     5    119.993      305.294   0.24793    30747.040
    32    33    34     5    107.868      336.160   0.23534    49731.398
    32    33    36     5    119.993      305.294   0.24793    30747.040
    32    45    41     5    119.993      305.294   0.24793    30747.040
    32    45    44     5    119.993      305.294   0.24793    30747.040
    33    32    45     5    119.993      305.294   0.24793    30747.040
    33    34    35     5    108.353      345.648   0.23574    50528.620
    33    34    57     5    119.701      328.384   0.24737    30719.472
    33    36    37     5    119.993      305.294   0.24793    30747.040
    33    36    40     5    119.997      292.658   0.24759    31382.775
    34    33    36     5    119.997      292.658   0.24759    31382.775
    34    35    53     5    119.476      300.846   0.24718    32029.569
    34    57    56     5    121.056      256.940   0.24844    33181.766
    34    57    58     5    119.986      278.725   0.24789    30544.261
    35    31    49     5    119.993      305.294   0.24793    30747.040
    35    34    57     5    119.701      328.384   0.24737    30719.472
    35    53    52     5    119.703      304.929   0.24774    32092.864
    35    53    54     5    120.589      296.737   0.24861    32343.003
    36    37    38     5    107.987      345.512   0.23585    48163.397
    36    37    44     5    119.993      305.294   0.24793    30747.040
    36    40    39     5    108.353      345.648   0.23574    50528.620
    36    40    58     5    119.701      328.384   0.24737    30719.472
    37    36    40     5    107.868      336.160   0.23534    49731.398
    37    38    39     5    107.987      345.512   0.23585    48163.397
    37    44    43     5    119.993      305.294   0.24793    30747.040
    37    44    45     5    119.993      305.294   0.24793    30747.040
    38    37    44     5    119.993      305.294   0.24793    30747.040
    38    39    40     5    107.868      336.160   0.23534    49731.398
    39    40    58     5    119.701      328.384   0.24737    30719.472
    40    58    57     5    119.986      278.725   0.24789    30544.261
    40    58    59     5    121.056      256.940   0.24844    33181.766
    41    42    43     5    107.987      345.512   0.23585    48163.397
    41    45    44     5    107.987      345.512   0.23585    48163.397
    41    48    47     5    119.993      305.294   0.24793    30747.040
    41    48    49     5    119.993      305.294   0.24793    30747.040
    42    41    45     5    107.987      345.512   0.23585    48163.397
    42    41    48     5    119.993      305.294   0.24793    30747.040
    42    43    44     5    107.987      345.512   0.23585    48163.397
    43    44    45     5    107.987      345.512   0.23585    48163.397
    45    41    48     5    119.993      305.294   0.24793    30747.040
    46    47    48     5    107.987      345.512   0.23585    48163.397
    46    50    49     5    107.987      345.512   0.23585    48163.397
    46    50    52     5    119.993      305.294   0.24793    30747.040
    47    46    50     5    107.987      345.512   0.23585    48163.397
    47    48    49     5    107.987      345.512   0.23585    48163.397
    48    49    50     5    107.987      345.512   0.23585    48163.397
    49    50    52     5    119.993      305.294   0.24793    30747.040
    50    52    51     5    120.226      297.999   0.24815    30800.753
    50    52    53     5    120.226      297.999   0.24815    30800.753
    51    52    53     5    108.118      319.463   0.23590    49157.251
    51    55    54     5    107.668      316.187   0.23659    45606.182
    52    51    55     5    108.273      394.122   0.23591    47669.778
    52    53    54     5    108.273      394.122   0.23591    47669.778
    53    54    55     5    107.668      316.187   0.23659    45606.182
    53    54    56     5    119.853      273.389   0.24658    36256.926
    54    56    57     5    119.517      280.288   0.24551    39472.498
    54    56    60     5    122.808      267.746   0.25382    25651.323
    55    54    56     5    121.039      330.214   0.24999    30488.237
    56    57    58     5    108.654      370.117   0.23577    49761.243
    56    60    59     5    105.529      276.874   0.23810    38317.842
    56    60    61     5    125.959      223.122   0.26786    13582.785
    57    56    60     5    108.047      364.221   0.23810    35823.660
    57    58    59     5    108.654      370.117   0.23577    49761.243
    58    59    60     5    108.047      364.221   0.23810    35823.660
    59    60    61     5    125.959      223.122   0.26786    13582.785
    60    61    62     5    118.053      184.121   0.26005    25703.193
    60    61   104     5    118.053      184.121   0.26005    25703.193
    61    62    63     5    126.428      253.757   0.24494    48410.109
    61    62    64     5    108.410      217.928   0.23358    62253.503
    61   104   105     5    126.428      253.757   0.24494    48410.109
    61   104   106     5    108.410      217.928   0.23358    62253.503
    62    61   104     5    112.488      118.091   0.25300    30406.384
    62    64    65     5    115.457      408.858   0.23748    32454.447
    63    62    64     5    125.163      555.248   0.22855    71433.021
    64    65    66     5    109.446      367.919   0.20954    25362.724
    64    65    67     5    109.446      367.919   0.20954    25362.724
    64    65    68     5    105.951      521.157   0.23750    25297.295
    65    68    69     5    110.190      363.863   0.21723    10455.577
    65    68    70     5    110.190      363.863   0.21723    10455.577
    65    68    71     5    106.663      452.671   0.23603    26074.792
    66    65    67     5    108.622      232.189   0.17911     8218.136
    66    65    68     5    111.662      267.326   0.21844    18457.599
    67    65    68     5    111.662      267.326   0.21844    18457.599
    68    71    72     5    112.185      548.575   0.23593     4721.939
    69    68    70     5    107.830      246.417   0.17960    11070.713
    69    68    71     5    110.994      408.012   0.20929    25110.725
    70    68    71     5    110.994      408.012   0.20929    25110.725
    71    72    73     5    110.790      401.565   0.20933    24422.427
    71    72    74     5    110.790      401.565   0.20933    24422.427
    71    72    75     5    107.397      456.140   0.23759    36518.508
    72    75    76     5    109.957      323.487   0.21706    17170.323
    72    75    77     5    109.957      323.487   0.21706    17170.323
    72    75    78     5    107.397      456.140   0.23759    36518.508
    73    72    74     5    107.959      241.423   0.17969    11177.003
    73    72    75     5    109.957      323.487   0.21706    17170.323
    74    72    75     5    109.957      323.487   0.21706    17170.323
    75    78    79     5    112.245      555.215   0.23633     3761.625
    76    75    77     5    107.959      241.423   0.17969    11177.003
    76    75    78     5    110.790      401.565   0.20933    24422.427
    77    75    78     5    110.790      401.565   0.20933    24422.427
    78    79    80     5    110.790      401.565   0.20933    24422.427
    78    79    81     5    110.790      401.565   0.20933    24422.427
    78    79    82     5    107.397      456.140   0.23759    36518.508
    79    82    83     5    109.957      323.487   0.21706    17170.323
    79    82    84     5    109.957      323.487   0.21706    17170.323
    79    82    85     5    107.397      456.140   0.23759    36518.508
    80    79    81     5    107.959      241.423   0.17969    11177.003
    80    79    82     5    109.957      323.487   0.21706    17170.323
    81    79    82     5    109.957      323.487   0.21706    17170.323
    82    85    86     5    112.245      555.215   0.23633     3761.625
    83    82    84     5    107.959      241.423   0.17969    11177.003
    83    82    85     5    110.790      401.565   0.20933    24422.427
    84    82    85     5    110.790      401.565   0.20933    24422.427
    85    86    87     5    110.790      401.565   0.20933    24422.427
    85    86    88     5    110.790      401.565   0.20933    24422.427
    85    86    89     5    107.397      456.140   0.23759    36518.508
    86    89    90     5    109.957      323.487   0.21706    17170.323
    86    89    91     5    109.957      323.487   0.21706    17170.323
    86    89    92     5    107.397      456.140   0.23759    36518.508
    87    86    88     5    107.959      241.423   0.17969    11177.003
    87    86    89     5    109.957      323.487   0.21706    17170.323
    88    86    89     5    109.957      323.487   0.21706    17170.323
    89    92    93     5    112.215      552.332   0.23631     3709.226
    90    89    91     5    107.959      241.423   0.17969    11177.003
    90    89    92     5    110.790      401.565   0.20933    24422.427
    91    89    92     5    110.790      401.565   0.20933    24422.427
    92    93    94     5    110.768      401.292   0.20933    24772.476
    92    93    95     5    110.768      401.292   0.20933    24772.476
    92    93    96     5    107.531      463.066   0.23781    33188.499
    93    96    97     5    109.907      310.138   0.21706    17534.358
    93    96    98     5    109.907      310.138   0.21706    17534.358
    93    96    99     5    107.469      455.030   0.23758    37958.025
    94    93    95     5    107.943      243.070   0.17968    10940.003
    94    93    96     5    109.919      322.581   0.21702    17329.671
    95    93    96     5    109.919      322.581   0.21702    17329.671
    96    99   100     5    111.950      552.887   0.23553    20078.269
    97    96    98     5    107.846      246.709   0.17969    11127.104
    97    96    99     5    110.860      393.920   0.20936    25900.329
    98    96    99     5    110.860      393.920   0.20936    25900.329
    99   100   101     5    109.916      394.797   0.20771    28706.352
    99   100   102     5    109.916      394.797   0.20771    28706.352
    99   100   103     5    109.916      394.797   0.20771    28706.352
   101   100   102     5    109.015      247.960   0.18034    11152.654
   101   100   103     5    109.015      247.960   0.18034    11152.654
   102   100   103     5    109.015      247.960   0.18034    11152.654
   104   106   107     5    115.457      408.858   0.23748    32454.447
   105   104   106     5    125.163      555.248   0.22855    71433.021
   106   107   108     5    109.446      367.919   0.20954    25362.724
   106   107   109     5    109.446      367.919   0.20954    25362.724
   106   107   110     5    105.951      521.157   0.23750    25297.295
   107   110   111     5    110.190      363.863   0.21723    10455.577
   107   110   112     5    110.190      363.863   0.21723    10455.577
   107   110   113     5    106.663      452.671   0.23603    26074.792
   108   107   109     5    108.622      232.189   0.17911     8218.136
   108   107   110     5    111.662      267.326   0.21844    18457.599
   109   107   110     5    111.662      267.326   0.21844    18457.599
   110   113   114     5    112.185      548.575   0.23593     4721.939
   111   110   112     5    107.830      246.417   0.17960    11070.713
   111   110   113     5    110.994      408.012   0.20929    25110.725
   112   110   113     5    110.994      408.012   0.20929    25110.725
   113   114   115     5    110.790      401.565   0.20933    24422.427
   113   114   116     5    110.790      401.565   0.20933    24422.427
   113   114   117     5    107.397      456.140   0.23759    36518.508
   114   117   118     5    109.957      323.487   0.21706    17170.323
   114   117   119     5    109.957      323.487   0.21706    17170.323
   114   117   120     5    107.397      456.140   0.23759    36518.508
   115   114   116     5    107.959      241.423   0.17969    11177.003
   115   114   117     5    109.957      323.487   0.21706    17170.323
   116   114   117     5    109.957      323.487   0.21706    17170.323
   117   120   121     5    112.245      555.215   0.23633     3761.625
   118   117   119     5    107.959      241.423   0.17969    11177.003
   118   117   120     5    110.790      401.565   0.20933    24422.427
   119   117   120     5    110.790      401.565   0.20933    24422.427
   120   121   122     5    110.790      401.565   0.20933    24422.427
   120   121   123     5    110.790      401.565   0.20933    24422.427
   120   121   124     5    107.397      456.140   0.23759    36518.508
   121   124   125     5    109.957      323.487   0.21706    17170.323
   121   124   126     5    109.957      323.487   0.21706    17170.323
   121   124   127     5    107.397      456.140   0.23759    36518.508
   122   121   123     5    107.959      241.423   0.17969    11177.003
   122   121   124     5    109.957      323.487   0.21706    17170.323
   123   121   124     5    109.957      323.487   0.21706    17170.323
   124   127   128     5    112.245      555.215   0.23633     3761.625
   125   124   126     5    107.959      241.423   0.17969    11177.003
   125   124   127     5    110.790      401.565   0.20933    24422.427
   126   124   127     5    110.790      401.565   0.20933    24422.427
   127   128   129     5    110.790      401.565   0.20933    24422.427
   127   128   130     5    110.790      401.565   0.20933    24422.427
   127   128   131     5    107.397      456.140   0.23759    36518.508
   128   131   132     5    109.957      323.487   0.21706    17170.323
   128   131   133     5    109.957      323.487   0.21706    17170.323
   128   131   134     5    107.397      456.140   0.23759    36518.508
   129   128   130     5    107.959      241.423   0.17969    11177.003
   129   128   131     5    109.957      323.487   0.21706    17170.323
   130   128   131     5    109.957      323.487   0.21706    17170.323
   131   134   135     5    112.215      552.332   0.23631     3709.226
   132   131   133     5    107.959      241.423   0.17969    11177.003
   132   131   134     5    110.790      401.565   0.20933    24422.427
   133   131   134     5    110.790      401.565   0.20933    24422.427
   134   135   136     5    110.768      401.292   0.20933    24772.476
   134   135   137     5    110.768      401.292   0.20933    24772.476
   134   135   138     5    107.531      463.066   0.23781    33188.499
   135   138   139     5    109.907      310.138   0.21706    17534.358
   135   138   140     5    109.907      310.138   0.21706    17534.358
   135   138   141     5    107.469      455.030   0.23758    37958.025
   136   135   137     5    107.943      243.070   0.17968    10940.003
   136   135   138     5    109.919      322.581   0.21702    17329.671
   137   135   138     5    109.919      322.581   0.21702    17329.671
   138   141   142     5    111.950      552.887   0.23553    20078.269
   139   138   140     5    107.846      246.709   0.17969    11127.104
   139   138   141     5    110.860      393.920   0.20936    25900.329
   140   138   141     5    110.860      393.920   0.20936    25900.329
   141   142   143     5    109.916      394.797   0.20771    28706.352
   141   142   144     5    109.916      394.797   0.20771    28706.352
   141   142   145     5    109.916      394.797   0.20771    28706.352
   143   142   144     5    109.015      247.960   0.18034    11152.654
   143   142   145     5    109.015      247.960   0.18034    11152.654
   144   142   145     5    109.015      247.960   0.18034    11152.654

[ dihedrals ]
; rigid dihedrals 
;   ai    aj    ak    al     f        th0          kth
     5     1     2     3     2      0.000       53.562
     5     1     2    15     2    142.335       47.307
    19     1     2     3     2   -142.395       47.307
    19     1     2    15     2      0.000        0.000
     2     1     5     4     2      0.000       53.740
     2     1     5    23     2   -141.875       52.870
    19     1     5     4     2    142.294       44.084
    19     1     5    23     2      0.000        3.423
     2     1    19    18     2      0.000       31.689
     2     1    19    20     2    138.036       78.355
     5     1    19    18     2   -138.077       78.355
     5     1    19    20     2      0.000       31.689
     1     2     3     4     2      0.000       53.740
     1     2     3     6     2    142.496       47.307
    15     2     3     4     2   -142.324       44.084
    15     2     3     6     2      0.000        0.000
     1     2    15    11     2      0.000       31.689
     1     2    15    14     2   -137.971       78.355
     3     2    15    11     2    138.033       78.355
     3     2    15    14     2      0.000       31.689
     2     3     4     5     2      0.000       52.461
     2     3     4    27     2    141.946       44.996
     6     3     4     5     2   -142.612       48.270
     6     3     4    27     2      0.000        0.000
     2     3     6     7     2      0.000       31.689
     2     3     6    10     2   -137.894       75.142
     4     3     6     7     2    137.896       75.142
     4     3     6    10     2      0.000       32.004
     3     4     5     1     2      0.000       52.461
     3     4     5    23     2    142.233       46.990
    27     4     5     1     2   -142.202       44.996
    27     4     5    23     2      0.000       23.399
     3     4    27    26     2   -140.582       62.815
     3     4    27    28     2      0.000       41.821
     5     4    27    26     2      0.000        0.000
     5     4    27    28     2    138.541       60.757
     1     5    23    22     2      0.000       35.649
     1     5    23    24     2    138.678       78.126
     4     5    23    22     2   -138.108       75.876
     4     5    23    24     2      0.000       14.616
     3     6     7     8     2   -142.498       47.307
     3     6     7    14     2      0.000        0.000
    10     6     7     8     2      0.000       53.740
    10     6     7    14     2    142.329       44.084
     3     6    10     9     2    142.552       48.270
     3     6    10    28     2      0.000        0.000
     7     6    10     9     2      0.000       52.461
     7     6    10    28     2   -141.968       44.996
     6     7     8     9     2      0.000       53.562
     6     7     8    46     2    142.427       47.307
    14     7     8     9     2   -142.319       47.307
    14     7     8    46     2      0.000        0.000
     6     7    14    13     2   -138.060       78.355
     6     7    14    15     2      0.000       31.689
     8     7    14    13     2      0.000       31.689
     8     7    14    15     2    137.997       78.355
     7     8     9    10     2      0.000       53.740
     7     8     9    51     2    142.051       52.870
    46     8     9    10     2   -142.341       44.084
    46     8     9    51     2      0.000        3.423
     7     8    46    47     2      0.000       31.689
     7     8    46    50     2   -138.111       78.355
     9     8    46    47     2    138.064       78.355
     9     8    46    50     2      0.000       31.689
     8     9    10     6     2      0.000       52.461
     8     9    10    28     2    142.272       44.996
    51     9    10     6     2   -142.407       46.990
    51     9    10    28     2      0.000       23.399
     8     9    51    52     2      0.000       35.649
     8     9    51    55     2   -138.658       78.126
    10     9    51    52     2    138.086       75.876
    10     9    51    55     2      0.000       14.616
     6    10    28    27     2      0.000       41.821
     6    10    28    29     2    140.641       62.815
     9    10    28    27     2   -138.411       60.757
     9    10    28    29     2      0.000        0.000
    15    11    12    13     2      0.000       53.562
    15    11    12    42     2    142.840       47.307
    18    11    12    13     2   -142.502       47.307
    18    11    12    42     2      0.000        0.000
    12    11    15     2     2   -142.671       47.307
    12    11    15    14     2      0.000       53.562
    18    11    15     2     2      0.000        0.000
    18    11    15    14     2    142.523       47.307
    12    11    18    17     2      0.000       31.689
    12    11    18    19     2    138.062       78.355
    15    11    18    17     2   -138.397       78.355
    15    11    18    19     2      0.000       31.689
    11    12    13    14     2      0.000       53.562
    11    12    13    47     2    142.518       47.307
    42    12    13    14     2   -142.827       47.307
    42    12    13    47     2      0.000        0.000
    11    12    42    41     2   -138.303       78.355
    11    12    42    43     2      0.000       31.689
    13    12    42    41     2      0.000       31.689
    13    12    42    43     2    138.275       78.355
    12    13    14     7     2    142.654       47.307
    12    13    14    15     2      0.000       53.562
    47    13    14     7     2      0.000        0.000
    47    13    14    15     2   -142.563       47.307
    12    13    47    46     2   -138.050       78.355
    12    13    47    48     2      0.000       31.689
    14    13    47    46     2      0.000       31.689
    14    13    47    48     2    138.420       78.355
     7    14    15     2     2      0.000        0.000
     7    14    15    11     2   -142.561       47.307
    13    14    15     2     2    142.589       47.307
    13    14    15    11     2      0.000       53.562
    20    16    17    18     2      0.000       53.562
    20    16    17    43     2    142.426       47.307
    38    16    17    18     2   -142.906       47.307
    38    16    17    43     2      0.000        0.000
    17    16    20    19     2      0.000       53.562
    17    16    20    22     2   -142.108       47.307
    38    16    20    19     2    143.139       47.307
    38    16    20    22     2      0.000        0.000
    17    16    38    37     2      0.000       31.689
    17    16    38    39     2    138.064       78.355
    20    16    38    37     2   -138.111       78.355
    20    16    38    39     2      0.000       31.689
    16    17    18    11     2    142.687       47.307
    16    17    18    19     2      0.000       53.562
    43    17    18    11     2      0.000        0.000
    43    17    18    19     2   -142.725       47.307
    16    17    43    42     2   -138.050       78.355
    16    17    43    44     2      0.000       31.689
    18    17    43    42     2      0.000       31.689
    18    17    43    44     2    138.420       78.355
    11    18    19     1     2      0.000        0.000
    11    18    19    20     2   -142.375       47.307
    17    18    19     1     2    142.882       47.307
    17    18    19    20     2      0.000       53.562
     1    19    20    16     2   -143.084       47.307
     1    19    20    22     2      0.000        0.000
    18    19    20    16     2      0.000       53.562
    18    19    20    22     2    142.077       47.307
    16    20    22    21     2      0.000       33.833
    16    20    22    23     2    138.571       75.741
    19    20    22    21     2   -138.664       75.741
    19    20    22    23     2      0.000       33.833
    25    21    22    20     2    143.603       53.589
    25    21    22    23     2      0.000       45.889
    39    21    22    20     2      0.000        0.271
    39    21    22    23     2   -143.391       52.145
    22    21    25    24     2      0.000       97.357
    22    21    25    59     2   -143.837       37.444
    39    21    25    24     2    142.995       25.165
    39    21    25    59     2      0.000       18.792
    22    21    39    38     2      0.000       35.649
    22    21    39    40     2    138.086       75.876
    25    21    39    38     2   -138.658       78.126
    25    21    39    40     2      0.000       14.616
    20    22    23     5     2      0.000        0.271
    20    22    23    24     2   -143.613       53.589
    21    22    23     5     2    143.639       52.145
    21    22    23    24     2      0.000       45.889
     5    23    24    25     2   -143.370       25.165
     5    23    24    26     2      0.000       18.792
    22    23    24    25     2      0.000       97.357
    22    23    24    26     2    143.880       37.444
    23    24    25    21     2      0.000        0.000
    23    24    25    59     2    143.191       54.541
    26    24    25    21     2   -143.339       54.541
    26    24    25    59     2      0.000        0.000
    23    24    26    27     2      0.000       13.417
    23    24    26    30     2   -145.409       86.124
    25    24    26    27     2    135.919       75.961
    25    24    26    30     2      0.000       49.081
    21    25    59    58     2      0.000       13.417
    21    25    59    60     2    145.148       86.124
    24    25    59    58     2   -135.468       75.961
    24    25    59    60     2      0.000       49.081
    24    26    27     4     2      0.000       28.982
    24    26    27    28     2   -140.739       46.363
    30    26    27     4     2    180.000       58.403
    30    26    27    28     2      0.000      139.849
    24    26    30    29     2    135.837       31.098
    24    26    30    60     2      0.000        0.000
    24    26    30    61     2    -61.573        0.000
    27    26    30    29     2      0.000       44.059
    27    26    30    60     2   -139.556        0.000
    27    26    30    61     2    180.000        0.000
     4    27    28    10     2      0.000        0.875
     4    27    28    29     2   -145.503       80.332
    26    27    28    10     2    145.351       80.332
    26    27    28    29     2      0.000        0.000
    10    28    29    30     2    180.000       58.403
    10    28    29    55     2      0.000       28.982
    27    28    29    30     2      0.000      139.849
    27    28    29    55     2    140.605       46.363
    28    29    30    26     2      0.000       44.059
    28    29    30    60     2    139.834        0.000
    28    29    30    61     2    180.000        0.000
    55    29    30    26     2   -135.561       31.098
    55    29    30    60     2      0.000        0.000
    55    29    30    61     2     61.715        0.000
    28    29    55    51     2      0.000       13.417
    28    29    55    54     2   -135.468       75.961
    30    29    55    51     2    145.148       86.124
    30    29    55    54     2      0.000       49.081
    26    30    60    56     2    124.011        0.000
    26    30    60    59     2      0.000        0.000
    26    30    60    61     2   -117.993        0.000
    29    30    60    56     2      0.000        0.000
    29    30    60    59     2   -124.907        0.000
    29    30    60    61     2    117.547        0.000
    61    30    60    56     2   -117.995        0.000
    61    30    60    59     2    117.546        0.000
    26    30    61    60     2    100.626        0.000
    26    30    61    62     2   -149.099        0.000
    26    30    61   104     2      0.000        0.000
    29    30    61    60     2   -100.158        0.000
    29    30    61    62     2      0.000        0.000
    29    30    61   104     2    180.000        0.000
    60    30    61    62     2    110.275       89.648
    60    30    61   104     2   -108.913       89.648
    35    31    32    33     2      0.000       53.562
    35    31    32    45     2    142.335       47.307
    49    31    32    33     2   -142.395       47.307
    49    31    32    45     2      0.000        0.000
    32    31    35    34     2      0.000       53.740
    32    31    35    53     2   -141.875       52.870
    49    31    35    34     2    142.294       44.084
    49    31    35    53     2      0.000        3.423
    32    31    49    48     2      0.000       31.689
    32    31    49    50     2    138.036       78.355
    35    31    49    48     2   -138.077       78.355
    35    31    49    50     2      0.000       31.689
    31    32    33    34     2      0.000       53.740
    31    32    33    36     2    142.496       47.307
    45    32    33    34     2   -142.324       44.084
    45    32    33    36     2      0.000        0.000
    31    32    45    41     2      0.000       31.689
    31    32    45    44     2   -137.971       78.355
    33    32    45    41     2    138.033       78.355
    33    32    45    44     2      0.000       31.689
    32    33    34    35     2      0.000       52.461
    32    33    34    57     2    141.946       44.996
    36    33    34    35     2   -142.612       48.270
    36    33    34    57     2      0.000        0.000
    32    33    36    37     2      0.000       31.689
    32    33    36    40     2   -137.894       75.142
    34    33    36    37     2    137.896       75.142
    34    33    36    40     2      0.000       32.004
    33    34    35    31     2      0.000       52.461
    33    34    35    53     2    142.233       46.990
    57    34    35    31     2   -142.202       44.996
    57    34    35    53     2      0.000       23.399
    33    34    57    56     2   -140.583       62.815
    33    34    57    58     2      0.000       41.821
    35    34    57    56     2      0.000        0.000
    35    34    57    58     2    138.541       60.757
    31    35    53    52     2      0.000       35.649
    31    35    53    54     2    138.678       78.126
    34    35    53    52     2   -138.108       75.876
    34    35    53    54     2      0.000       14.616
    33    36    37    38     2   -142.498       47.307
    33    36    37    44     2      0.000        0.000
    40    36    37    38     2      0.000       53.740
    40    36    37    44     2    142.329       44.084
    33    36    40    39     2    142.552       48.270
    33    36    40    58     2      0.000        0.000
    37    36    40    39     2      0.000       52.461
    37    36    40    58     2   -141.968       44.996
    36    37    38    16     2    142.427       47.307
    36    37    38    39     2      0.000       53.562
    44    37    38    16     2      0.000        0.000
    44    37    38    39     2   -142.319       47.307
    36    37    44    43     2   -138.060       78.355
    36    37    44    45     2      0.000       31.689
    38    37    44    43     2      0.000       31.689
    38    37    44    45     2    137.997       78.355
    16    38    39    21     2      0.000        3.423
    16    38    39    40     2   -142.341       44.084
    37    38    39    21     2    142.051       52.870
    37    38    39    40     2      0.000       53.740
    21    39    40    36     2   -142.407       46.990
    21    39    40    58     2      0.000       23.399
    38    39    40    36     2      0.000       52.461
    38    39    40    58     2    142.272       44.996
    36    40    58    57     2      0.000       41.821
    36    40    58    59     2    140.641       62.815
    39    40    58    57     2   -138.411       60.757
    39    40    58    59     2      0.000        0.000
    45    41    42    12     2    142.840       47.307
    45    41    42    43     2      0.000       53.562
    48    41    42    12     2      0.000        0.000
    48    41    42    43     2   -142.502       47.307
    42    41    45    32     2   -142.671       47.307
    42    41    45    44     2      0.000       53.562
    48    41    45    32     2      0.000        0.000
    48    41    45    44     2    142.523       47.307
    42    41    48    47     2      0.000       31.689
    42    41    48    49     2    138.062       78.355
    45    41    48    47     2   -138.397       78.355
    45    41    48    49     2      0.000       31.689
    12    42    43    17     2      0.000        0.000
    12    42    43    44     2   -142.827       47.307
    41    42    43    17     2    142.518       47.307
    41    42    43    44     2      0.000       53.562
    17    43    44    37     2      0.000        0.000
    17    43    44    45     2   -142.563       47.307
    42    43    44    37     2    142.654       47.307
    42    43    44    45     2      0.000       53.562
    37    44    45    32     2      0.000        0.000
    37    44    45    41     2   -142.561       47.307
    43    44    45    32     2    142.589       47.307
    43    44    45    41     2      0.000       53.562
     8    46    47    13     2      0.000        0.000
     8    46    47    48     2   -142.906       47.307
    50    46    47    13     2    142.426       47.307
    50    46    47    48     2      0.000       53.562
     8    46    50    49     2    143.139       47.307
     8    46    50    52     2      0.000        0.000
    47    46    50    49     2      0.000       53.562
    47    46    50    52     2   -142.108       47.307
    13    47    48    41     2      0.000        0.000
    13    47    48    49     2   -142.725       47.307
    46    47    48    41     2    142.687       47.307
    46    47    48    49     2      0.000       53.562
    41    48    49    31     2      0.000        0.000
    41    48    49    50     2   -142.375       47.307
    47    48    49    31     2    142.882       47.307
    47    48    49    50     2      0.000       53.562
    31    49    50    46     2   -143.084       47.307
    31    49    50    52     2      0.000        0.000
    48    49    50    46     2      0.000       53.562
    48    49    50    52     2    142.076       47.307
    46    50    52    51     2      0.000       33.833
    46    50    52    53     2    138.571       75.741
    49    50    52    51     2   -138.663       75.741
    49    50    52    53     2      0.000       33.833
     9    51    52    50     2      0.000        0.271
     9    51    52    53     2   -143.391       52.145
    55    51    52    50     2    143.603       53.589
    55    51    52    53     2      0.000       45.889
     9    51    55    29     2      0.000       18.792
     9    51    55    54     2    142.995       25.165
    52    51    55    29     2   -143.837       37.444
    52    51    55    54     2      0.000       97.357
    50    52    53    35     2      0.000        0.271
    50    52    53    54     2   -143.613       53.589
    51    52    53    35     2    143.639       52.145
    51    52    53    54     2      0.000       45.889
    35    53    54    55     2   -143.370       25.165
    35    53    54    56     2      0.000       18.792
    52    53    54    55     2      0.000       97.357
    52    53    54    56     2    143.881       37.444
    53    54    55    29     2    143.192       54.541
    53    54    55    51     2      0.000        0.000
    56    54    55    29     2      0.000        0.000
    56    54    55    51     2   -143.339       54.541
    53    54    56    57     2      0.000       13.417
    53    54    56    60     2   -145.409       86.124
    55    54    56    57     2    135.919       75.961
    55    54    56    60     2      0.000       49.081
    54    56    57    34     2      0.000       28.982
    54    56    57    58     2   -140.739       46.363
    60    56    57    34     2    180.000       58.403
    60    56    57    58     2      0.000      139.849
    54    56    60    30     2      0.000        0.000
    54    56    60    59     2    135.837       31.098
    54    56    60    61     2    -61.573        0.000
    57    56    60    30     2   -139.555        0.000
    57    56    60    59     2      0.000       44.059
    57    56    60    61     2    180.000        0.000
    34    57    58    40     2      0.000        0.875
    34    57    58    59     2   -145.503       80.332
    56    57    58    40     2    145.351       80.332
    56    57    58    59     2      0.000        0.000
    40    58    59    25     2      0.000       28.982
    40    58    59    60     2    180.000       58.403
    57    58    59    25     2    140.605       46.363
    57    58    59    60     2      0.000      139.849
    25    59    60    30     2      0.000        0.000
    25    59    60    56     2   -135.561       31.098
    25    59    60    61     2     61.714        0.000
    58    59    60    30     2    139.834        0.000
    58    59    60    56     2      0.000       44.059
    58    59    60    61     2    180.000        0.000
    30    60    61    62     2   -108.913       89.648
    30    60    61   104     2    110.274       89.648
    56    60    61    30     2    100.625        0.000
    56    60    61    62     2      0.000        0.000
    56    60    61   104     2   -149.102        0.000
    59    60    61    30     2   -100.158        0.000
    59    60    61    62     2    180.000        0.000
    59    60    61   104     2      0.000        0.000
; improper dihedrals 
;   ai    aj    ak    al     f        th0          kth
    62    61    64    63     2      0.000     1129.104
   104    61   106   105     2      0.000     1129.104
; flexible dihedrals 
;   ai    aj    ak    al     f         c0         c1         c2         c3         c4         c5
    61    62    64    65     3     55.204      3.074    -74.842     -5.990     20.700      1.935
    62    64    65    68     3     12.068      1.726     -0.387      6.570     -4.540     -1.347
    64    65    68    71     3      5.547     18.152      3.817    -18.743      2.629     -0.601
    65    68    71    72     3      6.090     12.544     -4.889    -10.362      3.936     -3.138
    68    71    72    75     3      5.475     11.223     -5.113     -9.811      3.769     -3.162
    71    72    75    78     3      5.774     17.951      2.561    -17.323      4.405     -0.932
    72    75    78    79     3      5.475     11.223     -5.113     -9.811      3.769     -3.162
    75    78    79    82     3      5.475     11.223     -5.113     -9.811      3.769     -3.162
    78    79    82    85     3      5.774     17.951      2.561    -17.323      4.405     -0.932
    79    82    85    86     3      5.475     11.223     -5.113     -9.811      3.769     -3.162
    82    85    86    89     3      5.475     11.223     -5.113     -9.811      3.769     -3.162
    85    86    89    92     3      5.774     17.951      2.561    -17.323      4.405     -0.932
    86    89    92    93     3      5.475     11.223     -5.113     -9.811      3.769     -3.162
    89    92    93    96     3      5.585     11.705     -4.970    -10.140      3.890     -3.146
    92    93    96    99     3      5.172     16.990      3.035    -17.375      4.424     -0.856
    93    96    99   100     3      5.782     11.970     -4.534    -10.886      2.703     -2.462
    96    99   100   102     3      4.200     13.002      0.774    -18.052     -0.612      0.763
    61   104   106   107     3     55.204      3.074    -74.842     -5.990     20.700      1.935
   104   106   107   110     3     12.068      1.726     -0.387      6.570     -4.540     -1.347
   106   107   110   113     3      5.547     18.152      3.817    -18.743      2.629     -0.601
   107   110   113   114     3      6.090     12.544     -4.889    -10.362      3.936     -3.138
   110   113   114   117     3      5.475     11.223     -5.113     -9.811      3.769     -3.162
   113   114   117   120     3      5.774     17.951      2.561    -17.323      4.405     -0.932
   114   117   120   121     3      5.475     11.223     -5.113     -9.811      3.769     -3.162
   117   120   121   124     3      5.475     11.223     -5.113     -9.811      3.769     -3.162
   120   121   124   127     3      5.774     17.951      2.561    -17.323      4.405     -0.932
   121   124   127   128     3      5.475     11.223     -5.113     -9.811      3.769     -3.162
   124   127   128   131     3      5.475     11.223     -5.113     -9.811      3.769     -3.162
   127   128   131   134     3      5.774     17.951      2.561    -17.323      4.405     -0.932
   128   131   134   135     3      5.475     11.223     -5.113     -9.811      3.769     -3.162
   131   134   135   138     3      5.585     11.705     -4.970    -10.140      3.890     -3.146
   134   135   138   141     3      5.172     16.990      3.035    -17.375      4.424     -0.856
   135   138   141   142     3      5.782     11.970     -4.534    -10.886      2.703     -2.462
   138   141   142   144     3      4.200     13.002      0.774    -18.052     -0.612      0.763

[ cmap ]
64 62 61 104 106

[ pairs ]
;   ai    aj  func 
     1     6     1
     1    11     1
     1    14     1
     1    27     1
     1    22     1
     1    24     1
     1    17     1
     1    16     1
     2    23     1
     2    18     1
     2    20     1
     2    27     1
     2     7     1
     2    10     1
     2    12     1
     2    13     1
     3    19     1
     3    11     1
     3    14     1
     3    23     1
     3    26     1
     3    28     1
     3     8     1
     3     9     1
     4    15     1
     4     7     1
     4    10     1
     4    19     1
     4    22     1
     4    24     1
     4    30     1
     4    29     1
     5    15     1
     5    18     1
     5    20     1
     5     6     1
     5    26     1
     5    28     1
     5    21     1
     5    25     1
     6    15     1
     6    27     1
     6    46     1
     6    13     1
     6    51     1
     6    29     1
     7    28     1
     7    51     1
     7    47     1
     7    50     1
     7    12     1
     7    11     1
     8    13     1
     8    15     1
     8    28     1
     8    52     1
     8    55     1
     8    48     1
     8    49     1
     9    14     1
     9    47     1
     9    50     1
     9    27     1
     9    29     1
     9    53     1
     9    54     1
    10    14     1
    10    46     1
    10    52     1
    10    55     1
    10    26     1
    10    30     1
    11    47     1
    11    41     1
    11    43     1
    11    16     1
    11    20     1
    12    17     1
    12    19     1
    12    46     1
    12    48     1
    12    45     1
    12    44     1
    13    18     1
    13    41     1
    13    43     1
    13    50     1
    13    49     1
    14    46     1
    14    42     1
    14    48     1
    14    18     1
    15    19     1
    15    42     1
    15    17     1
    15    47     1
    16    42     1
    16    44     1
    16    21     1
    16    23     1
    16    36     1
    16    40     1
    17    22     1
    17    37     1
    17    39     1
    17    41     1
    17    45     1
    18    42     1
    18    38     1
    18    44     1
    18    22     1
    19    23     1
    19    43     1
    19    38     1
    19    21     1
    20    43     1
    20    37     1
    20    39     1
    20    25     1
    20    24     1
    21    26     1
    21    58     1
    21    60     1
    21    37     1
    21    36     1
    22    38     1
    22    59     1
    22    40     1
    22    26     1
    23    27     1
    23    39     1
    23    59     1
    23    30     1
    24    39     1
    24    58     1
    24    60     1
    24    28     1
    24    29     1
    24    61     1
    25    38     1
    25    40     1
    25    27     1
    25    30     1
    25    57     1
    25    56     1
    25    61     1
    26    59     1
    26    55     1
    26    56     1
    26    62     1
    26   104     1
    27    60     1
    27    61     1
    27    55     1
    28    51     1
    28    60     1
    28    61     1
    28    54     1
    29    56     1
    29    59     1
    29    62     1
    29   104     1
    29    52     1
    29    53     1
    30    51     1
    30    54     1
    30    57     1
    30    58     1
    30    63     1
    30    64     1
    30   105     1
    30   106     1
    31    36     1
    31    41     1
    31    44     1
    31    57     1
    31    52     1
    31    54     1
    31    47     1
    31    46     1
    32    53     1
    32    48     1
    32    50     1
    32    57     1
    32    37     1
    32    40     1
    32    42     1
    32    43     1
    33    49     1
    33    41     1
    33    44     1
    33    53     1
    33    56     1
    33    58     1
    33    38     1
    33    39     1
    34    45     1
    34    37     1
    34    40     1
    34    49     1
    34    52     1
    34    54     1
    34    60     1
    34    59     1
    35    45     1
    35    48     1
    35    50     1
    35    36     1
    35    56     1
    35    58     1
    35    51     1
    35    55     1
    36    45     1
    36    57     1
    36    43     1
    36    59     1
    37    58     1
    37    42     1
    37    41     1
    38    43     1
    38    45     1
    38    58     1
    39    59     1
    39    44     1
    39    57     1
    40    44     1
    40    56     1
    40    60     1
    41    46     1
    41    50     1
    42    47     1
    42    49     1
    43    48     1
    44    48     1
    45    49     1
    45    47     1
    46    51     1
    46    53     1
    47    52     1
    48    52     1
    49    53     1
    49    51     1
    50    55     1
    50    54     1
    51    56     1
    52    56     1
    53    57     1
    53    60     1
    54    58     1
    54    59     1
    54    61     1
    55    60     1
    55    61     1
    55    57     1
    56    62     1
    56   104     1
    57    61     1
    58    61     1
    59    62     1
    59   104     1
    60    63     1
    60    64     1
    60   105     1
    60   106     1
    61    65     1
    61   107     1
    62   105     1
    62   106     1
    62    66     1
    62    67     1
    62    68     1
    63   104     1
    63    65     1
    64   104     1
    64    69     1
    64    70     1
    64    71     1
    65    72     1
    66    69     1
    66    70     1
    66    71     1
    67    69     1
    67    70     1
    67    71     1
    68    73     1
    68    74     1
    68    75     1
    69    72     1
    70    72     1
    71    76     1
    71    77     1
    71    78     1
    72    79     1
    73    76     1
    73    77     1
    73    78     1
    74    76     1
    74    77     1
    74    78     1
    75    80     1
    75    81     1
    75    82     1
    76    79     1
    77    79     1
    78    83     1
    78    84     1
    78    85     1
    79    86     1
    80    83     1
    80    84     1
    80    85     1
    81    83     1
    81    84     1
    81    85     1
    82    87     1
    82    88     1
    82    89     1
    83    86     1
    84    86     1
    85    90     1
    85    91     1
    85    92     1
    86    93     1
    87    90     1
    87    91     1
    87    92     1
    88    90     1
    88    91     1
    88    92     1
    89    94     1
    89    95     1
    89    96     1
    90    93     1
    91    93     1
    92    97     1
    92    98     1
    92    99     1
    93   100     1
    94    97     1
    94    98     1
    94    99     1
    95    97     1
    95    98     1
    95    99     1
    96   101     1
    96   102     1
    96   103     1
    97   100     1
    98   100     1
   104   108     1
   104   109     1
   104   110     1
   105   107     1
   106   111     1
   106   112     1
   106   113     1
   107   114     1
   108   111     1
   108   112     1
   108   113     1
   109   111     1
   109   112     1
   109   113     1
   110   115     1
   110   116     1
   110   117     1
   111   114     1
   112   114     1
   113   118     1
   113   119     1
   113   120     1
   114   121     1
   115   118     1
   115   119     1
   115   120     1
   116   118     1
   116   119     1
   116   120     1
   117   122     1
   117   123     1
   117   124     1
   118   121     1
   119   121     1
   120   125     1
   120   126     1
   120   127     1
   121   128     1
   122   125     1
   122   126     1
   122   127     1
   123   125     1
   123   126     1
   123   127     1
   124   129     1
   124   130     1
   124   131     1
   125   128     1
   126   128     1
   127   132     1
   127   133     1
   127   134     1
   128   135     1
   129   132     1
   129   133     1
   129   134     1
   130   132     1
   130   133     1
   130   134     1
   131   136     1
   131   137     1
   131   138     1
   132   135     1
   133   135     1
   134   139     1
   134   140     1
   134   141     1
   135   142     1
   136   139     1
   136   140     1
   136   141     1
   137   139     1
   137   140     1
   137   141     1
   138   143     1
   138   144     1
   138   145     1
   139   142     1
   140   142     1

[ exclusions ]
1 62 63 64 104 105 106 
2 62 63 64 104 105 106 
3 62 63 64 104 105 106 
4 62 63 64 104 105 106 
5 62 63 64 104 105 106 
6 62 63 64 104 105 106 
7 62 63 64 104 105 106 
8 62 63 64 104 105 106 
9 62 63 64 104 105 106 
10 62 63 64 104 105 106 
11 62 63 64 104 105 106 
12 62 63 64 104 105 106 
13 62 63 64 104 105 106 
14 62 63 64 104 105 106 
15 62 63 64 104 105 106 
16 62 63 64 104 105 106 
17 62 63 64 104 105 106 
18 62 63 64 104 105 106 
19 62 63 64 104 105 106 
20 62 63 64 104 105 106 
21 62 63 64 104 105 106 
22 62 63 64 104 105 106 
23 62 63 64 104 105 106 
24 62 63 64 104 105 106 
25 62 63 64 104 105 106 
26 62 63 64 104 105 106 
27 62 63 64 104 105 106 
28 62 63 64 104 105 106 
29 62 63 64 104 105 106 
30 62 63 64 104 105 106 
31 62 63 64 104 105 106 
32 62 63 64 104 105 106 
33 62 63 64 104 105 106 
34 62 63 64 104 105 106 
35 62 63 64 104 105 106 
36 62 63 64 104 105 106 
37 62 63 64 104 105 106 
38 62 63 64 104 105 106 
39 62 63 64 104 105 106 
40 62 63 64 104 105 106 
41 62 63 64 104 105 106 
42 62 63 64 104 105 106 
43 62 63 64 104 105 106 
44 62 63 64 104 105 106 
45 62 63 64 104 105 106 
46 62 63 64 104 105 106 
47 62 63 64 104 105 106 
48 62 63 64 104 105 106 
49 62 63 64 104 105 106 
50 62 63 64 104 105 106 
51 62 63 64 104 105 106 
52 62 63 64 104 105 106 
53 62 63 64 104 105 106 
54 62 63 64 104 105 106 
55 62 63 64 104 105 106 
56 62 63 64 104 105 106 
57 62 63 64 104 105 106 
58 62 63 64 104 105 106 
59 62 63 64 104 105 106 
60 62 63 64 104 105 106 
62 105 106 
63 104 105 106 
64 104 105 106 
