# Supplementary material for: Strategies for Enhancing the Dielectric Constant of Organic Materials
Source: J Phys Chem C Nanomater Interfaces. 2022 Oct 10;126(45):19462–9. doi: 10.1021/acs.jpcc.2c05682 (PMC9677499; doi:10.1021/acs.jpcc.2c05682)
Supplement: Supplementary file 2 — jp2c05682_si_002.zip [file jp2c05682_si_002.zip › MD_SI/scripts_and_run_parameters/apply_field]

#!/bin/bash

usage="
########################################################################
########################################################################
#                                                                      #
#                       Apply Electric Field                           #
#                                by                                    #
#                            Selim Sami                                #
#                   University of Groningen, 2019                      #
#                                                                      #
#                              Usage                                   #
#                            ---------                                 #
#                                                                      #
#  apply_field  -f job_name {-part partition} {-n n_cores} {-day day}  #
#                                                                      #
#   job_name   : Name of the job (without the '_boxXX')                #
#   partition  : Name of partition in the cluster (default: broadwell) #
#   module     : Name of the GROMACS module (default: see below)       #
#   day        : Number of days on the queue (default: 5)              #
#   top        : Name of the topology file(default: system_polar.top)  #
#                              Scope                                   #
#                            ---------                                 #
# - Apply an electric field in x, y and z directions to the snapshots  #
# - Write the necessary files for analysis                             #
#                                                                      #
#                              Output                                  #
#                            ---------                                 #
#   The volume, dipole moments, trajectory of all the simulations      #
#                      in the directory: apply_field/                  #
#                                                                      #
########################################################################
########################################################################

"

# Defaults: 
module="GROMACS/2018.5-foss-2017b-double"
partition="broadwell"
n_cores=32
day=3
hour=0
sign="+"
magnitude="0.257110"
nsteps=1000000 # 2 ns
top_file="system_polar.top"

# Read input:
while [ "$1" != "" ]; do
  case $1 in
    -f ) shift
    job=$1
    ;;
    -part ) shift
    partition=$1
    ;;
    -top ) shift
    top_file=$1
    ;;
    -n ) shift
    n_cores=$1
    ;;
    -day ) shift
    day=$1
    ;;
    * ) printf "$usage"
    printf "\nInput ERROR: Please check the correct usage above.\n\n\n"
    exit
    esac
    shift
done

if ! [ -n "${job}" ] ; then
  printf "$usage"
  printf "\nInput ERROR: job_name not defined.\n\n\n"
  exit
fi


for box in ${job}_box??; do
  cd $box
  mkdir -p apply_field
  cd apply_field
  for axis in "x" "y" "z"; do
    sed "/nsteps/c\nsteps                  = ${nsteps}" ../polar_relax/relax.mdp > field_${axis}.mdp
    echo "electric-field-${axis}        = ${sign}${magnitude} 0 0 0" >>  field_${axis}.mdp
  done

  for framegro in ../snapshots/frame*.gro; do
    frame=$(echo $framegro | sed 's/[^0-9]*//g')
    for axis in "x" "y" "z"; do
      run=${axis}${sign}${magnitude}-${frame}
      job_name=${box}-${axis}${sign}${magnitude}-${frame}

      if [ -f "submit-${job_name}" ] ; then
        continue
      fi

      make_job_script -o ${job_name} -nomp ${n_cores} -day ${day} -hour ${hour} -part ${partition} -module ${module}
cat << EOF >> submit-${job_name} 
gmx_d grompp -f field_${axis}.mdp -p ../../${top_file} -c ../snapshots/frame${frame}.gro -po ${run} -o ${run} > grompp_${run}.out 2>&1 
wait
gmx_d mdrun -ntmpi 1 -ntomp ${n_cores} -deffnm ${run} > mdrun_${run}.out 2>&1 

echo 0 | gmx_d dipoles -f ${run}.trr -s ${run}.tpr -o mu_inf_${run}.xvg > mu_inf_${run}.out 2>&1 
echo 0 | gmx_d dipoles -f ${run}.xtc -s ${run}.tpr -o mu_0_${run}.xvg > mu_0_${run}.out 2>&1 
echo volume | gmx_d energy -f ${run}.edr  -o volume_${run}.xvg > volume_${run}.out 2>&1 

#echo 0 | gmx_d trjconv -f ${run}.xtc -s ${run}.tpr -pbc whole  -ndec 5 -o ${run}.xtc > whole_${run}.out 2>&1
#echo 0 | gmx_d trjconv -f ${run}.xtc -s ${run}.tpr -pbc nojump -ndec 5 -o ${run}.xtc > nojump_${run}.out 2>&1

rm -rf \#*
EOF
    sbatch submit-${job_name}
    done
  done
  cd ../.. 
done
