# Supplementary material for: Strategies for Enhancing the Dielectric Constant of Organic Materials
Source: J Phys Chem C Nanomater Interfaces. 2022 Oct 10;126(45):19462–9. doi: 10.1021/acs.jpcc.2c05682 (PMC9677499; doi:10.1021/acs.jpcc.2c05682)
Supplement: Supplementary file 2 — jp2c05682_si_002.zip [file jp2c05682_si_002.zip › MD_SI/scripts_and_run_parameters/polar_relax]

#!/bin/bash

usage="
########################################################################
########################################################################
#                                                                      #
#                    Relax the polarized system                        #
#                                by                                    #
#                            Selim Sami                                #
#                   University of Groningen, 2019                      #
#                                                                      #
#                              Usage                                   #
#                            ---------                                 #
#                                                                      #
#  relax_polar  -f job_name {-part partition} {-n n_cores} {-day day}  #
#                                                                      #
#   job_name   : Name of the job (without the '_boxXX')                #
#   partition  : Name of partition in the cluster (default: broadwell) #
#   module     : Name of the GROMACS module (default: see below)       #
#   day        : Number of days on the queue (default: 5)              #
#   itp        : Name of the ITP file (default: job_name_qforce.itp    #
#   temp       : Temperature of the simulation                         #
#                                                                      #
#                              Scope                                   #
#                            ---------                                 #
# - Relax all boxes with the polarizable version of the forcefield     #
# - Then take a snapshot every 100 ps                                  # 
#                                                                      #
#                              Output                                  #
#                            ---------                                 #
#               Snapshots written to the folder snapshots/             #
#                                                                      #
########################################################################
########################################################################

"

# Defaults: 
module="GROMACS/2018.5-foss-2017b-double"
partition="broadwell"
n_cores=32
day=5
temp=298

# Read input:
while [ "$1" != "" ]; do
  case $1 in
    -f ) shift
    job=$1
    itp_file=${job}_qforce_polar.itp
    ;;
    -part ) shift
    partition=$1
    ;;
    -n ) shift
    n_cores=$1
    ;;
    -day ) shift
    day=$1
    ;;
    -temp ) shift
    temp=$1
    ;;
    -itp ) shift
    itp_file=$1
    ;;
    * ) printf "$usage"
    printf "\nInput ERROR: Please check the correct usage above.\n\n\n"
    exit
    esac
    shift
done

if ! [ -n "${job}" ] ; then
  printf "$usage"
  printf "\nInput ERROR: job_name not defined.\n\n\n"
  exit
fi

cat << EOF > polar_emin.mdp
integrator              = cg                ;
dt                      = 0.001             ; ps
nsteps                  = 10000            ; total time: 100ps

tinit                   = 0                 ; initial time, ps
nstcomm                 = 1                 ; freq. for cm-motion removal
ld_seed                 = -1

em_tol = 0.1
niter = 30

; Bond constraints
constraints             = none              ; constrain hydrogen bond lengths
constraint_algorithm    = lincs             ; default
lincs_order             = 4                 ; default

; X/V/F/E outputs
nstxout                 = 500000           ; pos out   ---  1000  ps
nstvout                 = 500000            ; vel out   ---  1000  ps
nstfout                 = 0                 ; force out ---  no
nstlog                  = 1000              ; energies to log (20 ps)
nstenergy               = 500               ; energies to energy file
nstcalcenergy           = 1
nstxout-compressed      = 500               ; xtc, 1 ps
compressed-x-precision  = 100000

; Neighbour list
cutoff-scheme           = Verlet            ;
ns_type                 = grid              ; neighlist type
nstlist                 = 20                 ; Freq. to update neighbour list
rlist                   = 1.4               ; nm (cutoff for short-range NL)

; Coulomb interactions
coulombtype             = PME
rcoulomb                = 1.4               ; nm (direct space sum cut-off)
optimize_fft            = yes               ; optimal FFT plan for the grid

; van der Waals interactions
vdwtype                 = Cut-off           ; Van der Waals interactions
rvdw                    = 1.4               ; nm (LJ cut-off)
DispCorr                = EnerPres          ; use dispersion correction

; Energy monitoring
energygrps              = System
EOF

cat << EOF > polar_equil.mdp
integrator              = md                ;
dt                      = 0.001             ; ps
nsteps                  = 10000             ; total time: 10ps
                          
tinit                   = 0                 ; initial time, ps
nstcomm                 = 1                 ; freq. for cm-motion removal
ld_seed                 = -1

em_tol = 0.1
niter = 30

; Bond constraints
constraints             = h-bonds           ; constrain hydrogen bond lengths
constraint_algorithm    = lincs             ; default
lincs_order             = 4                 ; default

; X/V/F/E outputs
nstxout                 = 500000           ; pos out   ---  1000  ps
nstvout                 = 500000            ; vel out   ---  1000  ps
nstfout                 = 0                 ; force out ---  no
nstlog                  = 1000              ; energies to log (20 ps)
nstenergy               = 500               ; energies to energy file
nstcalcenergy           = 1
nstxout-compressed      = 500               ; xtc, 1 ps
compressed-x-precision  = 100000

; Neighbour list
cutoff-scheme           = Verlet            ;
ns_type                 = grid              ; neighlist type
nstlist                 = 20                 ; Freq. to update neighbour list
rlist                   = 1.4               ; nm (cutoff for short-range NL)

; Coulomb interactions
coulombtype             = PME
rcoulomb                = 1.4               ; nm (direct space sum cut-off)
optimize_fft            = yes               ; optimal FFT plan for the grid

; van der Waals interactions
vdwtype                 = Cut-off           ; Van der Waals interactions
rvdw                    = 1.4               ; nm (LJ cut-off)
DispCorr                = EnerPres          ; use dispersion correction

; Temperature coupling
Tcoupl                  = v-rescale         ;
tc-grps                 = System            ;
tau_t                   = 0.2               ; ps, recommended value for sd
ref_t                   = ${temp}           ; K

; Energy monitoring
energygrps              = System

; Pressure coupling
Pcoupl                  = Berendsen
Pcoupltype              = anisotropic                   ;
tau_p                   = 5.0                         ; ps
compressibility         = 4.5e-5  4.5e-5  4.5e-5   0.0     0.0     0.0   ; 1/bar (C_{60} compressibility)
ref_p                   = 1.0     1.0     1.0      0.0     0.0     0.0   ; bar
refcoord_scaling        = all

; Generate velocites in the beginning
continuation            = no               ; continue from npt equilibration
gen_vel                 = yes
gen_temp                = ${temp}
gen_seed                = -1
EOF

cat << EOF > polar_relax.mdp
integrator              = md                ;
dt                      = 0.002             ; ps
nsteps                  = 2500000           ; total time:
tinit                   = 0                 ; initial time, ps
nstcomm                 = 1                 ; freq. for cm-motion removal
ld_seed                 = -1

em_tol = 0.1
niter = 30

; Bond constraints
constraints             = h-bonds           ; constrain hydrogen bond lengths
constraint_algorithm    = lincs             ; default
lincs_order             = 4                 ; default

; X/V/F/E outputs
nstxout                 = 50000           ; pos out   ---  1000  ps
nstvout                 = 50000            ; vel out   ---  1000  ps
nstfout                 = 0                 ; force out ---  no
nstlog                  = 1000              ; energies to log (20 ps)
nstenergy               = 500               ; energies to energy file
nstcalcenergy           = 1
nstxout-compressed      = 500               ; xtc, 1 ps
compressed-x-precision  = 100000

; Neighbour list
cutoff-scheme           = Verlet            ;
ns_type                 = grid              ; neighlist type
nstlist                 = 20                 ; Freq. to update neighbour list
rlist                   = 1.4               ; nm (cutoff for short-range NL)

; Coulomb interactions
coulombtype             = PME
rcoulomb                = 1.4               ; nm (direct space sum cut-off)
optimize_fft            = yes               ; optimal FFT plan for the grid

; van der Waals interactions
vdwtype                 = Cut-off           ; Van der Waals interactions
rvdw                    = 1.4               ; nm (LJ cut-off)
DispCorr                = EnerPres          ; use dispersion correction

; Temperature coupling
Tcoupl                  = v-rescale         ; This is ignored with sd integrator
tc-grps                 = System            ;
tau_t                   = 0.1               ; ps, recommended value for sd
ref_t                   = ${temp}           ; K

; Energy monitoring
energygrps              = System

; Pressure coupling
Pcoupl                  = Berendsen
Pcoupltype              = anisotropic                   ;
tau_p                   = 5.0                         ; ps
compressibility         = 4.5e-5  4.5e-5  4.5e-5   0.0     0.0     0.0   ; 1/bar (C_{60} compressibility)
ref_p                   = 1.0     1.0     1.0      0.0     0.0     0.0   ; bar
refcoord_scaling        = all

; Generate velocites in the beginning
continuation            = yes               ; continue from npt equilibration
EOF

printf "itp_file = ../${itp_file}\npolarize = yes" > qforce_polarize
#sed -e 's/qforce.itp/qforce_polar.itp/g' system.top > system_polar.top

for box in ${job}_box??; do
  cd ${box}
  qforce -f equilibrated.gro -o ../qforce_polarize
  mkdir -p polar_relax
  mkdir -p snapshots
  mv equilibrated_polar.gro polar_relax
# rm equilibrated.gro
  cd polar_relax
  cp ../../polar_emin.mdp emin.mdp
  cp ../../polar_equil.mdp equil.mdp
  cp ../../polar_relax.mdp relax.mdp
  make_job_script -o ${partition}-${job}  -nomp ${n_cores} -day ${day} -part ${partition} -module ${module}
cat << EOF >> submit-${partition}-${job}
gmx_d grompp -f emin.mdp -p ../../system_polar.top -c equilibrated_polar.gro -po polar_emin -o polar_emin > grompp.out 2>&1
wait
gmx_d mdrun -ntmpi 1 -ntomp ${n_cores} -deffnm polar_emin > mdrun.out 2>&1

gmx_d grompp -f equil.mdp -p ../../system_polar.top -c polar_emin.gro -po polar_equil -o polar_equil >> grompp.out 2>&1
wait
gmx_d mdrun -ntmpi 1 -ntomp ${n_cores} -deffnm polar_equil >> mdrun.out 2>&1

gmx_d grompp -f relax.mdp -p ../../system_polar.top -c polar_equil.gro -po polar_relax -o polar_relax >> grompp.out 2>&1 
wait
gmx_d mdrun -ntmpi 1 -ntomp ${n_cores} -deffnm polar_relax >> mdrun.out 2>&1
 
echo 0 | gmx_d trjconv -f polar_relax.trr -s  polar_relax.tpr -b 1000 -dt 100 -split 100 -o ../snapshots/frame.gro 
echo 0 | gmx_d trjconv -f polar_relax.trr -s polar_relax.tpr -b 1000 -e 4000 -dt 100 -split 100 -o ../snapshots/frame.trr -pbc whole
echo 0 | gmx_d dipoles -f polar_relax.trr -s  polar_relax.tpr -b 1000 -dt 100 -o ../snapshots/mu_nofield -xvg none
EOF
  sbatch submit-${partition}-${job}
  cd ../..
done

rm qforce_polarize polar_relax.mdp polar_equil.mdp polar_emin.mdp 
