# Supplementary material for: Strategies for Enhancing the Dielectric Constant of Organic Materials
Source: J Phys Chem C Nanomater Interfaces. 2022 Oct 10;126(45):19462–9. doi: 10.1021/acs.jpcc.2c05682 (PMC9677499; doi:10.1021/acs.jpcc.2c05682)
Supplement: Supplementary file 2 — jp2c05682_si_002.zip [file jp2c05682_si_002.zip › MD_SI/scripts_and_run_parameters/generate_box]

#!/bin/bash
##SBATCH --time=3-00:00:00
##SBATCH --nodes=1
##SBATCH --partition=normal
##SBATCH --ntasks-per-node=24
##SBATCH -o submit.out

usage="
#####################################################################
#####################################################################
#                                                                   #
#         Amorphous simulation box generator for GROMACS            #
#                                by                                 #
#                   Riccardo Alesandri, Selim Sami                  #
#                    University of Groningen, 2019                  #
#                                                                   #
#                              Usage                                #
#                            ---------                              #
#                                                                   #
#   generate_box -p top_file -c coord_file -nbox x y z -o output    #
#                                                                   #
#   top_file   : Name of the topology file (default: gas.top)       #
#   coord_file : Name of the coordinate file                        #
#   nbox       : Number of replications in the x y z directions     #
#   temp       : Temperature of the simulation (default: 298K)      #
#   output     : Name of the output file and folder                 #
#                                                                   #
#                              Scope                                #
#                            ---------                              #
#  - Starting from a single molecule, create an amorphous box of    #
#  any number of molecules.                                         #
#  - Running it multiple times will automatically generate boxes    # 
#  with increasing number of IDs: box01, box02, etc.                #
#                                                                   #
#                              Output                               #
#                            ---------                              #
#      outout.gro : Coordinate file for the final morphology        #
#                                                                   #
#####################################################################
#####################################################################

"


#####################################################################
########################## Default values ###########################
##################################################################### 

#module purge
#module load pre2019
#module load GROMACS/2018.5-foss-2017b-single

#export OMP_NUM_THREADS=24


top_file="gas.top"
temp=298  # Kelvin

#####################################################################
####################### Read input & Prepare ########################
##################################################################### 


while [ "$1" != "" ]; do
  case $1 in
    -p ) shift 
    top_file=$1
    ;;
    -c ) shift 
    coord_file=$1
    ;;
    -temp ) shift 
    temp=$1
    ;;
    -nbox ) shift 
    x_box=$1
    shift
    y_box=$1
    shift
    z_box=$1
    ;;
    -o ) shift
    output=$1
    ;;
    * ) printf "$usage" 
    printf "\nInput ERROR: Please check the correct usage above.\n\n\n"
    exit
    esac
    shift
done

for var in top_file coord_file x_box y_box z_box output; do
  if ! [ -n "${!var}" ] ; then
    printf "$usage" 
    printf "\nInput ERROR: $var not defined.\n\n\n"
    exit
  fi
done

n_atoms=$(( ${x_box} * ${y_box} * ${z_box} ))
sed '$s/1$/'''${n_atoms}'''/' ${top_file} > system_${output}.top

mkdir -p ${output} 
cd ${output} 
mkdir -p generate_box
cd generate_box

#####################################################################
##################### Generate starting the box #####################
##################################################################### 


gmx editconf -f ../../$coord_file -bt cubic -d 0.5 -o centered.gro > editconf.out 2>&1
gmx genconf -f centered.gro -nbox $x_box $y_box $z_box -rot -o starting_box.gro > genconf.out 2>&1
rm centered.gro


#####################################################################
################# Squeeze the molecules in the box ##################
##################################################################### 

pres=500
cat << EOF > squeeze_${pres}.mdp
  
integrator              = md                ; 
dt                      = 0.001             ; ps 
nsteps                  = 4000000           ; total time: 2000 ps
tinit                   = 0                 ; initial time, ps
nstcomm                 = 1                 ; freq. for cm-motion removal

; Bond constraints
constraints             = h-bonds           ;
constraint_algorithm    = lincs             ; default
lincs_order             = 4                 ; default

; X/V/F/E outputs
nstxout                 = 500000            ; pos out   ---  1000  ps
nstvout                 = 500000            ; vel out   ---  1000  ps
nstfout                 = 0                 ; force out ---  no
nstlog                  = 10000             ; energies to log (20 ps)
nstenergy               = 10000             ; energies to energy file
nstxtcout               = 10000             ; xtc, 10 ps
xtc_precision           = 1000

; Neighbour list
ns_type                 = grid              ; neighlist type
nstlist                 = 20                ; Freq. to update neighbour list
rlist                   = 1.4               ; nm (cutoff for short-range NL)

; Coulomb interactions
coulombtype             = Cut-off           ; 
rcoulomb                = 1.4               ; nm (direct space sum cut-off)
optimize_fft            = yes               ; optimal FFT plan for the grid


; van der Waals interactions
vdwtype                 = Cut-off           ; Van der Waals interactions
rvdw                    = 1.4               ; nm (LJ cut-off)
DispCorr                = EnerPres          ; use dispersion correction

; Temperature coupling
Tcoupl                  = Berendsen         ; This is ignored with sd integrator
tc-grps                 = System            ; 
tau_t                   = 0.2               ; ps, recommended value for sd
ref_t                   = ${temp}             ; K

; Energy monitoring
energygrps              = System

; Pressure coupling 
Pcoupl                  = Berendsen         ;
Pcoupltype              = isotropic         ; 
tau_p                   = 2.0               ; ps
compressibility         = 4.5e-5            ; 1/bar (C_{60} compressibility)
ref_p                   = ${pres}               ; bar
refcoord_scaling        = all               ;

; Generate velocites in the beginning
continuation            = no               ; continue from npt equilibration
gen_vel                 = yes 
gen_temp                = ${temp}             ;
gen_seed                = -1                ; -1 = the seed is calculated from the process ID number
EOF

gmx grompp -p ../../system_${output}.top -c starting_box.gro -f squeeze_${pres}.mdp -o squeeze >> squeeze.out 2>&1
gmx mdrun -deffnm squeeze -dlb yes >> squeeze.out 2>&1 


#####################################################################
############ Gradually relax the box to normal pressure #############
##################################################################### 

previous="squeeze"
pressure=(500 400 300 200 100 50 10 5 1)
for i in {1..8}; do
cat << EOF > shortNPT_${pressure[$i]}.mdp

integrator              = md                ; 
dt                      = 0.001             ; ps 
nsteps                  = 250000            ; total time: 250 ps
tinit                   = 0                 ; initial time, ps
nstcomm                 = 1                 ; freq. for cm-motion removal

; Bond constraints
constraints             = h-bonds           ;
constraint_algorithm    = lincs             ; default
lincs_order             = 4                 ; default

; X/V/F/E outputs
nstxout                 = 500000            ; pos out   ---  1000  ps
nstvout                 = 500000            ; vel out   ---  1000  ps
nstfout                 = 0                 ; force out ---  no
nstlog                  = 10000             ; energies to log (20 ps)
nstenergy               = 10000             ; energies to energy file
nstxtcout               = 10000             ; xtc, 10 ps
xtc_precision           = 1000

; Neighbour list
ns_type                 = grid              ; neighlist type
nstlist                 = 20                ; Freq. to update neighbour list
rlist                   = 1.4               ; nm (cutoff for short-range NL)

; Coulomb interactions
coulombtype             = PME              ; 
rcoulomb                = 1.4               ; nm (direct space sum cut-off)
optimize_fft            = yes               ; optimal FFT plan for the grid


; van der Waals interactions
vdwtype                 = Cut-off           ; Van der Waals interactions
rvdw                    = 1.4               ; nm (LJ cut-off)
DispCorr                = EnerPres          ; use dispersion correction

; Temperature coupling
Tcoupl                  = v-rescale         ; This is ignored with sd integrator
tc-grps                 = System            ; 
tau_t                   = 0.2               ; ps, recommended value for sd
ref_t                   = ${temp}             ; K

; Energy monitoring
energygrps              = System

; Pressure coupling 
Pcoupl                  = Berendsen         ;
Pcoupltype              = isotropic         ; 
tau_p                   = 5.0               ; ps
compressibility         = 4.5e-5            ; 1/bar (C_{60} compressibility)
ref_p                   = ${pressure[$i]}           ; bar
refcoord_scaling        = all               ;

; Generate velocites in the beginning
continuation            = yes               ; continue from npt equilibration
gen_vel                 = no 
gen_seed                = -1                ; -1 = the seed is calculated from the process ID number
EOF

gmx grompp -p ../../system_${output}.top -c ${previous}.gro -f shortNPT_${pressure[$i]}.mdp -o md-${pressure[$i]} >> relax.out 2>&1
gmx mdrun -deffnm md-${pressure[$i]} -dlb yes >> relax.out 2>&1
previous=md-${pressure[$i]}
done


#####################################################################
############################ Equilibrate ############################
##################################################################### 


cat << EOF > run_equilibrate.mdp
integrator              = md                ; 
dt                      = 0.002             ; ps
nsteps                  = 5000000           ; total time: 5 ns
tinit                   = 0                 ; initial time, ps
nstcomm                 = 1                 ; freq. for cm-motion removal
ld_seed                 = -1

; Bond constraints
constraints             = h-bonds           ; constrain hydrogen bond lengths
constraint_algorithm    = lincs             ; default
lincs_order             = 4                 ; default

; X/V/F/E outputs
nstxout                 = 500000            ; pos out   ---  1000  ps
nstvout                 = 500000            ; vel out   ---  1000  ps
nstfout                 = 0                 ; force out ---  no
nstlog                  = 10000             ; energies to log (20 ps)
nstenergy               = 10000             ; energies to energy file
nstcalcenergy           = 1
nstxout-compressed      = 10000             ; xtc, 20 ps
compressed-x-precision  = 100000

; Neighbour list
cutoff-scheme           = Verlet            ;
ns_type                 = grid              ; neighlist type
nstlist                 = 20                 ; Freq. to update neighbour list
rlist                   = 1.4               ; nm (cutoff for short-range NL)

; Coulomb interactions
coulombtype             = PME 
rcoulomb                = 1.4               ; nm (direct space sum cut-off)
optimize_fft            = yes               ; optimal FFT plan for the grid

; van der Waals interactions
vdwtype                 = Cut-off           ; Van der Waals interactions
rvdw                    = 1.4               ; nm (LJ cut-off)
DispCorr                = EnerPres          ; use dispersion correction

; Temperature coupling
Tcoupl                  = v-rescale         ; This is ignored with sd integrator
tc-grps                 = System            ;
tau_t                   = 0.2               ; ps, recommended value for sd
ref_t                   = ${temp}            ; K

; Energy monitoring
energygrps              = System

; Pressure coupling
Pcoupl                  = Berendsen
Pcoupltype              = anisotropic                   ;
tau_p                   = 5.0                         ; ps
compressibility         = 4.5e-5  4.5e-5  4.5e-5   0.0     0.0     0.0   ; 1/bar (C_{60} compressibility)
ref_p                   = 1.0     1.0     1.0      0.0     0.0     0.0   ; bar
refcoord_scaling        = all

; Generate velocites in the beginning
continuation            = yes               ; continue from npt equilibration
gen_vel                 = no
EOF

gmx grompp -p ../../system_${output}.top -c ${previous}.gro -f run_equilibrate.mdp -o equil  -po equil >> equilibrate.out 2>&1
gmx mdrun -deffnm equil -dlb yes >> equilibrate.out 2>&1

echo "density" | gmx energy -f equil.edr -b 3000  -o density.xvg > density.out 2>&1 
density=$(grep 'Density' density.out | tail -n 1 | awk '{print $2}')

cp equil.gro ../equilibrated.gro
echo "Box $output: $density" >> ../../densities
