# Supplementary material for: Strategies for Enhancing the Dielectric Constant of Organic Materials
Source: J Phys Chem C Nanomater Interfaces. 2022 Oct 10;126(45):19462–9. doi: 10.1021/acs.jpcc.2c05682 (PMC9677499; doi:10.1021/acs.jpcc.2c05682)
Supplement: Supplementary file 2 — jp2c05682_si_002.zip [file jp2c05682_si_002.zip › MD_SI/scripts_and_run_parameters/make_job_script]

#!/bin/bash


usage="
#######################################################################
#######################################################################
#                                                                     #
#                     Make job script for SLURM                       #
#                                by                                   #
#                            Selim Sami                               #
#                   University of Groningen, 2019                     #
#                                                                     #
#                              Usage                                  #
#                            ---------                                #
#                                                                     #
#  make_job_script -o output -part partition -nomp nomp -nmpi nmpi    #
#                  -module module -day day -hour hour -min min        #
#                                                                     #
#   output     : Name of the output file                              #
#   module     : Name of the module to load (default: see below)      #
#   partition  : Name of the partition to submit (default: see below) #
#   nomp       : Number of OpenMP cores (default: 1)                  #
#   nmpi       : Number of MPI nodes (default: 1)                     #
#   day        : Number of days on the queue (default: 0)             #
#   hour       : Number of hours on the queue (default: 0)            #
#   min        : Number of minutes on the queue (default: 0)          #
#                                                                     #
#                              Output                                 #
#                            ---------                                #
#                          submit-output                              #
#                                                                     #
#                              Scope                                  #
#                            ---------                                #
#                               TBA                                   #
#                                                                     #
#######################################################################
#######################################################################

"

#####################################################################
########################## Default values ###########################
##################################################################### 


n_cores=32
n_nodes=1
module="GROMACS/2018.5-foss-2017b-double"
partition="broadwell"


#####################################################################
####################### Read input & Prepare ########################
##################################################################### 


# Read input:
while [ "$1" != "" ]; do
  case $1 in
    -o ) shift
    output=$1
    ;;
    -module ) shift 
    module=$1
    ;;
    -nomp ) shift 
    n_cores=$1
    ;;
    -nmpi ) shift 
    n_nodes=$1
    ;;
    -part ) shift 
    partition=$1
    ;;
    -single ) gmx="gmx" 
    ;;
    -day ) shift 
    day=$1
    ;;
    -hour ) shift 
    hour=$1
    ;;
    -min ) shift 
    min=$1
    ;;
    * ) printf "$usage" 
    printf "\nInput ERROR: Please check the correct usage above.\n\n\n"
    exit
    esac
    shift
done

# Check input:
for var in  output ; do
  if ! [ -n "${!var}" ] ; then
    printf "$usage" 
    printf "\nInput ERROR: $var not defined.\n\n\n"
    exit
  fi
done

# Check time
if (( $[day+hour+min] == 0 )) ; then
  printf "$usage" 
  printf "\nInput ERROR: Time not set.\n\n\n"
  exit
fi

to_hour=$[min / 60]
min=$(printf "%0.2d" $[min % 60]) 
hour=$[hour + to_hour]
to_day=$[hour / 24]
hour=$(printf "%0.2d" $[hour % 24])
day=$[day + to_day]


#####################################################################
####################### Create the job script #######################
##################################################################### 


cat << EOF > submit-${output} 
#!/bin/bash
#SBATCH --time=${day}-${hour}:${min}:00
#SBATCH --partition=${partition}
#SBATCH --nodes=${n_nodes}
#SBATCH --ntasks-per-node=${n_cores}
#SBATCH -o ${output}.out

module purge
module load pre2019
module load ${module} 
export OMP_NUM_THREADS=${n_cores}

EOF
