# Supplementary material for: Strategies for Enhancing the Dielectric Constant of Organic Materials
Source: J Phys Chem C Nanomater Interfaces. 2022 Oct 10;126(45):19462–9. doi: 10.1021/acs.jpcc.2c05682 (PMC9677499; doi:10.1021/acs.jpcc.2c05682)
Supplement: Supplementary file 2 — jp2c05682_si_002.zip [file jp2c05682_si_002.zip › MD_SI/pteg2/pteg2_qforce.itp]

;
;           ____         ______
;          / __ \       |  ____|
;         | |  | |______| |__ ___  _ __ ___ ___
;         | |  | |______|  __/ _ \| '__/ __/ _ \
;         | |__| |      | | | (_) | | | (_|  __/
;          \___\_\      |_|  \___/|_|  \___\___|
;
;          Selim Sami, Maximilian F.S.J. Menger
;             University of Groningen - 2020
;          ====================================
;
; lj: gromos, charges: cm5
; NB fitting: True, fragment_fitting: yes
; urey: True, cross_bond_angle: False
;

[ atomtypes ]
;   name     mass   charge  t           c6          c12
      HC   0.0000   0.0000  A  8.46400e-05  1.51290e-08
    NTer   0.0000   0.0000  A  8.63041e-03  2.02500e-05
       C   0.0000   0.0000  A  2.34062e-03  4.93728e-06
    CAro   0.0000   0.0000  A  2.34062e-03  4.45632e-06
      CF   0.0000   0.0000  A  1.92695e-03  3.35812e-06
      OE   0.0000   0.0000  A  2.26195e-03  1.21000e-06

[ nonbond_params ]
;  name1    name2   type             c6            c12
      HC       HC      1    8.46400e-05     1.51290e-08
      HC     NTer      1    8.54680e-04     5.53500e-07
       C       HC      1    4.45096e-04     2.73306e-07
    CAro       HC      1    4.45096e-04     2.59653e-07
      CF       HC      1    4.03853e-04     2.25400e-07
      HC       OE      1    4.37552e-04     1.35300e-07
    NTer     NTer      1    8.63041e-03     2.02500e-05
       C     NTer      1    4.49450e-03     9.99900e-06
    CAro     NTer      1    4.49450e-03     9.49950e-06
      CF     NTer      1    4.07803e-03     8.24633e-06
    NTer       OE      1    4.41832e-03     4.95000e-06
       C        C      1    2.34062e-03     4.93728e-06
       C     CAro      1    2.34062e-03     4.69064e-06
       C       CF      1    2.12374e-03     4.07185e-06
       C       OE      1    2.30095e-03     2.44420e-06
    CAro     CAro      1    2.34062e-03     4.45632e-06
    CAro       CF      1    2.12374e-03     3.86844e-06
    CAro       OE      1    2.30095e-03     2.32210e-06
      CF       CF      1    1.92695e-03     3.35812e-06
      CF       OE      1    2.08774e-03     2.01577e-06
      OE       OE      1    2.26195e-03     1.21000e-06

[ pairtypes ]
;  name1    name2   type             c6            c12
      HC       HC      1    8.46400e-05     1.51290e-08
      HC     NTer      1    8.54680e-04     5.53500e-07
       C       HC      1    4.45096e-04     2.25951e-07
    CAro       HC      1    4.45096e-04     2.59653e-07
      HC       OE      1    4.37552e-04     1.38375e-07
    NTer     NTer      1    8.63041e-03     2.02500e-05
       C     NTer      1    4.49450e-03     8.26650e-06
    CAro     NTer      1    4.49450e-03     9.49950e-06
    NTer       OE      1    4.41832e-03     5.06250e-06
       C        C      1    2.34062e-03     3.37457e-06
       C     CAro      1    2.34062e-03     3.87791e-06
       C       OE      1    2.30095e-03     2.06662e-06
    CAro     CAro      1    2.34062e-03     4.45632e-06
    CAro       OE      1    2.30095e-03     2.37487e-06
      OE       OE      1    2.26195e-03     1.26563e-06

[ moleculetype ]
;name nrexcl
pteg2      3

[ atoms ]
;  nr     type resnr resnm   atom cgrp     charge      mass
    1       CF     1   MOL     C1    1   -0.00230  12.01070
    2       CF     1   MOL     C2    2   -0.00230  12.01070
    3       CF     1   MOL     C3    3   -0.00230  12.01070
    4       CF     1   MOL     C4    4   -0.00230  12.01070
    5       CF     1   MOL     C5    5   -0.00230  12.01070
    6       CF     1   MOL     C6    6   -0.00230  12.01070
    7       CF     1   MOL     C7    7   -0.00437  12.01070
    8       CF     1   MOL     C8    8   -0.00947  12.01070
    9       CF     1   MOL     C9    9   -0.01023  12.01070
   10       CF     1   MOL    C10   10   -0.00437  12.01070
   11       CF     1   MOL    C11   11   -0.00230  12.01070
   12       CF     1   MOL    C12   12   -0.00230  12.01070
   13       CF     1   MOL    C13   13   -0.00658  12.01070
   14       CF     1   MOL    C14   14   -0.00230  12.01070
   15       CF     1   MOL    C15   15   -0.00230  12.01070
   16       CF     1   MOL    C16   16   -0.00230  12.01070
   17       CF     1   MOL    C17   17   -0.00230  12.01070
   18       CF     1   MOL    C18   18   -0.00230  12.01070
   19       CF     1   MOL    C19   19   -0.00230  12.01070
   20       CF     1   MOL    C20   20   -0.00230  12.01070
   21       CF     1   MOL    C21   21   -0.00230  12.01070
   22       CF     1   MOL    C22   22   -0.00230  12.01070
   23       CF     1   MOL    C23   23   -0.00230  12.01070
   24       CF     1   MOL    C24   24   -0.00230  12.01070
   25       CF     1   MOL    C25   25   -0.00230  12.01070
   26       CF     1   MOL    C26   26   -0.00230  12.01070
   27       CF     1   MOL    C27   27   -0.00230  12.01070
   28       CF     1   MOL    C28   28   -0.00230  12.01070
   29       CF     1   MOL    C29   29   -0.00658  12.01070
   30       CF     1   MOL    C30   30   -0.00230  12.01070
   31       CF     1   MOL    C31   31   -0.00947  12.01070
   32       CF     1   MOL    C32   32   -0.00437  12.01070
   33       CF     1   MOL    C33   33   -0.00230  12.01070
   34       CF     1   MOL    C34   34   -0.00437  12.01070
   35       CF     1   MOL    C35   35   -0.01023  12.01070
   36       CF     1   MOL    C36   36   -0.00230  12.01070
   37       CF     1   MOL    C37   37   -0.00230  12.01070
   38       CF     1   MOL    C38   38   -0.00230  12.01070
   39       CF     1   MOL    C39   39   -0.00230  12.01070
   40       CF     1   MOL    C40   40   -0.00230  12.01070
   41       CF     1   MOL    C41   41   -0.00658  12.01070
   42       CF     1   MOL    C42   42   -0.00230  12.01070
   43       CF     1   MOL    C43   43   -0.00230  12.01070
   44       CF     1   MOL    C44   44   -0.00230  12.01070
   45       CF     1   MOL    C45   45   -0.00230  12.01070
   46       CF     1   MOL    C46   46    0.00714  12.01070
   47       CF     1   MOL    C47   47    0.00025  12.01070
   48       CF     1   MOL    C48   48    0.00025  12.01070
   49       CF     1   MOL    C49   49    0.00714  12.01070
   50       CF     1   MOL    C50   50    0.01816  12.01070
   51       CF     1   MOL    C51   51    0.00239  12.01070
   52       CF     1   MOL    C52   52    0.01234  12.01070
   53       CF     1   MOL    C53   53    0.00239  12.01070
   54       CF     1   MOL    C54   54   -0.00320  12.01070
   55       CF     1   MOL    C55   55   -0.00320  12.01070
   56       CF     1   MOL    C56   56   -0.00658  12.01070
   57       CF     1   MOL    C57   57   -0.00230  12.01070
   58       CF     1   MOL    C58   58   -0.00230  12.01070
   59       CF     1   MOL    C59   59   -0.00230  12.01070
   60       CF     1   MOL    C60   60   -0.00230  12.01070
   61       HC     1   MOL     H1   61    0.09611   1.00794
   62        C     1   MOL    C61   62   -0.13464  12.01070
   63       HC     1   MOL     H2   63    0.09611   1.00794
   64       HC     1   MOL     H3   64    0.09611   1.00794
   65     NTer     1   MOL     N1   65   -0.33559  14.00670
   66        C     1   MOL    C62   66    0.02999  12.01070
   67       HC     1   MOL     H4   67    0.11265   1.00794
   68     CAro     1   MOL    C63   68   -0.01853  12.01070
   69     CAro     1   MOL    C64   69   -0.12846  12.01070
   70       HC     1   MOL     H5   70    0.10009   1.00794
   71        C     1   MOL    C65   71   -0.05238  12.01070
   72       HC     1   MOL     H6   72    0.10493   1.00794
   73       HC     1   MOL     H7   73    0.10493   1.00794
   74     CAro     1   MOL    C66   74   -0.12846  12.01070
   75       HC     1   MOL     H8   75    0.10009   1.00794
   76     CAro     1   MOL    C67   76    0.07997  12.01070
   77     CAro     1   MOL    C68   77    0.07997  12.01070
   78     CAro     1   MOL    C69   78   -0.13348  12.01070
   79       HC     1   MOL     H9   79    0.10605   1.00794
   80       OE     1   MOL     O1   80   -0.19092  15.99940
   81        C     1   MOL    C70   81   -0.05629  12.01070
   82       HC     1   MOL    H10   82    0.10404   1.00794
   83       HC     1   MOL    H11   83    0.10404   1.00794
   84        C     1   MOL    C71   84   -0.06246  12.01070
   85       HC     1   MOL    H12   85    0.09462   1.00794
   86       HC     1   MOL    H13   86    0.09462   1.00794
   87       OE     1   MOL     O2   87   -0.24832  15.99940
   88        C     1   MOL    C72   88   -0.06414  12.01070
   89       HC     1   MOL    H14   89    0.09462   1.00794
   90       HC     1   MOL    H15   90    0.09462   1.00794
   91        C     1   MOL    C73   91   -0.06414  12.01070
   92       HC     1   MOL    H16   92    0.09462   1.00794
   93       HC     1   MOL    H17   93    0.09462   1.00794
   94       OE     1   MOL     O3   94   -0.24832  15.99940
   95        C     1   MOL    C74   95   -0.06414  12.01070
   96       HC     1   MOL    H18   96    0.09462   1.00794
   97       HC     1   MOL    H19   97    0.09462   1.00794
   98        C     1   MOL    C75   98   -0.06657  12.01070
   99       HC     1   MOL    H20   99    0.09462   1.00794
  100       HC     1   MOL    H21  100    0.09462   1.00794
  101       OE     1   MOL     O4  101   -0.25175  15.99940
  102        C     1   MOL    C76  102   -0.06569  12.01070
  103       HC     1   MOL    H22  103    0.08711   1.00794
  104       HC     1   MOL    H23  104    0.08711   1.00794
  105        C     1   MOL    C77  105   -0.23864  12.01070
  106       HC     1   MOL    H24  106    0.08954   1.00794
  107       HC     1   MOL    H25  107    0.08954   1.00794
  108       HC     1   MOL    H26  108    0.08954   1.00794
  109       OE     1   MOL     O5  109   -0.19092  15.99940
  110        C     1   MOL    C78  110   -0.05629  12.01070
  111       HC     1   MOL    H27  111    0.10404   1.00794
  112       HC     1   MOL    H28  112    0.10404   1.00794
  113        C     1   MOL    C79  113   -0.06246  12.01070
  114       HC     1   MOL    H29  114    0.09462   1.00794
  115       HC     1   MOL    H30  115    0.09462   1.00794
  116       OE     1   MOL     O6  116   -0.24832  15.99940
  117        C     1   MOL    C80  117   -0.06414  12.01070
  118       HC     1   MOL    H31  118    0.09462   1.00794
  119       HC     1   MOL    H32  119    0.09462   1.00794
  120        C     1   MOL    C81  120   -0.06414  12.01070
  121       HC     1   MOL    H33  121    0.09462   1.00794
  122       HC     1   MOL    H34  122    0.09462   1.00794
  123       OE     1   MOL     O7  123   -0.24832  15.99940
  124        C     1   MOL    C82  124   -0.06414  12.01070
  125       HC     1   MOL    H35  125    0.09462   1.00794
  126       HC     1   MOL    H36  126    0.09462   1.00794
  127        C     1   MOL    C83  127   -0.06657  12.01070
  128       HC     1   MOL    H37  128    0.09462   1.00794
  129       HC     1   MOL    H38  129    0.09462   1.00794
  130       OE     1   MOL     O8  130   -0.25175  15.99940
  131        C     1   MOL    C84  131   -0.06569  12.01070
  132       HC     1   MOL    H39  132    0.08711   1.00794
  133       HC     1   MOL    H40  133    0.08711   1.00794
  134        C     1   MOL    C85  134   -0.23864  12.01070
  135       HC     1   MOL    H41  135    0.08954   1.00794
  136       HC     1   MOL    H42  136    0.08954   1.00794
  137       HC     1   MOL    H43  137    0.08954   1.00794

[ bonds ]
;   ai    aj     f        r0        kb
     1     2     1   0.14576    196666
     1     5     1   0.14576    196666
     1    19     1   0.14056    291342
     2     3     1   0.14576    196666
     2    15     1   0.14056    291342
     3     4     1   0.14576    196666
     3     6     1   0.14056    291342
     4     5     1   0.14576    196666
     4    27     1   0.14056    291342
     5    23     1   0.14056    291342
     6     7     1   0.14567    197799
     6    10     1   0.14567    197799
     7     8     1   0.14531    200421
     7    14     1   0.14084    285240
     8     9     1   0.14782    182585
     8    46     1   0.13882    321429
     9    10     1   0.14527    200980
     9    51     1   0.13881    322459
    10    28     1   0.14084    285240
    11    12     1   0.14576    196666
    11    15     1   0.14576    196666
    11    18     1   0.14056    291342
    12    13     1   0.14538    201566
    12    42     1   0.14056    291342
    13    14     1   0.14538    201566
    13    47     1   0.14077    285229
    14    15     1   0.14576    196666
    16    17     1   0.14576    196666
    16    20     1   0.14576    196666
    16    38     1   0.14056    291342
    17    18     1   0.14576    196666
    17    43     1   0.14056    291342
    18    19     1   0.14576    196666
    19    20     1   0.14576    196666
    20    22     1   0.14056    291342
    21    22     1   0.14576    196666
    21    25     1   0.14576    196666
    21    39     1   0.14056    291342
    22    23     1   0.14576    196666
    23    24     1   0.14576    196666
    24    25     1   0.14576    196666
    24    26     1   0.14056    291342
    25    59     1   0.14056    291342
    26    27     1   0.14576    196666
    26    30     1   0.14576    196666
    27    28     1   0.14576    196666
    28    29     1   0.14538    201566
    29    30     1   0.14538    201566
    29    55     1   0.14088    282465
    30    60     1   0.14056    291342
    31    32     1   0.14531    200421
    31    35     1   0.14782    182585
    31    49     1   0.13882    321429
    32    33     1   0.14567    197799
    32    45     1   0.14084    285240
    33    34     1   0.14567    197799
    33    36     1   0.14056    291342
    34    35     1   0.14527    200980
    34    57     1   0.14084    285240
    35    53     1   0.13881    322459
    36    37     1   0.14576    196666
    36    40     1   0.14576    196666
    37    38     1   0.14576    196666
    37    44     1   0.14056    291342
    38    39     1   0.14576    196666
    39    40     1   0.14576    196666
    40    58     1   0.14056    291342
    41    42     1   0.14538    201566
    41    45     1   0.14538    201566
    41    48     1   0.14077    285229
    42    43     1   0.14576    196666
    43    44     1   0.14576    196666
    44    45     1   0.14576    196666
    46    47     1   0.14439    208645
    46    50     1   0.15315    137363
    47    48     1   0.14536    205652
    48    49     1   0.14439    208645
    49    50     1   0.15315    137363
    50    52     1   0.15979     84269
    50    66     1   0.16316     37073
    51    52     1   0.15304    138806
    51    55     1   0.14427    210677
    52    53     1   0.15304    138806
    52    71     1   0.15836     79038
    53    54     1   0.14427    210677
    54    55     1   0.14551    204133
    54    56     1   0.14088    282465
    56    57     1   0.14538    201566
    56    60     1   0.14538    201566
    57    58     1   0.14576    196666
    58    59     1   0.14576    196666
    59    60     1   0.14576    196666
    61    62     1   0.11046    282895
    62    63     1   0.11046    282895
    62    64     1   0.11046    282895
    62    65     1   0.14679    179486
    65    66     1   0.14579    172967
    65    71     1   0.14514    185026
    66    67     1   0.11032    286832
    66    68     1   0.15236    166699
    68    69     1   0.14029    296222
    68    74     1   0.14029    296222
    69    70     1   0.10920    305784
    69    77     1   0.14072    278346
    71    72     1   0.11025    287632
    71    73     1   0.11025    287632
    74    75     1   0.10920    305784
    74    76     1   0.14072    278346
    76    78     1   0.14057    287518
    76   109     1   0.13709    256503
    77    78     1   0.14057    287518
    77    80     1   0.13709    256503
    78    79     1   0.10916    309101
    80    81     1   0.14306    178896
    81    82     1   0.11076    277082
    81    83     1   0.11076    277082
    81    84     1   0.15193    184195
    84    85     1   0.11115    265809
    84    86     1   0.11115    265809
    84    87     1   0.14204    200533
    87    88     1   0.14233    197781
    88    89     1   0.11109    268109
    88    90     1   0.11109    268109
    88    91     1   0.15238    191739
    91    92     1   0.11109    268109
    91    93     1   0.11109    268109
    91    94     1   0.14233    197781
    94    95     1   0.14233    197781
    95    96     1   0.11109    268109
    95    97     1   0.11109    268109
    95    98     1   0.15239    187260
    98    99     1   0.11116    265739
    98   100     1   0.11116    265739
    98   101     1   0.14213    196708
   101   102     1   0.14278    189563
   102   103     1   0.11126    265149
   102   104     1   0.11126    265149
   102   105     1   0.15204    184178
   105   106     1   0.11033    285165
   105   107     1   0.11033    285165
   105   108     1   0.11033    285165
   109   110     1   0.14306    178896
   110   111     1   0.11076    277082
   110   112     1   0.11076    277082
   110   113     1   0.15193    184195
   113   114     1   0.11115    265809
   113   115     1   0.11115    265809
   113   116     1   0.14204    200533
   116   117     1   0.14233    197781
   117   118     1   0.11109    268109
   117   119     1   0.11109    268109
   117   120     1   0.15238    191739
   120   121     1   0.11109    268109
   120   122     1   0.11109    268109
   120   123     1   0.14233    197781
   123   124     1   0.14233    197781
   124   125     1   0.11109    268109
   124   126     1   0.11109    268109
   124   127     1   0.15239    187260
   127   128     1   0.11116    265739
   127   129     1   0.11116    265739
   127   130     1   0.14213    196708
   130   131     1   0.14278    189563
   131   132     1   0.11126    265149
   131   133     1   0.11126    265149
   131   134     1   0.15204    184178
   134   135     1   0.11033    285165
   134   136     1   0.11033    285165
   134   137     1   0.11033    285165

[ angles ]
;   ai    aj    ak     f        th0          kth
     1     2     3     5    107.985      344.865   0.23582    48443.065
     1     2    15     5    119.993      304.903   0.24796    30924.582
     1     5     4     5    107.985      344.865   0.23582    48443.065
     1     5    23     5    119.993      304.903   0.24796    30924.582
     1    19    18     5    119.993      304.903   0.24796    30924.582
     1    19    20     5    119.993      304.903   0.24796    30924.582
     2     1     5     5    107.985      344.865   0.23582    48443.065
     2     1    19     5    119.993      304.903   0.24796    30924.582
     2     3     4     5    107.985      344.865   0.23582    48443.065
     2     3     6     5    119.993      304.903   0.24796    30924.582
     2    15    11     5    119.993      304.903   0.24796    30924.582
     2    15    14     5    119.993      304.903   0.24796    30924.582
     3     2    15     5    119.993      304.903   0.24796    30924.582
     3     4     5     5    107.985      344.865   0.23582    48443.065
     3     4    27     5    119.993      304.903   0.24796    30924.582
     3     6     7     5    120.210      295.033   0.24815    30525.821
     3     6    10     5    120.210      295.033   0.24815    30525.821
     4     3     6     5    119.993      304.903   0.24796    30924.582
     4     5    23     5    119.993      304.903   0.24796    30924.582
     4    27    26     5    119.993      304.903   0.24796    30924.582
     4    27    28     5    119.993      304.903   0.24796    30924.582
     5     1    19     5    119.993      304.903   0.24796    30924.582
     5     4    27     5    119.993      304.903   0.24796    30924.582
     5    23    22     5    119.993      304.903   0.24796    30924.582
     5    23    24     5    119.993      304.903   0.24796    30924.582
     6     7     8     5    108.257      409.791   0.23579    47444.977
     6     7    14     5    119.820      313.935   0.24791    32045.329
     6    10     9     5    108.176      411.404   0.23564    47321.483
     6    10    28     5    119.820      313.935   0.24791    32045.329
     7     6    10     5    108.221      306.973   0.23603    49015.832
     7     8     9     5    107.592      334.804   0.23653    44729.305
     7     8    46     5    120.376      239.828   0.24655    36143.408
     7    14    13     5    119.177      300.561   0.24685    32169.100
     7    14    15     5    120.058      325.275   0.24829    30846.533
     8     7    14     5    120.624      290.966   0.24860    33879.256
     8     9    10     5    107.753      326.813   0.23675    44937.041
     8     9    51     5    120.078      306.669   0.24837    31527.487
     8    46    47     5    118.991      239.788   0.24403    41928.195
     8    46    50     5    124.379      355.251   0.25833    20308.828
     9     8    46     5    120.160      304.163   0.24847    31119.000
     9    10    28     5    120.546      294.752   0.24847    33354.592
     9    51    52     5    124.118      348.283   0.25792    20586.499
     9    51    55     5    119.240      254.323   0.24423    42854.800
    10     9    51     5    120.288      229.377   0.24640    36753.461
    10    28    27     5    120.058      325.275   0.24829    30846.533
    10    28    29     5    119.177      300.561   0.24685    32169.100
    11    12    13     5    107.881      333.625   0.23536    49647.502
    11    12    42     5    119.993      304.903   0.24796    30924.582
    11    15    14     5    107.985      344.865   0.23582    48443.065
    11    18    17     5    119.993      304.903   0.24796    30924.582
    11    18    19     5    119.993      304.903   0.24796    30924.582
    12    11    15     5    107.985      344.865   0.23582    48443.065
    12    11    18     5    119.993      304.903   0.24796    30924.582
    12    13    14     5    108.337      348.085   0.23573    50259.592
    12    13    47     5    119.551      326.989   0.24726    31293.986
    12    42    41     5    120.078      297.541   0.24773    31109.424
    12    42    43     5    119.993      304.903   0.24796    30924.582
    13    12    42     5    120.078      297.541   0.24773    31109.424
    13    14    15     5    107.881      333.625   0.23536    49647.502
    13    47    46     5    121.545      272.414   0.24886    30040.444
    13    47    48     5    120.100      279.003   0.24793    32371.592
    14    13    47     5    119.551      326.989   0.24726    31293.986
    15    11    18     5    119.993      304.903   0.24796    30924.582
    16    17    18     5    107.985      344.865   0.23582    48443.065
    16    17    43     5    119.993      304.903   0.24796    30924.582
    16    20    19     5    107.985      344.865   0.23582    48443.065
    16    20    22     5    119.993      304.903   0.24796    30924.582
    16    38    37     5    119.993      304.903   0.24796    30924.582
    16    38    39     5    119.993      304.903   0.24796    30924.582
    17    16    20     5    107.985      344.865   0.23582    48443.065
    17    16    38     5    119.993      304.903   0.24796    30924.582
    17    18    19     5    107.985      344.865   0.23582    48443.065
    17    43    42     5    119.993      304.903   0.24796    30924.582
    17    43    44     5    119.993      304.903   0.24796    30924.582
    18    17    43     5    119.993      304.903   0.24796    30924.582
    18    19    20     5    107.985      344.865   0.23582    48443.065
    19    20    22     5    119.993      304.903   0.24796    30924.582
    20    16    38     5    119.993      304.903   0.24796    30924.582
    20    22    21     5    119.993      304.903   0.24796    30924.582
    20    22    23     5    119.993      304.903   0.24796    30924.582
    21    22    23     5    107.985      344.865   0.23582    48443.065
    21    25    24     5    107.985      344.865   0.23582    48443.065
    21    25    59     5    119.993      304.903   0.24796    30924.582
    21    39    38     5    119.993      304.903   0.24796    30924.582
    21    39    40     5    119.993      304.903   0.24796    30924.582
    22    21    25     5    107.985      344.865   0.23582    48443.065
    22    21    39     5    119.993      304.903   0.24796    30924.582
    22    23    24     5    107.985      344.865   0.23582    48443.065
    23    24    25     5    107.985      344.865   0.23582    48443.065
    23    24    26     5    119.993      304.903   0.24796    30924.582
    24    25    59     5    119.993      304.903   0.24796    30924.582
    24    26    27     5    119.993      304.903   0.24796    30924.582
    24    26    30     5    119.993      304.903   0.24796    30924.582
    25    21    39     5    119.993      304.903   0.24796    30924.582
    25    24    26     5    119.993      304.903   0.24796    30924.582
    25    59    58     5    119.993      304.903   0.24796    30924.582
    25    59    60     5    119.993      304.903   0.24796    30924.582
    26    27    28     5    107.985      344.865   0.23582    48443.065
    26    30    29     5    107.881      333.625   0.23536    49647.502
    26    30    60     5    119.993      304.903   0.24796    30924.582
    27    26    30     5    107.985      344.865   0.23582    48443.065
    27    28    29     5    107.881      333.625   0.23536    49647.502
    28    29    30     5    108.337      348.085   0.23573    50259.592
    28    29    55     5    119.553      328.825   0.24735    30745.126
    29    30    60     5    120.078      297.541   0.24773    31109.424
    29    55    51     5    121.370      268.131   0.24864    30671.127
    29    55    54     5    120.071      279.759   0.24812    31965.095
    30    29    55     5    119.553      328.825   0.24735    30745.126
    30    60    56     5    120.078      297.541   0.24773    31109.424
    30    60    59     5    119.993      304.903   0.24796    30924.582
    31    32    33     5    108.257      409.791   0.23579    47444.977
    31    32    45     5    120.624      290.966   0.24860    33879.256
    31    35    34     5    107.753      326.813   0.23675    44937.041
    31    35    53     5    120.078      306.669   0.24837    31527.487
    31    49    48     5    118.991      239.788   0.24403    41928.195
    31    49    50     5    124.379      355.251   0.25833    20308.828
    32    31    35     5    107.592      334.804   0.23653    44729.305
    32    31    49     5    120.376      239.828   0.24655    36143.408
    32    33    34     5    108.221      306.973   0.23603    49015.832
    32    33    36     5    120.210      295.033   0.24815    30525.821
    32    45    41     5    119.177      300.561   0.24685    32169.100
    32    45    44     5    120.058      325.275   0.24829    30846.533
    33    32    45     5    119.820      313.935   0.24791    32045.329
    33    34    35     5    108.176      411.404   0.23564    47321.483
    33    34    57     5    119.820      313.935   0.24791    32045.329
    33    36    37     5    119.993      304.903   0.24796    30924.582
    33    36    40     5    119.993      304.903   0.24796    30924.582
    34    33    36     5    120.210      295.033   0.24815    30525.821
    34    35    53     5    120.288      229.377   0.24640    36753.461
    34    57    56     5    119.177      300.561   0.24685    32169.100
    34    57    58     5    120.058      325.275   0.24829    30846.533
    35    31    49     5    120.160      304.163   0.24847    31119.000
    35    34    57     5    120.546      294.752   0.24847    33354.592
    35    53    52     5    124.118      348.283   0.25792    20586.499
    35    53    54     5    119.240      254.323   0.24423    42854.800
    36    37    38     5    107.985      344.865   0.23582    48443.065
    36    37    44     5    119.993      304.903   0.24796    30924.582
    36    40    39     5    107.985      344.865   0.23582    48443.065
    36    40    58     5    119.993      304.903   0.24796    30924.582
    37    36    40     5    107.985      344.865   0.23582    48443.065
    37    38    39     5    107.985      344.865   0.23582    48443.065
    37    44    43     5    119.993      304.903   0.24796    30924.582
    37    44    45     5    119.993      304.903   0.24796    30924.582
    38    37    44     5    119.993      304.903   0.24796    30924.582
    38    39    40     5    107.985      344.865   0.23582    48443.065
    39    40    58     5    119.993      304.903   0.24796    30924.582
    40    58    57     5    119.993      304.903   0.24796    30924.582
    40    58    59     5    119.993      304.903   0.24796    30924.582
    41    42    43     5    107.881      333.625   0.23536    49647.502
    41    45    44     5    107.881      333.625   0.23536    49647.502
    41    48    47     5    120.100      279.003   0.24793    32371.592
    41    48    49     5    121.545      272.414   0.24886    30040.444
    42    41    45     5    108.337      348.085   0.23573    50259.592
    42    41    48     5    119.551      326.989   0.24726    31293.986
    42    43    44     5    107.985      344.865   0.23582    48443.065
    43    44    45     5    107.985      344.865   0.23582    48443.065
    45    41    48     5    119.551      326.989   0.24726    31293.986
    46    47    48     5    108.059      371.249   0.23450    51797.412
    46    50    49     5    100.143      373.274   0.23489    43085.721
    46    50    52     5    114.214      371.660   0.26280    15781.093
    46    50    66     5    112.450      365.650   0.26299    21924.244
    47    46    50     5    110.309      336.126   0.24424    29953.345
    47    48    49     5    108.059      371.249   0.23450    51797.412
    48    49    50     5    110.309      336.126   0.24424    29953.345
    49    50    52     5    114.214      371.660   0.26280    15781.093
    49    50    66     5    112.450      365.650   0.26299    21924.244
    50    52    51     5    114.932      355.694   0.26377    15895.836
    50    52    53     5    114.932      355.694   0.26377    15895.836
    50    52    71     5    102.574      133.760   0.24826    38617.254
    50    66    65     5    106.288      382.720   0.24743    34723.241
    50    66    67     5    107.404      281.764   0.22262     9981.893
    50    66    68     5    111.980      263.537   0.26162    18547.856
    51    52    53     5    100.256      391.595   0.23492    42829.206
    51    52    71     5    112.309      374.468   0.25865    22208.425
    51    55    54     5    108.050      372.859   0.23451    50880.858
    52    50    66     5    103.752      199.229   0.25407    33047.067
    52    51    55     5    110.314      326.168   0.24406    31083.598
    52    53    54     5    110.314      326.168   0.24406    31083.598
    52    71    65     5    108.119      399.228   0.24585    36153.377
    52    71    72     5    109.523      248.346   0.22114    12484.937
    52    71    73     5    109.523      248.346   0.22114    12484.937
    53    52    71     5    112.309      374.468   0.25865    22208.425
    53    54    55     5    108.050      372.859   0.23451    50880.858
    53    54    56     5    121.370      268.131   0.24864    30671.127
    54    56    57     5    119.553      328.825   0.24735    30745.126
    54    56    60     5    119.553      328.825   0.24735    30745.126
    55    54    56     5    120.071      279.759   0.24812    31965.095
    56    57    58     5    107.881      333.625   0.23536    49647.502
    56    60    59     5    107.881      333.625   0.23536    49647.502
    57    56    60     5    108.337      348.085   0.23573    50259.592
    57    58    59     5    107.985      344.865   0.23582    48443.065
    58    59    60     5    107.985      344.865   0.23582    48443.065
    61    62    63     5    108.282      255.837   0.17905    11961.483
    61    62    64     5    108.282      255.837   0.17905    11961.483
    61    62    65     5    110.605      298.435   0.21251    20178.668
    62    65    66     5    114.265      648.876   0.24574    16590.720
    62    65    71     5    114.604      516.918   0.24567    21603.323
    63    62    64     5    108.282      255.837   0.17905    11961.483
    63    62    65     5    110.605      298.435   0.21251    20178.668
    64    62    65     5    110.605      298.435   0.21251    20178.668
    65    66    67     5    108.898      333.388   0.20939    14223.513
    65    66    68     5    114.307      198.823   0.25051    26977.222
    65    71    72     5    110.685      282.918   0.21101    21119.160
    65    71    73     5    110.685      282.918   0.21101    21119.160
    66    65    71     5    106.779      482.232   0.23353    43802.026
    66    68    69     5    119.839      497.102   0.25331    17733.767
    66    68    74     5    119.839      497.102   0.25331    17733.767
    67    66    68     5    107.736      248.972   0.21360    14926.418
    68    69    70     5    120.436      205.378   0.21709    13485.305
    68    69    77     5    119.548      341.175   0.24281    40678.489
    68    74    75     5    120.436      205.378   0.21709    13485.305
    68    74    76     5    119.548      341.175   0.24281    40678.489
    69    68    74     5    120.312      134.722   0.24338    41928.586
    69    77    78     5    120.854       44.709   0.24464    30046.999
    69    77    80     5    119.546      577.737   0.24005    43997.054
    70    69    77     5    119.982      205.820   0.21699    14044.356
    72    71    73     5    108.207      248.882   0.17862    11312.222
    74    76    78     5    120.854       44.709   0.24464    30046.999
    74    76   109     5    119.546      577.737   0.24005    43997.054
    75    74    76     5    119.982      205.820   0.21699    14044.356
    76    78    77     5    118.835      416.645   0.24203    37477.974
    76    78    79     5    120.579      205.977   0.21745    15002.017
    76   109   110     5    117.765      314.176   0.23987    16386.340
    77    78    79     5    120.579      205.977   0.21745    15002.017
    77    80    81     5    117.765      314.176   0.23987    16386.340
    78    76   109     5    119.599      572.133   0.23998    45910.036
    78    77    80     5    119.599      572.133   0.23998    45910.036
    80    81    82     5    110.377      368.016   0.20921    23949.440
    80    81    83     5    110.377      368.016   0.20921    23949.440
    80    81    84     5    107.358      572.128   0.23774    35372.908
    81    84    85     5    109.627      334.694   0.21629    11175.858
    81    84    86     5    109.627      334.694   0.21629    11175.858
    81    84    87     5    108.011      490.847   0.23792    37921.665
    82    81    83     5    108.826      253.355   0.18015     8889.913
    82    81    84     5    109.947      287.131   0.21641    16398.211
    83    81    84     5    109.947      287.131   0.21641    16398.211
    84    87    88     5    112.288      585.983   0.23615        0.000
    85    84    86     5    107.988      247.909   0.17983    11704.011
    85    84    87     5    110.789      398.281   0.20914    24288.408
    86    84    87     5    110.789      398.281   0.20914    24288.408
    87    88    89     5    110.787      387.755   0.20933    24432.553
    87    88    90     5    110.787      387.755   0.20933    24432.553
    87    88    91     5    107.399      448.517   0.23759    33783.658
    88    91    92     5    109.934      330.488   0.21703    17342.724
    88    91    93     5    109.934      330.488   0.21703    17342.724
    88    91    94     5    107.399      448.517   0.23759    33783.658
    89    88    90     5    107.952      260.255   0.17969    10444.261
    89    88    91     5    109.934      330.488   0.21703    17342.724
    90    88    91     5    109.934      330.488   0.21703    17342.724
    91    94    95     5    112.195      593.396   0.23626        0.000
    92    91    93     5    107.952      260.255   0.17969    10444.261
    92    91    94     5    110.787      387.755   0.20933    24432.553
    93    91    94     5    110.787      387.755   0.20933    24432.553
    94    95    96     5    110.787      387.755   0.20933    24432.553
    94    95    97     5    110.787      387.755   0.20933    24432.553
    94    95    98     5    107.572      458.104   0.23785    37851.585
    95    98    99     5    109.863      330.368   0.21700    15915.813
    95    98   100     5    109.863      330.368   0.21700    15915.813
    95    98   101     5    107.450      479.315   0.23751    34355.379
    96    95    97     5    107.952      260.255   0.17969    10444.261
    96    95    98     5    109.932      337.095   0.21704    15125.181
    97    95    98     5    109.932      337.095   0.21704    15125.181
    98   101   102     5    112.313      572.152   0.23663       62.108
    99    98   100     5    107.823      258.248   0.17965    11042.317
    99    98   101     5    110.924      400.520   0.20938    23155.479
   100    98   101     5    110.924      400.520   0.20938    23155.479
   101   102   103     5    109.648      392.594   0.20844    26569.872
   101   102   104     5    109.648      392.594   0.20844    26569.872
   101   102   105     5    108.559      540.307   0.23942    39614.854
   102   105   106     5    110.509      327.971   0.21689    14806.990
   102   105   107     5    110.509      327.971   0.21689    14806.990
   102   105   108     5    110.509      327.971   0.21689    14806.990
   103   102   104     5    107.361      265.417   0.17929    11460.030
   103   102   105     5    110.807      351.428   0.21798     8396.371
   104   102   105     5    110.807      351.428   0.21798     8396.371
   106   105   107     5    108.414      252.664   0.17898    11942.194
   106   105   108     5    108.414      252.664   0.17898    11942.194
   107   105   108     5    108.414      252.664   0.17898    11942.194
   109   110   111     5    110.377      368.016   0.20921    23949.440
   109   110   112     5    110.377      368.016   0.20921    23949.440
   109   110   113     5    107.358      572.128   0.23774    35372.908
   110   113   114     5    109.627      334.694   0.21629    11175.858
   110   113   115     5    109.627      334.694   0.21629    11175.858
   110   113   116     5    108.011      490.847   0.23792    37921.665
   111   110   112     5    108.826      253.355   0.18015     8889.913
   111   110   113     5    109.947      287.131   0.21641    16398.211
   112   110   113     5    109.947      287.131   0.21641    16398.211
   113   116   117     5    112.288      585.983   0.23615        0.000
   114   113   115     5    107.988      247.909   0.17983    11704.011
   114   113   116     5    110.789      398.281   0.20914    24288.408
   115   113   116     5    110.789      398.281   0.20914    24288.408
   116   117   118     5    110.787      387.755   0.20933    24432.553
   116   117   119     5    110.787      387.755   0.20933    24432.553
   116   117   120     5    107.399      448.517   0.23759    33783.658
   117   120   121     5    109.934      330.488   0.21703    17342.724
   117   120   122     5    109.934      330.488   0.21703    17342.724
   117   120   123     5    107.399      448.517   0.23759    33783.658
   118   117   119     5    107.952      260.255   0.17969    10444.261
   118   117   120     5    109.934      330.488   0.21703    17342.724
   119   117   120     5    109.934      330.488   0.21703    17342.724
   120   123   124     5    112.195      593.396   0.23626        0.000
   121   120   122     5    107.952      260.255   0.17969    10444.261
   121   120   123     5    110.787      387.755   0.20933    24432.553
   122   120   123     5    110.787      387.755   0.20933    24432.553
   123   124   125     5    110.787      387.755   0.20933    24432.553
   123   124   126     5    110.787      387.755   0.20933    24432.553
   123   124   127     5    107.572      458.104   0.23785    37851.585
   124   127   128     5    109.863      330.368   0.21700    15915.813
   124   127   129     5    109.863      330.368   0.21700    15915.813
   124   127   130     5    107.450      479.315   0.23751    34355.379
   125   124   126     5    107.952      260.255   0.17969    10444.261
   125   124   127     5    109.932      337.095   0.21704    15125.181
   126   124   127     5    109.932      337.095   0.21704    15125.181
   127   130   131     5    112.313      572.152   0.23663       62.108
   128   127   129     5    107.823      258.248   0.17965    11042.317
   128   127   130     5    110.924      400.520   0.20938    23155.479
   129   127   130     5    110.924      400.520   0.20938    23155.479
   130   131   132     5    109.648      392.594   0.20844    26569.872
   130   131   133     5    109.648      392.594   0.20844    26569.872
   130   131   134     5    108.559      540.307   0.23942    39614.854
   131   134   135     5    110.509      327.971   0.21689    14806.990
   131   134   136     5    110.509      327.971   0.21689    14806.990
   131   134   137     5    110.509      327.971   0.21689    14806.990
   132   131   133     5    107.361      265.417   0.17929    11460.030
   132   131   134     5    110.807      351.428   0.21798     8396.371
   133   131   134     5    110.807      351.428   0.21798     8396.371
   135   134   136     5    108.414      252.664   0.17898    11942.194
   135   134   137     5    108.414      252.664   0.17898    11942.194
   136   134   137     5    108.414      252.664   0.17898    11942.194

[ dihedrals ]
; rigid dihedrals 
;   ai    aj    ak    al     f        th0          kth
     5     1     2     3     2      0.000       54.697
     5     1     2    15     2    142.885       46.355
    19     1     2     3     2   -142.424       46.355
    19     1     2    15     2      0.000        1.056
     2     1     5     4     2      0.000       54.697
     2     1     5    23     2   -142.773       46.355
    19     1     5     4     2    142.783       46.355
    19     1     5    23     2      0.000        1.056
     2     1    19    18     2      0.000       31.003
     2     1    19    20     2    138.073       77.035
     5     1    19    18     2   -138.405       77.035
     5     1    19    20     2      0.000       31.003
     1     2     3     4     2      0.000       54.697
     1     2     3     6     2    141.893       46.355
    15     2     3     4     2   -143.121       46.355
    15     2     3     6     2      0.000        1.056
     1     2    15    11     2      0.000       31.003
     1     2    15    14     2   -138.132       77.035
     3     2    15    11     2    137.970       77.035
     3     2    15    14     2      0.000       31.003
     2     3     4     5     2      0.000       54.697
     2     3     4    27     2    143.136       46.355
     6     3     4     5     2   -141.912       46.355
     6     3     4    27     2      0.000        1.056
     2     3     6     7     2      0.000       32.697
     2     3     6    10     2   -138.773       74.824
     4     3     6     7     2    138.584       74.824
     4     3     6    10     2      0.000       32.697
     3     4     5     1     2      0.000       54.697
     3     4     5    23     2    142.418       46.355
    27     4     5     1     2   -142.912       46.355
    27     4     5    23     2      0.000        1.056
     3     4    27    26     2   -137.992       77.035
     3     4    27    28     2      0.000       31.003
     5     4    27    26     2      0.000       31.003
     5     4    27    28     2    138.126       77.035
     1     5    23    22     2      0.000       31.003
     1     5    23    24     2    138.418       77.035
     4     5    23    22     2   -138.085       77.035
     4     5    23    24     2      0.000       31.003
     3     6     7     8     2   -143.588       65.940
     3     6     7    14     2      0.000        0.000
    10     6     7     8     2      0.000      141.540
    10     6     7    14     2    143.986       41.841
     3     6    10     9     2    143.559       61.066
     3     6    10    28     2      0.000        0.000
     7     6    10     9     2      0.000        0.000
     7     6    10    28     2   -143.601       41.841
     6     7     8     9     2      0.000        0.000
     6     7     8    46     2    142.941       31.561
    14     7     8     9     2   -143.525       25.335
    14     7     8    46     2      0.000       24.434
     6     7    14    13     2   -138.055       72.925
     6     7    14    15     2      0.000       34.193
     8     7    14    13     2      0.000       11.191
     8     7    14    15     2    138.376       81.381
     7     8     9    10     2      0.000       93.946
     7     8     9    51     2    142.333       75.094
    46     8     9    10     2   -143.023       74.365
    46     8     9    51     2      0.000        9.392
     7     8    46    47     2      0.000        4.460
     7     8    46    50     2    180.000       33.656
     9     8    46    47     2    136.481       58.135
     9     8    46    50     2      0.000       38.023
     8     9    10     6     2      0.000       85.917
     8     9    10    28     2    143.305       25.705
    51     9    10     6     2   -142.317       31.469
    51     9    10    28     2      0.000       17.431
     8     9    51    52     2      0.000       43.466
     8     9    51    55     2   -137.276       66.625
    10     9    51    52     2    180.000       45.581
    10     9    51    55     2      0.000        7.133
     6    10    28    27     2      0.000       34.193
     6    10    28    29     2    137.945       72.925
     9    10    28    27     2   -138.308       81.244
     9    10    28    29     2      0.000       14.294
    15    11    12    13     2      0.000       55.910
    15    11    12    42     2    142.680       46.355
    18    11    12    13     2   -142.362       45.279
    18    11    12    42     2      0.000        1.056
    12    11    15     2     2   -142.357       46.355
    12    11    15    14     2      0.000       54.697
    18    11    15     2     2      0.000        1.056
    18    11    15    14     2    142.516       46.355
    12    11    18    17     2      0.000       31.003
    12    11    18    19     2    138.006       77.035
    15    11    18    17     2   -138.094       77.035
    15    11    18    19     2      0.000       31.003
    11    12    13    14     2      0.000       52.447
    11    12    13    47     2    141.286       49.180
    42    12    13    14     2   -142.847       48.583
    42    12    13    47     2      0.000        0.619
    11    12    42    41     2   -137.874       71.360
    11    12    42    43     2      0.000       31.003
    13    12    42    41     2      0.000       30.866
    13    12    42    43     2    137.900       71.360
    12    13    14     7     2    141.949       49.266
    12    13    14    15     2      0.000       52.447
    47    13    14     7     2      0.000       26.965
    47    13    14    15     2   -141.467       49.180
    12    13    47    46     2   -139.991       68.914
    12    13    47    48     2      0.000       42.420
    14    13    47    46     2      0.000        5.172
    14    13    47    48     2    138.788       62.912
     7    14    15     2     2      0.000        3.675
     7    14    15    11     2   -141.436       58.195
    13    14    15     2     2    142.091       45.279
    13    14    15    11     2      0.000       55.910
    20    16    17    18     2      0.000       54.697
    20    16    17    43     2    142.661       46.355
    38    16    17    18     2   -142.538       46.355
    38    16    17    43     2      0.000        1.056
    17    16    20    19     2      0.000       54.697
    17    16    20    22     2   -142.853       46.355
    38    16    20    19     2    142.548       46.355
    38    16    20    22     2      0.000        1.056
    17    16    38    37     2      0.000       31.003
    17    16    38    39     2    138.412       77.035
    20    16    38    37     2   -138.112       77.035
    20    16    38    39     2      0.000       31.003
    16    17    18    11     2    142.578       46.355
    16    17    18    19     2      0.000       54.697
    43    17    18    11     2      0.000        1.056
    43    17    18    19     2   -142.643       46.355
    16    17    43    42     2   -138.017       77.035
    16    17    43    44     2      0.000       31.003
    18    17    43    42     2      0.000       31.003
    18    17    43    44     2    138.064       77.035
    11    18    19     1     2      0.000        1.056
    11    18    19    20     2   -142.604       46.355
    17    18    19     1     2    142.537       46.355
    17    18    19    20     2      0.000       54.697
     1    19    20    16     2   -142.513       46.355
     1    19    20    22     2      0.000        1.056
    18    19    20    16     2      0.000       54.697
    18    19    20    22     2    142.835       46.355
    16    20    22    21     2      0.000       31.003
    16    20    22    23     2    138.361       77.035
    19    20    22    21     2   -138.365       77.035
    19    20    22    23     2      0.000       31.003
    25    21    22    20     2    142.810       46.355
    25    21    22    23     2      0.000       54.697
    39    21    22    20     2      0.000        1.056
    39    21    22    23     2   -142.538       46.355
    22    21    25    24     2      0.000       54.697
    22    21    25    59     2   -142.634       46.355
    39    21    25    24     2    142.578       46.355
    39    21    25    59     2      0.000        1.056
    22    21    39    38     2      0.000       31.003
    22    21    39    40     2    138.101       77.035
    25    21    39    38     2   -138.387       77.035
    25    21    39    40     2      0.000       31.003
    20    22    23     5     2      0.000        1.056
    20    22    23    24     2   -142.841       46.355
    21    22    23     5     2    142.533       46.355
    21    22    23    24     2      0.000       54.697
     5    23    24    25     2   -142.534       46.355
     5    23    24    26     2      0.000        1.056
    22    23    24    25     2      0.000       54.697
    22    23    24    26     2    142.665       46.355
    23    24    25    21     2      0.000       54.697
    23    24    25    59     2    142.580       46.355
    26    24    25    21     2   -142.631       46.355
    26    24    25    59     2      0.000        1.056
    23    24    26    27     2      0.000       31.003
    23    24    26    30     2   -138.022       77.035
    25    24    26    27     2    138.036       77.035
    25    24    26    30     2      0.000       31.003
    21    25    59    58     2      0.000       31.003
    21    25    59    60     2    138.005       77.035
    24    25    59    58     2   -138.118       77.035
    24    25    59    60     2      0.000       31.003
    24    26    27     4     2      0.000        1.056
    24    26    27    28     2   -142.435       46.355
    30    26    27     4     2    142.373       46.355
    30    26    27    28     2      0.000       54.697
    24    26    30    29     2    142.356       45.279
    24    26    30    60     2      0.000        1.056
    27    26    30    29     2      0.000       55.910
    27    26    30    60     2   -142.462       46.355
     4    27    28    10     2      0.000        3.675
     4    27    28    29     2   -142.225       45.279
    26    27    28    10     2    141.708       58.195
    26    27    28    29     2      0.000       55.910
    10    28    29    30     2   -142.063       49.266
    10    28    29    55     2      0.000       26.130
    27    28    29    30     2      0.000       52.447
    27    28    29    55     2    141.520       47.465
    28    29    30    26     2      0.000       52.447
    28    29    30    60     2    142.596       48.583
    55    29    30    26     2   -141.328       47.465
    55    29    30    60     2      0.000        0.000
    28    29    55    51     2      0.000        0.000
    28    29    55    54     2   -138.596       59.638
    30    29    55    51     2    139.271       70.760
    30    29    55    54     2      0.000       42.554
    26    30    60    56     2    137.855       71.360
    26    30    60    59     2      0.000       31.003
    29    30    60    56     2      0.000       30.866
    29    30    60    59     2   -137.974       71.360
    35    31    32    33     2      0.000        0.000
    35    31    32    45     2    143.391       25.335
    49    31    32    33     2   -142.714       31.561
    49    31    32    45     2      0.000       24.434
    32    31    35    34     2      0.000       93.946
    32    31    35    53     2   -143.335       75.094
    49    31    35    34     2    142.918       74.365
    49    31    35    53     2      0.000        9.392
    32    31    49    48     2      0.000        4.460
    32    31    49    50     2    180.000       33.656
    35    31    49    48     2   -137.057       58.135
    35    31    49    50     2      0.000       38.023
    31    32    33    34     2      0.000      141.540
    31    32    33    36     2    143.473       65.940
    45    32    33    34     2   -143.731       41.841
    45    32    33    36     2      0.000        0.000
    31    32    45    41     2      0.000       11.191
    31    32    45    44     2   -138.303       81.381
    33    32    45    41     2    138.025       72.925
    33    32    45    44     2      0.000       34.193
    32    33    34    35     2      0.000        0.000
    32    33    34    57     2    143.764       41.841
    36    33    34    35     2   -143.452       61.066
    36    33    34    57     2      0.000        0.000
    32    33    36    37     2      0.000       32.697
    32    33    36    40     2   -138.634       74.824
    34    33    36    37     2    138.623       74.824
    34    33    36    40     2      0.000       32.697
    33    34    35    31     2      0.000       85.917
    33    34    35    53     2    143.113       31.469
    57    34    35    31     2   -143.453       25.705
    57    34    35    53     2      0.000       17.431
    33    34    57    56     2   -138.097       72.925
    33    34    57    58     2      0.000       34.193
    35    34    57    56     2      0.000       14.294
    35    34    57    58     2    138.309       81.244
    31    35    53    52     2      0.000       43.466
    31    35    53    54     2    136.904       66.625
    34    35    53    52     2   -149.843       46.616
    34    35    53    54     2      0.000        7.133
    33    36    37    38     2   -141.899       46.355
    33    36    37    44     2      0.000        1.056
    40    36    37    38     2      0.000       54.697
    40    36    37    44     2    143.102       46.355
    33    36    40    39     2    141.923       46.355
    33    36    40    58     2      0.000        1.056
    37    36    40    39     2      0.000       54.697
    37    36    40    58     2   -143.121       46.355
    36    37    38    16     2    142.413       46.355
    36    37    38    39     2      0.000       54.697
    44    37    38    16     2      0.000        1.056
    44    37    38    39     2   -142.888       46.355
    36    37    44    43     2   -137.965       77.035
    36    37    44    45     2      0.000       31.003
    38    37    44    43     2      0.000       31.003
    38    37    44    45     2    138.077       77.035
    16    38    39    21     2      0.000        1.056
    16    38    39    40     2   -142.769       46.355
    37    38    39    21     2    142.784       46.355
    37    38    39    40     2      0.000       54.697
    21    39    40    36     2   -142.419       46.355
    21    39    40    58     2      0.000        1.056
    38    39    40    36     2      0.000       54.697
    38    39    40    58     2    142.869       46.355
    36    40    58    57     2      0.000       31.003
    36    40    58    59     2    137.957       77.035
    39    40    58    57     2   -138.099       77.035
    39    40    58    59     2      0.000       31.003
    45    41    42    12     2    142.669       48.583
    45    41    42    43     2      0.000       52.447
    48    41    42    12     2      0.000        0.619
    48    41    42    43     2   -141.391       49.180
    42    41    45    32     2   -142.093       49.266
    42    41    45    44     2      0.000       52.447
    48    41    45    32     2      0.000       26.965
    48    41    45    44     2    141.572       49.180
    42    41    48    47     2      0.000       42.420
    42    41    48    49     2    139.602       68.914
    45    41    48    47     2   -138.487       62.912
    45    41    48    49     2      0.000        5.172
    12    42    43    17     2      0.000        1.056
    12    42    43    44     2   -142.473       46.355
    41    42    43    17     2    142.239       45.279
    41    42    43    44     2      0.000       55.910
    17    43    44    37     2      0.000        1.056
    17    43    44    45     2   -142.427       46.355
    42    43    44    37     2    142.378       46.355
    42    43    44    45     2      0.000       54.697
    37    44    45    32     2      0.000        3.675
    37    44    45    41     2   -142.135       45.279
    43    44    45    32     2    141.603       58.195
    43    44    45    41     2      0.000       55.910
     8    46    47    13     2      0.000       36.361
     8    46    47    48     2   -141.975       50.898
    50    46    47    13     2    180.000       31.701
    50    46    47    48     2      0.000       96.169
     8    46    50    49     2    134.383        0.000
     8    46    50    52     2      0.000        0.000
     8    46    50    66     2   -107.522        0.000
    47    46    50    49     2      0.000       10.323
    47    46    50    52     2   -139.259       10.445
    47    46    50    66     2    101.449        0.000
    13    47    48    41     2      0.000        5.065
    13    47    48    49     2   -145.450       63.859
    46    47    48    41     2    145.744       63.859
    46    47    48    49     2      0.000       29.197
    41    48    49    31     2      0.000       36.361
    41    48    49    50     2    180.000       31.701
    47    48    49    31     2    142.117       50.898
    47    48    49    50     2      0.000       96.169
    31    49    50    46     2   -135.126        0.000
    31    49    50    52     2      0.000        0.000
    31    49    50    66     2    103.826        0.000
    48    49    50    46     2      0.000       10.323
    48    49    50    52     2    139.381       10.445
    48    49    50    66     2   -104.055        0.000
    46    50    52    51     2      0.000        4.471
    46    50    52    53     2    115.892        6.585
    46    50    52    71     2   -119.939       41.421
    49    50    52    51     2   -114.194        6.585
    49    50    52    53     2      0.000        4.471
    49    50    52    71     2    125.608       41.421
    66    50    52    51     2    125.456       38.611
    66    50    52    53     2   -118.911       38.611
    66    50    52    71     2      0.000      124.088
     9    51    52    50     2      0.000        0.969
     9    51    52    53     2   -136.113        1.188
     9    51    52    71     2    103.211        0.000
    55    51    52    50     2    140.344       37.674
    55    51    52    53     2      0.000       17.204
    55    51    52    71     2   -103.949        7.497
     9    51    55    29     2      0.000       36.729
     9    51    55    54     2    142.683       55.662
    52    51    55    29     2    180.000       39.471
    52    51    55    54     2      0.000      101.746
    50    52    53    35     2      0.000        0.969
    50    52    53    54     2   -140.383       37.674
    51    52    53    35     2    134.100        1.188
    51    52    53    54     2      0.000       17.204
    71    52    53    35     2   -107.751        0.000
    71    52    53    54     2    101.779        7.497
    35    53    54    55     2   -141.643       55.662
    35    53    54    56     2      0.000       36.729
    52    53    54    55     2      0.000      101.746
    52    53    54    56     2    180.000       39.471
    53    54    55    29     2    145.523       67.992
    53    54    55    51     2      0.000       24.364
    56    54    55    29     2      0.000        1.033
    56    54    55    51     2   -144.914       67.992
    53    54    56    57     2      0.000        0.000
    53    54    56    60     2   -139.698       70.760
    55    54    56    57     2    138.518       59.638
    55    54    56    60     2      0.000       42.554
    54    56    57    34     2      0.000       26.130
    54    56    57    58     2   -141.693       47.465
    60    56    57    34     2    142.036       49.266
    60    56    57    58     2      0.000       52.447
    54    56    60    30     2      0.000        0.000
    54    56    60    59     2    141.489       47.465
    57    56    60    30     2   -142.775       48.583
    57    56    60    59     2      0.000       52.447
    34    57    58    40     2      0.000        3.675
    34    57    58    59     2   -141.564       58.195
    56    57    58    40     2    142.148       45.279
    56    57    58    59     2      0.000       55.910
    40    58    59    25     2      0.000        1.056
    40    58    59    60     2   -142.364       46.355
    57    58    59    25     2    142.480       46.355
    57    58    59    60     2      0.000       54.697
    25    59    60    30     2      0.000        1.056
    25    59    60    56     2   -142.328       45.279
    58    59    60    30     2    142.675       46.355
    58    59    60    56     2      0.000       55.910
    66    68    69    70     2      0.000       41.652
    66    68    69    77     2    180.000      161.882
    74    68    69    70     2    180.000       13.973
    74    68    69    77     2      0.000       58.823
    66    68    74    75     2      0.000       41.652
    66    68    74    76     2    180.000      161.882
    69    68    74    75     2    180.000       13.973
    69    68    74    76     2      0.000       58.823
    68    69    77    78     2      0.000       75.341
    68    69    77    80     2    180.000      130.772
    70    69    77    78     2    180.000       32.852
    70    69    77    80     2      0.000       53.852
    68    74    76    78     2      0.000       75.341
    68    74    76   109     2    180.000      130.772
    75    74    76    78     2    180.000       32.852
    75    74    76   109     2      0.000       53.852
    74    76    78    77     2      0.000       61.508
    74    76    78    79     2    180.000       24.487
   109    76    78    77     2    180.000      156.523
   109    76    78    79     2      0.000       48.840
    69    77    78    76     2      0.000       61.508
    69    77    78    79     2    180.000       24.487
    80    77    78    76     2    180.000      156.523
    80    77    78    79     2      0.000       48.840
; flexible dihedrals 
;   ai    aj    ak    al     f         c0         c1         c2         c3         c4         c5
    61    62    65    71     3      2.220      6.844      0.269     -9.883     -0.204      0.869
    65    66    68    69     3     26.570      2.102    -15.017      0.169     -5.537     -4.118
    74    76   109   110     3     26.123      1.007    -19.348     -0.702     -6.246     -0.997
    78    77    80    81     3     26.123      1.007    -19.348     -0.702     -6.246     -0.997
    77    80    81    84     3      2.344      7.798      3.875    -11.445     -6.208      3.675
    80    81    84    87     3      4.568     16.394      3.997    -18.924      3.643     -0.158
    81    84    87    88     3      5.344     11.402     -4.509     -9.935      3.760     -3.124
    84    87    88    91     3      5.485     11.419     -5.019     -9.909      3.943     -3.267
    87    88    91    94     3      5.779     17.995      2.562    -17.382      4.520     -0.993
    88    91    94    95     3      5.485     11.419     -5.019     -9.909      3.943     -3.267
    91    94    95    98     3      5.485     11.419     -5.019     -9.909      3.943     -3.267
    94    95    98   101     3      5.236     17.097      2.943    -17.526      4.349     -0.838
    95    98   101   102     3      5.090     11.004     -4.471    -10.144      3.613     -3.277
    98   101   102   105     3      6.778     13.869     -5.815    -13.658      2.983     -1.869
   101   102   105   106     3      5.256     15.835     -0.779    -22.380      0.635      1.379
    76   109   110   113     3      2.344      7.798      3.875    -11.445     -6.208      3.675
   109   110   113   116     3      4.568     16.394      3.997    -18.924      3.643     -0.158
   110   113   116   117     3      5.344     11.402     -4.509     -9.935      3.760     -3.124
   113   116   117   120     3      5.485     11.419     -5.019     -9.909      3.943     -3.267
   116   117   120   123     3      5.779     17.995      2.562    -17.382      4.520     -0.993
   117   120   123   124     3      5.485     11.419     -5.019     -9.909      3.943     -3.267
   120   123   124   127     3      5.485     11.419     -5.019     -9.909      3.943     -3.267
   123   124   127   130     3      5.236     17.097      2.943    -17.526      4.349     -0.838
   124   127   130   131     3      5.090     11.004     -4.471    -10.144      3.613     -3.277
   127   130   131   134     3      6.778     13.869     -5.815    -13.658      2.983     -1.869
   130   131   134   135     3      5.256     15.835     -0.779    -22.380      0.635      1.379
; inversion dihedrals 
;   ai    aj    ak    al     f         c0         c1         c2
    65    66    71    62     3      0.000      0.000      0.000        0.0        0.0        0.0

[ pairs ]
;   ai    aj  func 
     1     6     1
     1    11     1
     1    14     1
     1    27     1
     1    22     1
     1    24     1
     1    17     1
     1    16     1
     2    23     1
     2    18     1
     2    20     1
     2    27     1
     2     7     1
     2    10     1
     2    12     1
     2    13     1
     3    19     1
     3    11     1
     3    14     1
     3    23     1
     3    26     1
     3    28     1
     3     8     1
     3     9     1
     4    15     1
     4     7     1
     4    10     1
     4    19     1
     4    22     1
     4    24     1
     4    30     1
     4    29     1
     5    15     1
     5    18     1
     5    20     1
     5     6     1
     5    26     1
     5    28     1
     5    21     1
     5    25     1
     6    15     1
     6    27     1
     6    46     1
     6    13     1
     6    51     1
     6    29     1
     7    28     1
     7    51     1
     7    47     1
     7    50     1
     7    12     1
     7    11     1
     8    13     1
     8    15     1
     8    28     1
     8    52     1
     8    55     1
     8    48     1
     8    49     1
     8    66     1
     9    14     1
     9    47     1
     9    50     1
     9    27     1
     9    29     1
     9    53     1
     9    71     1
     9    54     1
    10    14     1
    10    46     1
    10    52     1
    10    55     1
    10    26     1
    10    30     1
    11    47     1
    11    41     1
    11    43     1
    11    16     1
    11    20     1
    12    17     1
    12    19     1
    12    46     1
    12    48     1
    12    45     1
    12    44     1
    13    18     1
    13    41     1
    13    43     1
    13    50     1
    13    49     1
    14    46     1
    14    42     1
    14    48     1
    14    18     1
    15    19     1
    15    42     1
    15    17     1
    15    47     1
    16    42     1
    16    44     1
    16    21     1
    16    23     1
    16    36     1
    16    40     1
    17    22     1
    17    37     1
    17    39     1
    17    41     1
    17    45     1
    18    42     1
    18    38     1
    18    44     1
    18    22     1
    19    23     1
    19    43     1
    19    38     1
    19    21     1
    20    43     1
    20    37     1
    20    39     1
    20    25     1
    20    24     1
    21    26     1
    21    58     1
    21    60     1
    21    37     1
    21    36     1
    22    38     1
    22    59     1
    22    40     1
    22    26     1
    23    27     1
    23    39     1
    23    59     1
    23    30     1
    24    39     1
    24    58     1
    24    60     1
    24    28     1
    24    29     1
    25    38     1
    25    40     1
    25    27     1
    25    30     1
    25    57     1
    25    56     1
    26    59     1
    26    55     1
    26    56     1
    27    60     1
    27    55     1
    28    51     1
    28    60     1
    28    54     1
    29    56     1
    29    59     1
    29    52     1
    29    53     1
    30    51     1
    30    54     1
    30    57     1
    30    58     1
    31    36     1
    31    41     1
    31    44     1
    31    57     1
    31    52     1
    31    54     1
    31    47     1
    31    46     1
    31    66     1
    32    53     1
    32    48     1
    32    50     1
    32    57     1
    32    37     1
    32    40     1
    32    42     1
    32    43     1
    33    49     1
    33    41     1
    33    44     1
    33    53     1
    33    56     1
    33    58     1
    33    38     1
    33    39     1
    34    45     1
    34    37     1
    34    40     1
    34    49     1
    34    52     1
    34    54     1
    34    60     1
    34    59     1
    35    45     1
    35    48     1
    35    50     1
    35    36     1
    35    56     1
    35    58     1
    35    51     1
    35    71     1
    35    55     1
    36    45     1
    36    57     1
    36    43     1
    36    59     1
    37    58     1
    37    42     1
    37    41     1
    38    43     1
    38    45     1
    38    58     1
    39    59     1
    39    44     1
    39    57     1
    40    44     1
    40    56     1
    40    60     1
    41    46     1
    41    50     1
    42    47     1
    42    49     1
    43    48     1
    44    48     1
    45    49     1
    45    47     1
    46    51     1
    46    53     1
    46    71     1
    46    65     1
    46    67     1
    46    68     1
    47    52     1
    47    66     1
    48    52     1
    48    66     1
    49    53     1
    49    51     1
    49    71     1
    49    65     1
    49    67     1
    49    68     1
    50    55     1
    50    54     1
    50    72     1
    50    73     1
    50    62     1
    50    69     1
    50    74     1
    51    66     1
    51    65     1
    51    72     1
    51    73     1
    51    56     1
    52    67     1
    52    68     1
    52    56     1
    52    62     1
    53    57     1
    53    66     1
    53    65     1
    53    72     1
    53    73     1
    53    60     1
    54    71     1
    54    58     1
    54    59     1
    55    60     1
    55    71     1
    55    57     1
    61    66     1
    61    71     1
    62    67     1
    62    68     1
    62    72     1
    62    73     1
    63    66     1
    63    71     1
    64    66     1
    64    71     1
    65    69     1
    65    74     1
    66    72     1
    66    73     1
    66    70     1
    66    77     1
    66    75     1
    66    76     1
    67    71     1
    67    69     1
    67    74     1
    68    71     1
    68    78     1
    68    80     1
    68   109     1
    69    75     1
    69    76     1
    69    79     1
    69    81     1
    70    74     1
    70    78     1
    70    80     1
    74    77     1
    74    79     1
    74   110     1
    75    78     1
    75   109     1
    76    80     1
    76   111     1
    76   112     1
    76   113     1
    77   109     1
    77    82     1
    77    83     1
    77    84     1
    78   110     1
    78    81     1
    79   109     1
    79    80     1
    80    85     1
    80    86     1
    80    87     1
    81    88     1
    82    85     1
    82    86     1
    82    87     1
    83    85     1
    83    86     1
    83    87     1
    84    89     1
    84    90     1
    84    91     1
    85    88     1
    86    88     1
    87    92     1
    87    93     1
    87    94     1
    88    95     1
    89    92     1
    89    93     1
    89    94     1
    90    92     1
    90    93     1
    90    94     1
    91    96     1
    91    97     1
    91    98     1
    92    95     1
    93    95     1
    94    99     1
    94   100     1
    94   101     1
    95   102     1
    96    99     1
    96   100     1
    96   101     1
    97    99     1
    97   100     1
    97   101     1
    98   103     1
    98   104     1
    98   105     1
    99   102     1
   100   102     1
   101   106     1
   101   107     1
   101   108     1
   103   106     1
   103   107     1
   103   108     1
   104   106     1
   104   107     1
   104   108     1
   109   114     1
   109   115     1
   109   116     1
   110   117     1
   111   114     1
   111   115     1
   111   116     1
   112   114     1
   112   115     1
   112   116     1
   113   118     1
   113   119     1
   113   120     1
   114   117     1
   115   117     1
   116   121     1
   116   122     1
   116   123     1
   117   124     1
   118   121     1
   118   122     1
   118   123     1
   119   121     1
   119   122     1
   119   123     1
   120   125     1
   120   126     1
   120   127     1
   121   124     1
   122   124     1
   123   128     1
   123   129     1
   123   130     1
   124   131     1
   125   128     1
   125   129     1
   125   130     1
   126   128     1
   126   129     1
   126   130     1
   127   132     1
   127   133     1
   127   134     1
   128   131     1
   129   131     1
   130   135     1
   130   136     1
   130   137     1
   132   135     1
   132   136     1
   132   137     1
   133   135     1
   133   136     1
   133   137     1
