# Supplementary material for: Strategies for Enhancing the Dielectric Constant of Organic Materials
Source: J Phys Chem C Nanomater Interfaces. 2022 Oct 10;126(45):19462–9. doi: 10.1021/acs.jpcc.2c05682 (PMC9677499; doi:10.1021/acs.jpcc.2c05682)
Supplement: Supplementary file 2 — jp2c05682_si_002.zip [file jp2c05682_si_002.zip › MD_SI/pteg2/gas_polar.gro]

pteg2
   231
    1MOL     C1    1   0.301  -0.398  -0.340
    1MOL     C2    2   0.234  -0.270  -0.358
    1MOL     C3    3   0.090  -0.294  -0.354
    1MOL     C4    4   0.069  -0.437  -0.335
    1MOL     C5    5   0.199  -0.501  -0.326
    1MOL     C6    6   0.005  -0.202  -0.291
    1MOL     C7    7   0.059  -0.081  -0.231
    1MOL     C8    8  -0.016  -0.052  -0.110
    1MOL     C9    9  -0.119  -0.157  -0.096
    1MOL    C10   10  -0.106  -0.248  -0.208
    1MOL    C11   11   0.409  -0.161  -0.221
    1MOL    C12   12   0.396  -0.069  -0.109
    1MOL    C13   13   0.265  -0.005  -0.119
    1MOL    C14   14   0.198  -0.057  -0.236
    1MOL    C15   15   0.287  -0.153  -0.300
    1MOL    C16   16   0.507  -0.463  -0.053
    1MOL    C17   17   0.529  -0.320  -0.073
    1MOL    C18   18   0.474  -0.284  -0.204
    1MOL    C19   19   0.419  -0.405  -0.264
    1MOL    C20   20   0.440  -0.515  -0.171
    1MOL    C21   21   0.307  -0.666  -0.025
    1MOL    C22   22   0.341  -0.615  -0.157
    1MOL    C23   23   0.219  -0.608  -0.236
    1MOL    C24   24   0.109  -0.655  -0.153
    1MOL    C25   25   0.164  -0.690  -0.022
    1MOL    C26   26  -0.017  -0.593  -0.162
    1MOL    C27   27  -0.038  -0.483  -0.255
    1MOL    C28   28  -0.127  -0.387  -0.191
    1MOL    C29   29  -0.161  -0.437  -0.060
    1MOL    C30   30  -0.093  -0.565  -0.041
    1MOL    C31   31   0.155  -0.165   0.300
    1MOL    C32   32   0.285  -0.229   0.309
    1MOL    C33   33   0.263  -0.372   0.329
    1MOL    C34   34   0.120  -0.397   0.332
    1MOL    C35   35   0.052  -0.270   0.314
    1MOL    C36   36   0.350  -0.465   0.270
    1MOL    C37   37   0.461  -0.419   0.187
    1MOL    C38   38   0.474  -0.511   0.075
    1MOL    C39   39   0.372  -0.615   0.089
    1MOL    C40   40   0.296  -0.587   0.209
    1MOL    C41   41   0.372  -0.076   0.138
    1MOL    C42   42   0.449  -0.103   0.017
    1MOL    C43   43   0.516  -0.231   0.035
    1MOL    C44   44   0.482  -0.282   0.167
    1MOL    C45   45   0.393  -0.185   0.231
    1MOL    C46   46   0.047  -0.001   0.002
    1MOL    C47   47   0.190   0.019  -0.002
    1MOL    C48   48   0.245  -0.016   0.128
    1MOL    C49   49   0.135  -0.060   0.212
    1MOL    C50   50   0.001  -0.026   0.146
    1MOL    C51   51  -0.152  -0.206   0.029
    1MOL    C52   52  -0.110  -0.139   0.160
    1MOL    C53   53  -0.066  -0.262   0.240
    1MOL    C54   54  -0.117  -0.383   0.179
    1MOL    C55   55  -0.171  -0.347   0.048
    1MOL    C56   56  -0.054  -0.507   0.197
    1MOL    C57   57   0.068  -0.515   0.276
    1MOL    C58   58   0.157  -0.611   0.212
    1MOL    C59   59   0.090  -0.664   0.094
    1MOL    C60   60  -0.041  -0.600   0.084
    1MOL     H1   61  -0.115   0.122   0.484
    1MOL    C61   62  -0.147   0.028   0.437
    1MOL     H2   63  -0.068  -0.049   0.453
    1MOL     H3   64  -0.239  -0.006   0.489
    1MOL     N1   65  -0.179   0.053   0.296
    1MOL    C62   66  -0.067   0.104   0.218
    1MOL     H4   67   0.009   0.147   0.287
    1MOL    C63   68  -0.104   0.212   0.118
    1MOL    C64   69  -0.238   0.237   0.083
    1MOL     H5   70  -0.317   0.184   0.136
    1MOL    C65   71  -0.232  -0.061   0.224
    1MOL     H6   72  -0.292  -0.125   0.290
    1MOL     H7   73  -0.296  -0.027   0.141
    1MOL    C66   74  -0.001   0.286   0.058
    1MOL     H8   75   0.104   0.271   0.086
    1MOL    C67   76  -0.031   0.382  -0.041
    1MOL    C68   77  -0.267   0.333  -0.015
    1MOL    C69   78  -0.164   0.405  -0.079
    1MOL     H9   79  -0.192   0.479  -0.155
    1MOL     O1   80  -0.394   0.364  -0.057
    1MOL    C70   81  -0.503   0.293   0.002
    1MOL    H10   82  -0.492   0.184  -0.017
    1MOL    H11   83  -0.506   0.310   0.111
    1MOL    C71   84  -0.630   0.345  -0.063
    1MOL    H12   85  -0.639   0.454  -0.046
    1MOL    H13   86  -0.626   0.328  -0.173
    1MOL     O2   87  -0.739   0.275  -0.004
    1MOL    C72   88  -0.864   0.316  -0.057
    1MOL    H14   89  -0.881   0.424  -0.040
    1MOL    H15   90  -0.869   0.298  -0.167
    1MOL    C73   91  -0.972   0.234   0.013
    1MOL    H16   92  -0.955   0.126  -0.004
    1MOL    H17   93  -0.967   0.252   0.123
    1MOL     O3   94  -1.098   0.276  -0.039
    1MOL    C74   95  -1.206   0.206   0.020
    1MOL    H18   96  -1.197   0.096   0.003
    1MOL    H19   97  -1.209   0.223   0.130
    1MOL    C75   98  -1.335   0.258  -0.043
    1MOL    H20   99  -1.344   0.367  -0.026
    1MOL    H21  100  -1.332   0.241  -0.153
    1MOL     O4  101  -1.443   0.188   0.017
    1MOL    C76  102  -1.570   0.229  -0.036
    1MOL    H22  103  -1.583   0.338  -0.019
    1MOL    H23  104  -1.572   0.212  -0.146
    1MOL    C77  105  -1.679   0.150   0.034
    1MOL    H24  106  -1.778   0.179  -0.005
    1MOL    H25  107  -1.666   0.042   0.016
    1MOL    H26  108  -1.677   0.168   0.143
    1MOL     O5  109   0.077   0.446  -0.095
    1MOL    C78  110   0.053   0.545  -0.195
    1MOL    H27  111   0.003   0.499  -0.283
    1MOL    H28  112  -0.012   0.625  -0.155
    1MOL    C79  113   0.187   0.603  -0.237
    1MOL    H29  114   0.258   0.520  -0.260
    1MOL    H30  115   0.172   0.662  -0.331
    1MOL     O6  116   0.237   0.685  -0.133
    1MOL    C80  117   0.367   0.735  -0.162
    1MOL    H31  118   0.439   0.651  -0.176
    1MOL    H32  119   0.367   0.796  -0.254
    1MOL    C81  120   0.410   0.820  -0.043
    1MOL    H33  121   0.339   0.904  -0.028
    1MOL    H34  122   0.411   0.759   0.049
    1MOL     O7  123   0.541   0.870  -0.071
    1MOL    C82  124   0.591   0.951   0.034
    1MOL    H35  125   0.526   1.039   0.051
    1MOL    H36  126   0.597   0.893   0.129
    1MOL    C83  127   0.731   0.997  -0.007
    1MOL    H37  128   0.796   0.909  -0.024
    1MOL    H38  129   0.725   1.054  -0.102
    1MOL     O8  130   0.781   1.078   0.099
    1MOL    C84  131   0.912   1.127   0.071
    1MOL    H39  132   0.982   1.042   0.055
    1MOL    H40  133   0.911   1.187  -0.023
    1MOL    C85  134   0.958   1.212   0.189
    1MOL    H41  135   1.059   1.252   0.170
    1MOL    H42  136   0.889   1.298   0.204
    1MOL    H43  137   0.960   1.153   0.282
    2MOL     D1  138   0.301  -0.398  -0.340
    2MOL     D2  139   0.234  -0.270  -0.358
    2MOL     D3  140   0.090  -0.294  -0.354
    2MOL     D4  141   0.069  -0.437  -0.335
    2MOL     D5  142   0.199  -0.501  -0.326
    2MOL     D6  143   0.005  -0.202  -0.291
    2MOL     D7  144   0.059  -0.081  -0.231
    2MOL     D8  145  -0.016  -0.052  -0.110
    2MOL     D9  146  -0.119  -0.157  -0.096
    2MOL    D10  147  -0.106  -0.248  -0.208
    2MOL    D11  148   0.409  -0.161  -0.221
    2MOL    D12  149   0.396  -0.069  -0.109
    2MOL    D13  150   0.265  -0.005  -0.119
    2MOL    D14  151   0.198  -0.057  -0.236
    2MOL    D15  152   0.287  -0.153  -0.300
    2MOL    D16  153   0.507  -0.463  -0.053
    2MOL    D17  154   0.529  -0.320  -0.073
    2MOL    D18  155   0.474  -0.284  -0.204
    2MOL    D19  156   0.419  -0.405  -0.264
    2MOL    D20  157   0.440  -0.515  -0.171
    2MOL    D21  158   0.307  -0.666  -0.025
    2MOL    D22  159   0.341  -0.615  -0.157
    2MOL    D23  160   0.219  -0.608  -0.236
    2MOL    D24  161   0.109  -0.655  -0.153
    2MOL    D25  162   0.164  -0.690  -0.022
    2MOL    D26  163  -0.017  -0.593  -0.162
    2MOL    D27  164  -0.038  -0.483  -0.255
    2MOL    D28  165  -0.127  -0.387  -0.191
    2MOL    D29  166  -0.161  -0.437  -0.060
    2MOL    D30  167  -0.093  -0.565  -0.041
    2MOL    D31  168   0.155  -0.165   0.300
    2MOL    D32  169   0.285  -0.229   0.309
    2MOL    D33  170   0.263  -0.372   0.329
    2MOL    D34  171   0.120  -0.397   0.332
    2MOL    D35  172   0.052  -0.270   0.314
    2MOL    D36  173   0.350  -0.465   0.270
    2MOL    D37  174   0.461  -0.419   0.187
    2MOL    D38  175   0.474  -0.511   0.075
    2MOL    D39  176   0.372  -0.615   0.089
    2MOL    D40  177   0.296  -0.587   0.209
    2MOL    D41  178   0.372  -0.076   0.138
    2MOL    D42  179   0.449  -0.103   0.017
    2MOL    D43  180   0.516  -0.231   0.035
    2MOL    D44  181   0.482  -0.282   0.167
    2MOL    D45  182   0.393  -0.185   0.231
    2MOL    D46  183   0.047  -0.001   0.002
    2MOL    D47  184   0.190   0.019  -0.002
    2MOL    D48  185   0.245  -0.016   0.128
    2MOL    D49  186   0.135  -0.060   0.212
    2MOL    D50  187   0.001  -0.026   0.146
    2MOL    D51  188  -0.152  -0.206   0.029
    2MOL    D52  189  -0.110  -0.139   0.160
    2MOL    D53  190  -0.066  -0.262   0.240
    2MOL    D54  191  -0.117  -0.383   0.179
    2MOL    D55  192  -0.171  -0.347   0.048
    2MOL    D56  193  -0.054  -0.507   0.197
    2MOL    D57  194   0.068  -0.515   0.276
    2MOL    D58  195   0.157  -0.611   0.212
    2MOL    D59  196   0.090  -0.664   0.094
    2MOL    D60  197  -0.041  -0.600   0.084
    2MOL    D61  198  -0.147   0.028   0.437
    2MOL    D62  199  -0.179   0.053   0.296
    2MOL    D63  200  -0.067   0.104   0.218
    2MOL    D64  201  -0.104   0.212   0.118
    2MOL    D65  202  -0.238   0.237   0.083
    2MOL    D66  203  -0.232  -0.061   0.224
    2MOL    D67  204  -0.001   0.286   0.058
    2MOL    D68  205  -0.031   0.382  -0.041
    2MOL    D69  206  -0.267   0.333  -0.015
    2MOL    D70  207  -0.164   0.405  -0.079
    2MOL    D71  208  -0.394   0.364  -0.057
    2MOL    D72  209  -0.503   0.293   0.002
    2MOL    D73  210  -0.630   0.345  -0.063
    2MOL    D74  211  -0.739   0.275  -0.004
    2MOL    D75  212  -0.864   0.316  -0.057
    2MOL    D76  213  -0.972   0.234   0.013
    2MOL    D77  214  -1.098   0.276  -0.039
    2MOL    D78  215  -1.206   0.206   0.020
    2MOL    D79  216  -1.335   0.258  -0.043
    2MOL    D80  217  -1.443   0.188   0.017
    2MOL    D81  218  -1.570   0.229  -0.036
    2MOL    D82  219  -1.679   0.150   0.034
    2MOL    D83  220   0.077   0.446  -0.095
    2MOL    D84  221   0.053   0.545  -0.195
    2MOL    D85  222   0.187   0.603  -0.237
    2MOL    D86  223   0.237   0.685  -0.133
    2MOL    D87  224   0.367   0.735  -0.162
    2MOL    D88  225   0.410   0.820  -0.043
    2MOL    D89  226   0.541   0.870  -0.071
    2MOL    D90  227   0.591   0.951   0.034
    2MOL    D91  228   0.731   0.997  -0.007
    2MOL    D92  229   0.781   1.078   0.099
    2MOL    D93  230   0.912   1.127   0.071
    2MOL    D94  231   0.958   1.212   0.189
    20.00000    20.00000    20.00000
