# Supplementary material for: Strategies for Enhancing the Dielectric Constant of Organic Materials
Source: J Phys Chem C Nanomater Interfaces. 2022 Oct 10;126(45):19462–9. doi: 10.1021/acs.jpcc.2c05682 (PMC9677499; doi:10.1021/acs.jpcc.2c05682)
Supplement: Supplementary file 2 — jp2c05682_si_002.zip [file jp2c05682_si_002.zip › MD_SI/pteg2/pteg2_qforce_polar.itp]

;
;           ____         ______
;          / __ \       |  ____|
;         | |  | |______| |__ ___  _ __ ___ ___
;         | |  | |______|  __/ _ \| '__/ __/ _ \
;         | |__| |      | | | (_) | | | (_|  __/
;          \___\_\      |_|  \___/|_|  \___\___|
;
;          Selim Sami, Maximilian F.S.J. Menger
;             University of Groningen - 2020
;          ====================================
;
; lj: gromos, charges: cm5
; NB fitting: True, fragment_fitting: yes
; urey: True, cross_bond_angle: False
;

[ atomtypes ]
;   name     mass   charge  t           c6          c12
      CF   0.0000   0.0000  A  1.92695e-03  3.35812e-06
      HC   0.0000   0.0000  A  6.77120e-05  1.51290e-08
    CAro   0.0000   0.0000  A  1.87250e-03  4.45632e-06
       C   0.0000   0.0000  A  1.87250e-03  4.93728e-06
      OE   0.0000   0.0000  A  1.80956e-03  1.21000e-06
    NTer   0.0000   0.0000  A  6.90433e-03  2.02500e-05
      DP   0.0000   0.0000  S  0.00000e+00  0.00000e+00

[ nonbond_params ]
;  name1    name2   type             c6            c12
      CF       CF      1    1.92695e-03     3.35812e-06
      CF       HC      1    4.03853e-04     2.25400e-07
    CAro       CF      1    2.12374e-03     3.86844e-06
       C       CF      1    2.12374e-03     4.07185e-06
      CF       OE      1    2.08774e-03     2.01577e-06
      CF     NTer      1    4.07803e-03     8.24633e-06
      HC       HC      1    6.77120e-05     1.51290e-08
    CAro       HC      1    3.56077e-04     2.59653e-07
       C       HC      1    3.56077e-04     2.73306e-07
      HC       OE      1    3.50042e-04     1.35300e-07
      HC     NTer      1    6.83744e-04     5.53500e-07
    CAro     CAro      1    1.87250e-03     4.45632e-06
       C     CAro      1    1.87250e-03     4.69064e-06
    CAro       OE      1    1.84076e-03     2.32210e-06
    CAro     NTer      1    3.59560e-03     9.49950e-06
       C        C      1    1.87250e-03     4.93728e-06
       C       OE      1    1.84076e-03     2.44420e-06
       C     NTer      1    3.59560e-03     9.99900e-06
      OE       OE      1    1.80956e-03     1.21000e-06
    NTer       OE      1    3.53466e-03     4.95000e-06
    NTer     NTer      1    6.90433e-03     2.02500e-05

[ pairtypes ]
;  name1    name2   type             c6            c12
      HC       HC      1    8.46400e-05     1.51290e-08
    CAro       HC      1    4.45096e-04     2.59653e-07
       C       HC      1    4.45096e-04     2.25951e-07
      HC       OE      1    4.37552e-04     1.38375e-07
      HC     NTer      1    8.54680e-04     5.53500e-07
    CAro     CAro      1    2.34062e-03     4.45632e-06
       C     CAro      1    2.34062e-03     3.87791e-06
    CAro       OE      1    2.30095e-03     2.37487e-06
    CAro     NTer      1    4.49450e-03     9.49950e-06
       C        C      1    2.34062e-03     3.37457e-06
       C       OE      1    2.30095e-03     2.06662e-06
       C     NTer      1    4.49450e-03     8.26650e-06
      OE       OE      1    2.26195e-03     1.26563e-06
    NTer       OE      1    4.41832e-03     5.06250e-06
    NTer     NTer      1    8.63041e-03     2.02500e-05

[ moleculetype ]
;name nrexcl
pteg2      3

[ atoms ]
;  nr     type resnr resnm   atom cgrp     charge      mass
    1       CF     1   MOL     C1    1    7.99770  12.01070
    2       CF     1   MOL     C2    2    7.99770  12.01070
    3       CF     1   MOL     C3    3    7.99770  12.01070
    4       CF     1   MOL     C4    4    7.99770  12.01070
    5       CF     1   MOL     C5    5    7.99770  12.01070
    6       CF     1   MOL     C6    6    7.99770  12.01070
    7       CF     1   MOL     C7    7    7.99563  12.01070
    8       CF     1   MOL     C8    8    7.99053  12.01070
    9       CF     1   MOL     C9    9    7.98977  12.01070
   10       CF     1   MOL    C10   10    7.99563  12.01070
   11       CF     1   MOL    C11   11    7.99770  12.01070
   12       CF     1   MOL    C12   12    7.99770  12.01070
   13       CF     1   MOL    C13   13    7.99342  12.01070
   14       CF     1   MOL    C14   14    7.99770  12.01070
   15       CF     1   MOL    C15   15    7.99770  12.01070
   16       CF     1   MOL    C16   16    7.99770  12.01070
   17       CF     1   MOL    C17   17    7.99770  12.01070
   18       CF     1   MOL    C18   18    7.99770  12.01070
   19       CF     1   MOL    C19   19    7.99770  12.01070
   20       CF     1   MOL    C20   20    7.99770  12.01070
   21       CF     1   MOL    C21   21    7.99770  12.01070
   22       CF     1   MOL    C22   22    7.99770  12.01070
   23       CF     1   MOL    C23   23    7.99770  12.01070
   24       CF     1   MOL    C24   24    7.99770  12.01070
   25       CF     1   MOL    C25   25    7.99770  12.01070
   26       CF     1   MOL    C26   26    7.99770  12.01070
   27       CF     1   MOL    C27   27    7.99770  12.01070
   28       CF     1   MOL    C28   28    7.99770  12.01070
   29       CF     1   MOL    C29   29    7.99342  12.01070
   30       CF     1   MOL    C30   30    7.99770  12.01070
   31       CF     1   MOL    C31   31    7.99053  12.01070
   32       CF     1   MOL    C32   32    7.99563  12.01070
   33       CF     1   MOL    C33   33    7.99770  12.01070
   34       CF     1   MOL    C34   34    7.99563  12.01070
   35       CF     1   MOL    C35   35    7.98977  12.01070
   36       CF     1   MOL    C36   36    7.99770  12.01070
   37       CF     1   MOL    C37   37    7.99770  12.01070
   38       CF     1   MOL    C38   38    7.99770  12.01070
   39       CF     1   MOL    C39   39    7.99770  12.01070
   40       CF     1   MOL    C40   40    7.99770  12.01070
   41       CF     1   MOL    C41   41    7.99342  12.01070
   42       CF     1   MOL    C42   42    7.99770  12.01070
   43       CF     1   MOL    C43   43    7.99770  12.01070
   44       CF     1   MOL    C44   44    7.99770  12.01070
   45       CF     1   MOL    C45   45    7.99770  12.01070
   46       CF     1   MOL    C46   46    8.00714  12.01070
   47       CF     1   MOL    C47   47    8.00025  12.01070
   48       CF     1   MOL    C48   48    8.00025  12.01070
   49       CF     1   MOL    C49   49    8.00714  12.01070
   50       CF     1   MOL    C50   50    8.01816  12.01070
   51       CF     1   MOL    C51   51    8.00239  12.01070
   52       CF     1   MOL    C52   52    8.01234  12.01070
   53       CF     1   MOL    C53   53    8.00239  12.01070
   54       CF     1   MOL    C54   54    7.99680  12.01070
   55       CF     1   MOL    C55   55    7.99680  12.01070
   56       CF     1   MOL    C56   56    7.99342  12.01070
   57       CF     1   MOL    C57   57    7.99770  12.01070
   58       CF     1   MOL    C58   58    7.99770  12.01070
   59       CF     1   MOL    C59   59    7.99770  12.01070
   60       CF     1   MOL    C60   60    7.99770  12.01070
   61       HC     2   MOL     H1   61    0.09611   1.00794
   62        C     2   MOL    C61   62    7.86536  12.01070
   63       HC     2   MOL     H2   63    0.09611   1.00794
   64       HC     2   MOL     H3   64    0.09611   1.00794
   65     NTer     2   MOL     N1   65    7.66441  14.00670
   66        C     2   MOL    C62   66    8.02999  12.01070
   67       HC     2   MOL     H4   67    0.11265   1.00794
   68     CAro     2   MOL    C63   68    7.98147  12.01070
   69     CAro     2   MOL    C64   69    7.87154  12.01070
   70       HC     2   MOL     H5   70    0.10009   1.00794
   71        C     2   MOL    C65   71    7.94762  12.01070
   72       HC     2   MOL     H6   72    0.10493   1.00794
   73       HC     2   MOL     H7   73    0.10493   1.00794
   74     CAro     2   MOL    C66   74    7.87154  12.01070
   75       HC     2   MOL     H8   75    0.10009   1.00794
   76     CAro     3   MOL    C67   76    8.07997  12.01070
   77     CAro     3   MOL    C68   77    8.07997  12.01070
   78     CAro     2   MOL    C69   78    7.86652  12.01070
   79       HC     2   MOL     H9   79    0.10605   1.00794
   80       OE     3   MOL     O1   80    7.80908  15.99940
   81        C     3   MOL    C70   81    7.94371  12.01070
   82       HC     3   MOL    H10   82    0.10404   1.00794
   83       HC     3   MOL    H11   83    0.10404   1.00794
   84        C     4   MOL    C71   84    7.93754  12.01070
   85       HC     4   MOL    H12   85    0.09462   1.00794
   86       HC     4   MOL    H13   86    0.09462   1.00794
   87       OE     4   MOL     O2   87    7.75168  15.99940
   88        C     4   MOL    C72   88    7.93586  12.01070
   89       HC     4   MOL    H14   89    0.09462   1.00794
   90       HC     4   MOL    H15   90    0.09462   1.00794
   91        C     5   MOL    C73   91    7.93586  12.01070
   92       HC     5   MOL    H16   92    0.09462   1.00794
   93       HC     5   MOL    H17   93    0.09462   1.00794
   94       OE     5   MOL     O3   94    7.75168  15.99940
   95        C     5   MOL    C74   95    7.93586  12.01070
   96       HC     5   MOL    H18   96    0.09462   1.00794
   97       HC     5   MOL    H19   97    0.09462   1.00794
   98        C     6   MOL    C75   98    7.93343  12.01070
   99       HC     6   MOL    H20   99    0.09462   1.00794
  100       HC     6   MOL    H21  100    0.09462   1.00794
  101       OE     6   MOL     O4  101    7.74825  15.99940
  102        C     6   MOL    C76  102    7.93431  12.01070
  103       HC     6   MOL    H22  103    0.08711   1.00794
  104       HC     6   MOL    H23  104    0.08711   1.00794
  105        C     7   MOL    C77  105    7.76136  12.01070
  106       HC     7   MOL    H24  106    0.08954   1.00794
  107       HC     7   MOL    H25  107    0.08954   1.00794
  108       HC     7   MOL    H26  108    0.08954   1.00794
  109       OE     3   MOL     O5  109    7.80908  15.99940
  110        C     3   MOL    C78  110    7.94371  12.01070
  111       HC     3   MOL    H27  111    0.10404   1.00794
  112       HC     3   MOL    H28  112    0.10404   1.00794
  113        C     4   MOL    C79  113    7.93754  12.01070
  114       HC     4   MOL    H29  114    0.09462   1.00794
  115       HC     4   MOL    H30  115    0.09462   1.00794
  116       OE     4   MOL     O6  116    7.75168  15.99940
  117        C     4   MOL    C80  117    7.93586  12.01070
  118       HC     4   MOL    H31  118    0.09462   1.00794
  119       HC     4   MOL    H32  119    0.09462   1.00794
  120        C     5   MOL    C81  120    7.93586  12.01070
  121       HC     5   MOL    H33  121    0.09462   1.00794
  122       HC     5   MOL    H34  122    0.09462   1.00794
  123       OE     5   MOL     O7  123    7.75168  15.99940
  124        C     5   MOL    C82  124    7.93586  12.01070
  125       HC     5   MOL    H35  125    0.09462   1.00794
  126       HC     5   MOL    H36  126    0.09462   1.00794
  127        C     6   MOL    C83  127    7.93343  12.01070
  128       HC     6   MOL    H37  128    0.09462   1.00794
  129       HC     6   MOL    H38  129    0.09462   1.00794
  130       OE     6   MOL     O8  130    7.74825  15.99940
  131        C     6   MOL    C84  131    7.93431  12.01070
  132       HC     6   MOL    H39  132    0.08711   1.00794
  133       HC     6   MOL    H40  133    0.08711   1.00794
  134        C     7   MOL    C85  134    7.76136  12.01070
  135       HC     7   MOL    H41  135    0.08954   1.00794
  136       HC     7   MOL    H42  136    0.08954   1.00794
  137       HC     7   MOL    H43  137    0.08954   1.00794
  138       DP     8   DRU     D1    1   -8.00000   0.00000
  139       DP     8   DRU     D2    2   -8.00000   0.00000
  140       DP     8   DRU     D3    3   -8.00000   0.00000
  141       DP     8   DRU     D4    4   -8.00000   0.00000
  142       DP     8   DRU     D5    5   -8.00000   0.00000
  143       DP     8   DRU     D6    6   -8.00000   0.00000
  144       DP     8   DRU     D7    7   -8.00000   0.00000
  145       DP     8   DRU     D8    8   -8.00000   0.00000
  146       DP     8   DRU     D9    9   -8.00000   0.00000
  147       DP     8   DRU    D10   10   -8.00000   0.00000
  148       DP     8   DRU    D11   11   -8.00000   0.00000
  149       DP     8   DRU    D12   12   -8.00000   0.00000
  150       DP     8   DRU    D13   13   -8.00000   0.00000
  151       DP     8   DRU    D14   14   -8.00000   0.00000
  152       DP     8   DRU    D15   15   -8.00000   0.00000
  153       DP     8   DRU    D16   16   -8.00000   0.00000
  154       DP     8   DRU    D17   17   -8.00000   0.00000
  155       DP     8   DRU    D18   18   -8.00000   0.00000
  156       DP     8   DRU    D19   19   -8.00000   0.00000
  157       DP     8   DRU    D20   20   -8.00000   0.00000
  158       DP     8   DRU    D21   21   -8.00000   0.00000
  159       DP     8   DRU    D22   22   -8.00000   0.00000
  160       DP     8   DRU    D23   23   -8.00000   0.00000
  161       DP     8   DRU    D24   24   -8.00000   0.00000
  162       DP     8   DRU    D25   25   -8.00000   0.00000
  163       DP     8   DRU    D26   26   -8.00000   0.00000
  164       DP     8   DRU    D27   27   -8.00000   0.00000
  165       DP     8   DRU    D28   28   -8.00000   0.00000
  166       DP     8   DRU    D29   29   -8.00000   0.00000
  167       DP     8   DRU    D30   30   -8.00000   0.00000
  168       DP     8   DRU    D31   31   -8.00000   0.00000
  169       DP     8   DRU    D32   32   -8.00000   0.00000
  170       DP     8   DRU    D33   33   -8.00000   0.00000
  171       DP     8   DRU    D34   34   -8.00000   0.00000
  172       DP     8   DRU    D35   35   -8.00000   0.00000
  173       DP     8   DRU    D36   36   -8.00000   0.00000
  174       DP     8   DRU    D37   37   -8.00000   0.00000
  175       DP     8   DRU    D38   38   -8.00000   0.00000
  176       DP     8   DRU    D39   39   -8.00000   0.00000
  177       DP     8   DRU    D40   40   -8.00000   0.00000
  178       DP     8   DRU    D41   41   -8.00000   0.00000
  179       DP     8   DRU    D42   42   -8.00000   0.00000
  180       DP     8   DRU    D43   43   -8.00000   0.00000
  181       DP     8   DRU    D44   44   -8.00000   0.00000
  182       DP     8   DRU    D45   45   -8.00000   0.00000
  183       DP     8   DRU    D46   46   -8.00000   0.00000
  184       DP     8   DRU    D47   47   -8.00000   0.00000
  185       DP     8   DRU    D48   48   -8.00000   0.00000
  186       DP     8   DRU    D49   49   -8.00000   0.00000
  187       DP     8   DRU    D50   50   -8.00000   0.00000
  188       DP     8   DRU    D51   51   -8.00000   0.00000
  189       DP     8   DRU    D52   52   -8.00000   0.00000
  190       DP     8   DRU    D53   53   -8.00000   0.00000
  191       DP     8   DRU    D54   54   -8.00000   0.00000
  192       DP     8   DRU    D55   55   -8.00000   0.00000
  193       DP     8   DRU    D56   56   -8.00000   0.00000
  194       DP     8   DRU    D57   57   -8.00000   0.00000
  195       DP     8   DRU    D58   58   -8.00000   0.00000
  196       DP     8   DRU    D59   59   -8.00000   0.00000
  197       DP     8   DRU    D60   60   -8.00000   0.00000
  198       DP     8   DRU    D61   62   -8.00000   0.00000
  199       DP     8   DRU    D62   65   -8.00000   0.00000
  200       DP     8   DRU    D63   66   -8.00000   0.00000
  201       DP     8   DRU    D64   68   -8.00000   0.00000
  202       DP     8   DRU    D65   69   -8.00000   0.00000
  203       DP     8   DRU    D66   71   -8.00000   0.00000
  204       DP     8   DRU    D67   74   -8.00000   0.00000
  205       DP     8   DRU    D68   76   -8.00000   0.00000
  206       DP     8   DRU    D69   77   -8.00000   0.00000
  207       DP     8   DRU    D70   78   -8.00000   0.00000
  208       DP     8   DRU    D71   80   -8.00000   0.00000
  209       DP     8   DRU    D72   81   -8.00000   0.00000
  210       DP     8   DRU    D73   84   -8.00000   0.00000
  211       DP     8   DRU    D74   87   -8.00000   0.00000
  212       DP     8   DRU    D75   88   -8.00000   0.00000
  213       DP     8   DRU    D76   91   -8.00000   0.00000
  214       DP     8   DRU    D77   94   -8.00000   0.00000
  215       DP     8   DRU    D78   95   -8.00000   0.00000
  216       DP     8   DRU    D79   98   -8.00000   0.00000
  217       DP     8   DRU    D80  101   -8.00000   0.00000
  218       DP     8   DRU    D81  102   -8.00000   0.00000
  219       DP     8   DRU    D82  105   -8.00000   0.00000
  220       DP     8   DRU    D83  109   -8.00000   0.00000
  221       DP     8   DRU    D84  110   -8.00000   0.00000
  222       DP     8   DRU    D85  113   -8.00000   0.00000
  223       DP     8   DRU    D86  116   -8.00000   0.00000
  224       DP     8   DRU    D87  117   -8.00000   0.00000
  225       DP     8   DRU    D88  120   -8.00000   0.00000
  226       DP     8   DRU    D89  123   -8.00000   0.00000
  227       DP     8   DRU    D90  124   -8.00000   0.00000
  228       DP     8   DRU    D91  127   -8.00000   0.00000
  229       DP     8   DRU    D92  130   -8.00000   0.00000
  230       DP     8   DRU    D93  131   -8.00000   0.00000
  231       DP     8   DRU    D94  134   -8.00000   0.00000

[ polarization ]
;    i     j     f         alpha
     1   138     1    0.00141677
     2   139     1    0.00141677
     3   140     1    0.00141677
     4   141     1    0.00141677
     5   142     1    0.00141677
     6   143     1    0.00141677
     7   144     1    0.00141677
     8   145     1    0.00141677
     9   146     1    0.00141677
    10   147     1    0.00141677
    11   148     1    0.00141677
    12   149     1    0.00141677
    13   150     1    0.00141677
    14   151     1    0.00141677
    15   152     1    0.00141677
    16   153     1    0.00141677
    17   154     1    0.00141677
    18   155     1    0.00141677
    19   156     1    0.00141677
    20   157     1    0.00141677
    21   158     1    0.00141677
    22   159     1    0.00141677
    23   160     1    0.00141677
    24   161     1    0.00141677
    25   162     1    0.00141677
    26   163     1    0.00141677
    27   164     1    0.00141677
    28   165     1    0.00141677
    29   166     1    0.00141677
    30   167     1    0.00141677
    31   168     1    0.00141677
    32   169     1    0.00141677
    33   170     1    0.00141677
    34   171     1    0.00141677
    35   172     1    0.00141677
    36   173     1    0.00141677
    37   174     1    0.00141677
    38   175     1    0.00141677
    39   176     1    0.00141677
    40   177     1    0.00141677
    41   178     1    0.00141677
    42   179     1    0.00141677
    43   180     1    0.00141677
    44   181     1    0.00141677
    45   182     1    0.00141677
    46   183     1    0.00141677
    47   184     1    0.00141677
    48   185     1    0.00141677
    49   186     1    0.00141677
    50   187     1    0.00141677
    51   188     1    0.00141677
    52   189     1    0.00141677
    53   190     1    0.00141677
    54   191     1    0.00141677
    55   192     1    0.00141677
    56   193     1    0.00141677
    57   194     1    0.00141677
    58   195     1    0.00141677
    59   196     1    0.00141677
    60   197     1    0.00141677
    62   198     1    0.00196800
    65   199     1    0.00163200
    66   200     1    0.00171600
    68   201     1    0.00140000
    69   202     1    0.00145000
    71   203     1    0.00187200
    74   204     1    0.00145000
    76   205     1    0.00140000
    77   206     1    0.00140000
    78   207     1    0.00145000
    80   208     1    0.00122400
    81   209     1    0.00154800
    84   210     1    0.00154800
    87   211     1    0.00122400
    88   212     1    0.00154800
    91   213     1    0.00154800
    94   214     1    0.00122400
    95   215     1    0.00154800
    98   216     1    0.00154800
   101   217     1    0.00122400
   102   218     1    0.00154800
   105   219     1    0.00231600
   109   220     1    0.00122400
   110   221     1    0.00154800
   113   222     1    0.00154800
   116   223     1    0.00122400
   117   224     1    0.00154800
   120   225     1    0.00154800
   123   226     1    0.00122400
   124   227     1    0.00154800
   127   228     1    0.00154800
   130   229     1    0.00122400
   131   230     1    0.00154800
   134   231     1    0.00231600

[ bonds ]
;   ai    aj     f        r0        kb
     1     2     1   0.14576    196666
     1     5     1   0.14576    196666
     1    19     1   0.14056    291342
     2     3     1   0.14576    196666
     2    15     1   0.14056    291342
     3     4     1   0.14576    196666
     3     6     1   0.14056    291342
     4     5     1   0.14576    196666
     4    27     1   0.14056    291342
     5    23     1   0.14056    291342
     6     7     1   0.14567    197799
     6    10     1   0.14567    197799
     7     8     1   0.14531    200421
     7    14     1   0.14084    285240
     8     9     1   0.14782    182586
     8    46     1   0.13882    321429
     9    10     1   0.14527    200980
     9    51     1   0.13881    322460
    10    28     1   0.14084    285240
    11    12     1   0.14576    196666
    11    15     1   0.14576    196666
    11    18     1   0.14056    291342
    12    13     1   0.14538    201566
    12    42     1   0.14056    291342
    13    14     1   0.14538    201566
    13    47     1   0.14077    285229
    14    15     1   0.14576    196666
    16    17     1   0.14576    196666
    16    20     1   0.14576    196666
    16    38     1   0.14056    291342
    17    18     1   0.14576    196666
    17    43     1   0.14056    291342
    18    19     1   0.14576    196666
    19    20     1   0.14576    196666
    20    22     1   0.14056    291342
    21    22     1   0.14576    196666
    21    25     1   0.14576    196666
    21    39     1   0.14056    291342
    22    23     1   0.14576    196666
    23    24     1   0.14576    196666
    24    25     1   0.14576    196666
    24    26     1   0.14056    291342
    25    59     1   0.14056    291342
    26    27     1   0.14576    196666
    26    30     1   0.14576    196666
    27    28     1   0.14576    196666
    28    29     1   0.14538    201566
    29    30     1   0.14538    201566
    29    55     1   0.14088    282464
    30    60     1   0.14056    291342
    31    32     1   0.14531    200421
    31    35     1   0.14782    182586
    31    49     1   0.13882    321429
    32    33     1   0.14567    197799
    32    45     1   0.14084    285240
    33    34     1   0.14567    197799
    33    36     1   0.14056    291342
    34    35     1   0.14527    200980
    34    57     1   0.14084    285240
    35    53     1   0.13881    322460
    36    37     1   0.14576    196666
    36    40     1   0.14576    196666
    37    38     1   0.14576    196666
    37    44     1   0.14056    291342
    38    39     1   0.14576    196666
    39    40     1   0.14576    196666
    40    58     1   0.14056    291342
    41    42     1   0.14538    201566
    41    45     1   0.14538    201566
    41    48     1   0.14077    285229
    42    43     1   0.14576    196666
    43    44     1   0.14576    196666
    44    45     1   0.14576    196666
    46    47     1   0.14439    208645
    46    50     1   0.15315    137360
    47    48     1   0.14536    205652
    48    49     1   0.14439    208645
    49    50     1   0.15315    137360
    50    52     1   0.15979     84272
    50    66     1   0.16316     37079
    51    52     1   0.15304    138807
    51    55     1   0.14427    210676
    52    53     1   0.15304    138807
    52    71     1   0.15836     79052
    53    54     1   0.14427    210676
    54    55     1   0.14551    204133
    54    56     1   0.14088    282464
    56    57     1   0.14538    201566
    56    60     1   0.14538    201566
    57    58     1   0.14576    196666
    58    59     1   0.14576    196666
    59    60     1   0.14576    196666
    61    62     1   0.11046    282906
    62    63     1   0.11046    282906
    62    64     1   0.11046    282906
    62    65     1   0.14679    179410
    65    66     1   0.14579    172999
    65    71     1   0.14514    185052
    66    67     1   0.11032    286839
    66    68     1   0.15236    166699
    68    69     1   0.14029    296229
    68    74     1   0.14029    296229
    69    70     1   0.10920    305782
    69    77     1   0.14072    278354
    71    72     1   0.11025    287627
    71    73     1   0.11025    287627
    74    75     1   0.10920    305782
    74    76     1   0.14072    278354
    76    78     1   0.14057    287529
    76   109     1   0.13709    256480
    77    78     1   0.14057    287529
    77    80     1   0.13709    256480
    78    79     1   0.10916    309116
    80    81     1   0.14306    178918
    81    82     1   0.11076    277106
    81    83     1   0.11076    277106
    81    84     1   0.15193    184153
    84    85     1   0.11115    265821
    84    86     1   0.11115    265821
    84    87     1   0.14204    200536
    87    88     1   0.14233    197778
    88    89     1   0.11109    268118
    88    90     1   0.11109    268118
    88    91     1   0.15238    191738
    91    92     1   0.11109    268118
    91    93     1   0.11109    268118
    91    94     1   0.14233    197778
    94    95     1   0.14233    197778
    95    96     1   0.11109    268118
    95    97     1   0.11109    268118
    95    98     1   0.15239    187262
    98    99     1   0.11116    265748
    98   100     1   0.11116    265748
    98   101     1   0.14213    196709
   101   102     1   0.14278    189566
   102   103     1   0.11126    265157
   102   104     1   0.11126    265157
   102   105     1   0.15204    184178
   105   106     1   0.11033    285166
   105   107     1   0.11033    285166
   105   108     1   0.11033    285166
   109   110     1   0.14306    178918
   110   111     1   0.11076    277106
   110   112     1   0.11076    277106
   110   113     1   0.15193    184153
   113   114     1   0.11115    265821
   113   115     1   0.11115    265821
   113   116     1   0.14204    200536
   116   117     1   0.14233    197778
   117   118     1   0.11109    268118
   117   119     1   0.11109    268118
   117   120     1   0.15238    191738
   120   121     1   0.11109    268118
   120   122     1   0.11109    268118
   120   123     1   0.14233    197778
   123   124     1   0.14233    197778
   124   125     1   0.11109    268118
   124   126     1   0.11109    268118
   124   127     1   0.15239    187262
   127   128     1   0.11116    265748
   127   129     1   0.11116    265748
   127   130     1   0.14213    196709
   130   131     1   0.14278    189566
   131   132     1   0.11126    265157
   131   133     1   0.11126    265157
   131   134     1   0.15204    184178
   134   135     1   0.11033    285166
   134   136     1   0.11033    285166
   134   137     1   0.11033    285166
;   ai    aj     f - polar connections
     1   139     5
     2   138     5
     1   142     5
     5   138     5
     1   156     5
    19   138     5
     2   140     5
     3   139     5
     2   152     5
    15   139     5
     3   141     5
     4   140     5
     3   143     5
     6   140     5
     4   142     5
     5   141     5
     4   164     5
    27   141     5
     5   160     5
    23   142     5
     6   144     5
     7   143     5
     6   147     5
    10   143     5
     7   145     5
     8   144     5
     7   151     5
    14   144     5
     8   146     5
     9   145     5
     8   183     5
    46   145     5
     9   147     5
    10   146     5
     9   188     5
    51   146     5
    10   165     5
    28   147     5
    11   149     5
    12   148     5
    11   152     5
    15   148     5
    11   155     5
    18   148     5
    12   150     5
    13   149     5
    12   179     5
    42   149     5
    13   151     5
    14   150     5
    13   184     5
    47   150     5
    14   152     5
    15   151     5
    16   154     5
    17   153     5
    16   157     5
    20   153     5
    16   175     5
    38   153     5
    17   155     5
    18   154     5
    17   180     5
    43   154     5
    18   156     5
    19   155     5
    19   157     5
    20   156     5
    20   159     5
    22   157     5
    21   159     5
    22   158     5
    21   162     5
    25   158     5
    21   176     5
    39   158     5
    22   160     5
    23   159     5
    23   161     5
    24   160     5
    24   162     5
    25   161     5
    24   163     5
    26   161     5
    25   196     5
    59   162     5
    26   164     5
    27   163     5
    26   167     5
    30   163     5
    27   165     5
    28   164     5
    28   166     5
    29   165     5
    29   167     5
    30   166     5
    29   192     5
    55   166     5
    30   197     5
    60   167     5
    31   169     5
    32   168     5
    31   172     5
    35   168     5
    31   186     5
    49   168     5
    32   170     5
    33   169     5
    32   182     5
    45   169     5
    33   171     5
    34   170     5
    33   173     5
    36   170     5
    34   172     5
    35   171     5
    34   194     5
    57   171     5
    35   190     5
    53   172     5
    36   174     5
    37   173     5
    36   177     5
    40   173     5
    37   175     5
    38   174     5
    37   181     5
    44   174     5
    38   176     5
    39   175     5
    39   177     5
    40   176     5
    40   195     5
    58   177     5
    41   179     5
    42   178     5
    41   182     5
    45   178     5
    41   185     5
    48   178     5
    42   180     5
    43   179     5
    43   181     5
    44   180     5
    44   182     5
    45   181     5
    46   184     5
    47   183     5
    46   187     5
    50   183     5
    47   185     5
    48   184     5
    48   186     5
    49   185     5
    49   187     5
    50   186     5
    50   189     5
    52   187     5
    50   200     5
    66   187     5
    51   189     5
    52   188     5
    51   192     5
    55   188     5
    52   190     5
    53   189     5
    52   203     5
    71   189     5
    53   191     5
    54   190     5
    54   192     5
    55   191     5
    54   193     5
    56   191     5
    56   194     5
    57   193     5
    56   197     5
    60   193     5
    57   195     5
    58   194     5
    58   196     5
    59   195     5
    59   197     5
    60   196     5
    61   198     5
    63   198     5
    64   198     5
    62   199     5
    65   198     5
    65   200     5
    66   199     5
    65   203     5
    71   199     5
    67   200     5
    66   201     5
    68   200     5
    68   202     5
    69   201     5
    68   204     5
    74   201     5
    70   202     5
    69   206     5
    77   202     5
    72   203     5
    73   203     5
    75   204     5
    74   205     5
    76   204     5
    76   207     5
    78   205     5
    76   220     5
   109   205     5
    77   207     5
    78   206     5
    77   208     5
    80   206     5
    79   207     5
    80   209     5
    81   208     5
    82   209     5
    83   209     5
    81   210     5
    84   209     5
    85   210     5
    86   210     5
    84   211     5
    87   210     5
    87   212     5
    88   211     5
    89   212     5
    90   212     5
    88   213     5
    91   212     5
    92   213     5
    93   213     5
    91   214     5
    94   213     5
    94   215     5
    95   214     5
    96   215     5
    97   215     5
    95   216     5
    98   215     5
    99   216     5
   100   216     5
    98   217     5
   101   216     5
   101   218     5
   102   217     5
   103   218     5
   104   218     5
   102   219     5
   105   218     5
   106   219     5
   107   219     5
   108   219     5
   109   221     5
   110   220     5
   111   221     5
   112   221     5
   110   222     5
   113   221     5
   114   222     5
   115   222     5
   113   223     5
   116   222     5
   116   224     5
   117   223     5
   118   224     5
   119   224     5
   117   225     5
   120   224     5
   121   225     5
   122   225     5
   120   226     5
   123   225     5
   123   227     5
   124   226     5
   125   227     5
   126   227     5
   124   228     5
   127   227     5
   128   228     5
   129   228     5
   127   229     5
   130   228     5
   130   230     5
   131   229     5
   132   230     5
   133   230     5
   131   231     5
   134   230     5
   135   231     5
   136   231     5
   137   231     5

[ angles ]
;   ai    aj    ak     f        th0          kth
     1     2     3     5    107.985      344.865   0.23582    48443.065
     1     2    15     5    119.993      304.903   0.24796    30924.581
     1     5     4     5    107.985      344.865   0.23582    48443.065
     1     5    23     5    119.993      304.903   0.24796    30924.581
     1    19    18     5    119.993      304.903   0.24796    30924.581
     1    19    20     5    119.993      304.903   0.24796    30924.581
     2     1     5     5    107.985      344.865   0.23582    48443.065
     2     1    19     5    119.993      304.903   0.24796    30924.581
     2     3     4     5    107.985      344.865   0.23582    48443.065
     2     3     6     5    119.993      304.903   0.24796    30924.581
     2    15    11     5    119.993      304.903   0.24796    30924.581
     2    15    14     5    119.993      304.903   0.24796    30924.581
     3     2    15     5    119.993      304.903   0.24796    30924.581
     3     4     5     5    107.985      344.865   0.23582    48443.065
     3     4    27     5    119.993      304.903   0.24796    30924.581
     3     6     7     5    120.210      295.033   0.24815    30525.773
     3     6    10     5    120.210      295.033   0.24815    30525.773
     4     3     6     5    119.993      304.903   0.24796    30924.581
     4     5    23     5    119.993      304.903   0.24796    30924.581
     4    27    26     5    119.993      304.903   0.24796    30924.581
     4    27    28     5    119.993      304.903   0.24796    30924.581
     5     1    19     5    119.993      304.903   0.24796    30924.581
     5     4    27     5    119.993      304.903   0.24796    30924.581
     5    23    22     5    119.993      304.903   0.24796    30924.581
     5    23    24     5    119.993      304.903   0.24796    30924.581
     6     7     8     5    108.257      409.791   0.23579    47445.158
     6     7    14     5    119.820      313.934   0.24791    32045.337
     6    10     9     5    108.176      411.404   0.23564    47321.517
     6    10    28     5    119.820      313.934   0.24791    32045.337
     7     6    10     5    108.221      306.972   0.23603    49015.838
     7     8     9     5    107.592      334.808   0.23653    44729.266
     7     8    46     5    120.376      239.828   0.24655    36142.960
     7    14    13     5    119.177      300.560   0.24685    32169.143
     7    14    15     5    120.058      325.275   0.24829    30846.519
     8     7    14     5    120.624      290.966   0.24860    33879.275
     8     9    10     5    107.753      326.814   0.23675    44937.008
     8     9    51     5    120.078      306.668   0.24837    31527.558
     8    46    47     5    118.991      239.783   0.24403    41928.370
     8    46    50     5    124.379      355.252   0.25833    20307.771
     9     8    46     5    120.160      304.166   0.24847    31118.719
     9    10    28     5    120.546      294.751   0.24847    33354.788
     9    51    52     5    124.118      348.288   0.25792    20585.722
     9    51    55     5    119.240      254.338   0.24423    42854.652
    10     9    51     5    120.288      229.372   0.24640    36754.590
    10    28    27     5    120.058      325.275   0.24829    30846.519
    10    28    29     5    119.177      300.560   0.24685    32169.143
    11    12    13     5    107.881      333.625   0.23536    49647.497
    11    12    42     5    119.993      304.903   0.24796    30924.581
    11    15    14     5    107.985      344.865   0.23582    48443.065
    11    18    17     5    119.993      304.903   0.24796    30924.581
    11    18    19     5    119.993      304.903   0.24796    30924.581
    12    11    15     5    107.985      344.865   0.23582    48443.065
    12    11    18     5    119.993      304.903   0.24796    30924.581
    12    13    14     5    108.337      348.085   0.23573    50259.571
    12    13    47     5    119.551      326.988   0.24726    31294.294
    12    42    41     5    120.078      297.541   0.24773    31109.421
    12    42    43     5    119.993      304.903   0.24796    30924.581
    13    12    42     5    120.078      297.541   0.24773    31109.421
    13    14    15     5    107.881      333.625   0.23536    49647.497
    13    47    46     5    121.545      272.412   0.24886    30040.061
    13    47    48     5    120.100      279.006   0.24793    32371.335
    14    13    47     5    119.551      326.988   0.24726    31294.294
    15    11    18     5    119.993      304.903   0.24796    30924.581
    16    17    18     5    107.985      344.865   0.23582    48443.065
    16    17    43     5    119.993      304.903   0.24796    30924.581
    16    20    19     5    107.985      344.865   0.23582    48443.065
    16    20    22     5    119.993      304.903   0.24796    30924.581
    16    38    37     5    119.993      304.903   0.24796    30924.581
    16    38    39     5    119.993      304.903   0.24796    30924.581
    17    16    20     5    107.985      344.865   0.23582    48443.065
    17    16    38     5    119.993      304.903   0.24796    30924.581
    17    18    19     5    107.985      344.865   0.23582    48443.065
    17    43    42     5    119.993      304.903   0.24796    30924.581
    17    43    44     5    119.993      304.903   0.24796    30924.581
    18    17    43     5    119.993      304.903   0.24796    30924.581
    18    19    20     5    107.985      344.865   0.23582    48443.065
    19    20    22     5    119.993      304.903   0.24796    30924.581
    20    16    38     5    119.993      304.903   0.24796    30924.581
    20    22    21     5    119.993      304.903   0.24796    30924.581
    20    22    23     5    119.993      304.903   0.24796    30924.581
    21    22    23     5    107.985      344.865   0.23582    48443.065
    21    25    24     5    107.985      344.865   0.23582    48443.065
    21    25    59     5    119.993      304.903   0.24796    30924.581
    21    39    38     5    119.993      304.903   0.24796    30924.581
    21    39    40     5    119.993      304.903   0.24796    30924.581
    22    21    25     5    107.985      344.865   0.23582    48443.065
    22    21    39     5    119.993      304.903   0.24796    30924.581
    22    23    24     5    107.985      344.865   0.23582    48443.065
    23    24    25     5    107.985      344.865   0.23582    48443.065
    23    24    26     5    119.993      304.903   0.24796    30924.581
    24    25    59     5    119.993      304.903   0.24796    30924.581
    24    26    27     5    119.993      304.903   0.24796    30924.581
    24    26    30     5    119.993      304.903   0.24796    30924.581
    25    21    39     5    119.993      304.903   0.24796    30924.581
    25    24    26     5    119.993      304.903   0.24796    30924.581
    25    59    58     5    119.993      304.903   0.24796    30924.581
    25    59    60     5    119.993      304.903   0.24796    30924.581
    26    27    28     5    107.985      344.865   0.23582    48443.065
    26    30    29     5    107.881      333.625   0.23536    49647.497
    26    30    60     5    119.993      304.903   0.24796    30924.581
    27    26    30     5    107.985      344.865   0.23582    48443.065
    27    28    29     5    107.881      333.625   0.23536    49647.497
    28    29    30     5    108.337      348.085   0.23573    50259.571
    28    29    55     5    119.553      328.825   0.24735    30745.001
    29    30    60     5    120.078      297.541   0.24773    31109.421
    29    55    51     5    121.370      268.130   0.24864    30671.625
    29    55    54     5    120.071      279.757   0.24812    31965.153
    30    29    55     5    119.553      328.825   0.24735    30745.001
    30    60    56     5    120.078      297.541   0.24773    31109.421
    30    60    59     5    119.993      304.903   0.24796    30924.581
    31    32    33     5    108.257      409.791   0.23579    47445.158
    31    32    45     5    120.624      290.966   0.24860    33879.275
    31    35    34     5    107.753      326.814   0.23675    44937.008
    31    35    53     5    120.078      306.668   0.24837    31527.558
    31    49    48     5    118.991      239.783   0.24403    41928.370
    31    49    50     5    124.379      355.252   0.25833    20307.771
    32    31    35     5    107.592      334.808   0.23653    44729.266
    32    31    49     5    120.376      239.828   0.24655    36142.960
    32    33    34     5    108.221      306.972   0.23603    49015.838
    32    33    36     5    120.210      295.033   0.24815    30525.773
    32    45    41     5    119.177      300.560   0.24685    32169.143
    32    45    44     5    120.058      325.275   0.24829    30846.519
    33    32    45     5    119.820      313.934   0.24791    32045.337
    33    34    35     5    108.176      411.404   0.23564    47321.517
    33    34    57     5    119.820      313.934   0.24791    32045.337
    33    36    37     5    119.993      304.903   0.24796    30924.581
    33    36    40     5    119.993      304.903   0.24796    30924.581
    34    33    36     5    120.210      295.033   0.24815    30525.773
    34    35    53     5    120.288      229.372   0.24640    36754.590
    34    57    56     5    119.177      300.560   0.24685    32169.143
    34    57    58     5    120.058      325.275   0.24829    30846.519
    35    31    49     5    120.160      304.166   0.24847    31118.719
    35    34    57     5    120.546      294.751   0.24847    33354.788
    35    53    52     5    124.118      348.288   0.25792    20585.722
    35    53    54     5    119.240      254.338   0.24423    42854.652
    36    37    38     5    107.985      344.865   0.23582    48443.065
    36    37    44     5    119.993      304.903   0.24796    30924.581
    36    40    39     5    107.985      344.865   0.23582    48443.065
    36    40    58     5    119.993      304.903   0.24796    30924.581
    37    36    40     5    107.985      344.865   0.23582    48443.065
    37    38    39     5    107.985      344.865   0.23582    48443.065
    37    44    43     5    119.993      304.903   0.24796    30924.581
    37    44    45     5    119.993      304.903   0.24796    30924.581
    38    37    44     5    119.993      304.903   0.24796    30924.581
    38    39    40     5    107.985      344.865   0.23582    48443.065
    39    40    58     5    119.993      304.903   0.24796    30924.581
    40    58    57     5    119.993      304.903   0.24796    30924.581
    40    58    59     5    119.993      304.903   0.24796    30924.581
    41    42    43     5    107.881      333.625   0.23536    49647.497
    41    45    44     5    107.881      333.625   0.23536    49647.497
    41    48    47     5    120.100      279.006   0.24793    32371.335
    41    48    49     5    121.545      272.412   0.24886    30040.061
    42    41    45     5    108.337      348.085   0.23573    50259.571
    42    41    48     5    119.551      326.988   0.24726    31294.294
    42    43    44     5    107.985      344.865   0.23582    48443.065
    43    44    45     5    107.985      344.865   0.23582    48443.065
    45    41    48     5    119.551      326.988   0.24726    31294.294
    46    47    48     5    108.059      371.256   0.23450    51797.935
    46    50    49     5    100.143      373.196   0.23489    43087.120
    46    50    52     5    114.214      371.672   0.26280    15783.174
    46    50    66     5    112.450      365.662   0.26299    21928.063
    47    46    50     5    110.309      336.127   0.24424    29949.215
    47    48    49     5    108.059      371.256   0.23450    51797.935
    48    49    50     5    110.309      336.127   0.24424    29949.215
    49    50    52     5    114.214      371.672   0.26280    15783.174
    49    50    66     5    112.450      365.662   0.26299    21928.063
    50    52    51     5    114.932      355.653   0.26377    15897.196
    50    52    53     5    114.932      355.653   0.26377    15897.196
    50    52    71     5    102.574      133.560   0.24826    38636.967
    50    66    65     5    106.288      382.449   0.24743    34725.876
    50    66    67     5    107.404      281.827   0.22262     9974.637
    50    66    68     5    111.980      263.582   0.26162    18539.127
    51    52    53     5    100.256      391.613   0.23492    42828.997
    51    52    71     5    112.309      374.453   0.25865    22200.534
    51    55    54     5    108.050      372.854   0.23451    50880.255
    52    50    66     5    103.752      199.281   0.25407    33054.930
    52    51    55     5    110.314      326.170   0.24406    31085.836
    52    53    54     5    110.314      326.170   0.24406    31085.836
    52    71    65     5    108.119      399.056   0.24585    36154.482
    52    71    72     5    109.523      248.281   0.22114    12475.756
    52    71    73     5    109.523      248.281   0.22114    12475.756
    53    52    71     5    112.309      374.453   0.25865    22200.534
    53    54    55     5    108.050      372.854   0.23451    50880.255
    53    54    56     5    121.370      268.130   0.24864    30671.625
    54    56    57     5    119.553      328.825   0.24735    30745.001
    54    56    60     5    119.553      328.825   0.24735    30745.001
    55    54    56     5    120.071      279.757   0.24812    31965.153
    56    57    58     5    107.881      333.625   0.23536    49647.497
    56    60    59     5    107.881      333.625   0.23536    49647.497
    57    56    60     5    108.337      348.085   0.23573    50259.571
    57    58    59     5    107.985      344.865   0.23582    48443.065
    58    59    60     5    107.985      344.865   0.23582    48443.065
    61    62    63     5    108.282      255.794   0.17905    11963.322
    61    62    64     5    108.282      255.794   0.17905    11963.322
    61    62    65     5    110.605      298.470   0.21251    20125.502
    62    65    66     5    114.265      648.500   0.24574    16597.627
    62    65    71     5    114.604      516.504   0.24567    21657.452
    63    62    64     5    108.282      255.794   0.17905    11963.322
    63    62    65     5    110.605      298.470   0.21251    20125.502
    64    62    65     5    110.605      298.470   0.21251    20125.502
    65    66    67     5    108.898      333.071   0.20939    14224.036
    65    66    68     5    114.307      198.303   0.25051    26952.668
    65    71    72     5    110.685      282.283   0.21101    21134.040
    65    71    73     5    110.685      282.283   0.21101    21134.040
    66    65    71     5    106.779      482.991   0.23353    43770.307
    66    68    69     5    119.839      497.405   0.25331    17744.343
    66    68    74     5    119.839      497.405   0.25331    17744.343
    67    66    68     5    107.736      248.870   0.21360    14911.063
    68    69    70     5    120.436      204.911   0.21709    13449.241
    68    69    77     5    119.548      340.855   0.24281    40674.980
    68    74    75     5    120.436      204.911   0.21709    13449.241
    68    74    76     5    119.548      340.855   0.24281    40674.980
    69    68    74     5    120.312      135.023   0.24338    41904.871
    69    77    78     5    120.854       45.028   0.24464    30019.846
    69    77    80     5    119.546      577.990   0.24005    43998.079
    70    69    77     5    119.982      205.294   0.21699    13981.119
    72    71    73     5    108.207      248.883   0.17862    11278.962
    74    76    78     5    120.854       45.028   0.24464    30019.846
    74    76   109     5    119.546      577.990   0.24005    43998.079
    75    74    76     5    119.982      205.294   0.21699    13981.119
    76    78    77     5    118.835      416.306   0.24203    37471.862
    76    78    79     5    120.579      205.519   0.21745    14975.453
    76   109   110     5    117.765      314.031   0.23987    16380.693
    77    78    79     5    120.579      205.519   0.21745    14975.453
    77    80    81     5    117.765      314.031   0.23987    16380.693
    78    76   109     5    119.599      572.343   0.23998    45914.423
    78    77    80     5    119.599      572.343   0.23998    45914.423
    80    81    82     5    110.377      368.076   0.20921    23928.517
    80    81    83     5    110.377      368.076   0.20921    23928.517
    80    81    84     5    107.358      571.906   0.23774    35359.934
    81    84    85     5    109.627      334.780   0.21629    11142.345
    81    84    86     5    109.627      334.780   0.21629    11142.345
    81    84    87     5    108.011      491.085   0.23792    37892.742
    82    81    83     5    108.826      253.226   0.18015     8887.174
    82    81    84     5    109.947      286.762   0.21641    16382.443
    83    81    84     5    109.947      286.762   0.21641    16382.443
    84    87    88     5    112.288      586.026   0.23615        0.000
    85    84    86     5    107.988      247.916   0.17983    11705.260
    85    84    87     5    110.789      398.235   0.20914    24284.105
    86    84    87     5    110.789      398.235   0.20914    24284.105
    87    88    89     5    110.787      387.684   0.20933    24423.334
    87    88    90     5    110.787      387.684   0.20933    24423.334
    87    88    91     5    107.399      448.506   0.23759    33781.574
    88    91    92     5    109.934      330.417   0.21703    17338.678
    88    91    93     5    109.934      330.417   0.21703    17338.678
    88    91    94     5    107.399      448.506   0.23759    33781.574
    89    88    90     5    107.952      260.283   0.17969    10443.898
    89    88    91     5    109.934      330.417   0.21703    17338.678
    90    88    91     5    109.934      330.417   0.21703    17338.678
    91    94    95     5    112.195      593.515   0.23626        0.000
    92    91    93     5    107.952      260.283   0.17969    10443.898
    92    91    94     5    110.787      387.684   0.20933    24423.334
    93    91    94     5    110.787      387.684   0.20933    24423.334
    94    95    96     5    110.787      387.684   0.20933    24423.334
    94    95    97     5    110.787      387.684   0.20933    24423.334
    94    95    98     5    107.572      458.099   0.23785    37850.920
    95    98    99     5    109.863      330.295   0.21700    15906.623
    95    98   100     5    109.863      330.295   0.21700    15906.623
    95    98   101     5    107.450      479.297   0.23751    34356.387
    96    95    97     5    107.952      260.283   0.17969    10443.898
    96    95    98     5    109.932      337.025   0.21704    15117.128
    97    95    98     5    109.932      337.025   0.21704    15117.128
    98   101   102     5    112.313      572.262   0.23663       61.932
    99    98   100     5    107.823      258.276   0.17965    11042.209
    99    98   101     5    110.924      400.462   0.20938    23149.207
   100    98   101     5    110.924      400.462   0.20938    23149.207
   101   102   103     5    109.648      392.527   0.20844    26559.559
   101   102   104     5    109.648      392.527   0.20844    26559.559
   101   102   105     5    108.559      540.268   0.23942    39610.074
   102   105   106     5    110.509      327.977   0.21689    14806.883
   102   105   107     5    110.509      327.977   0.21689    14806.883
   102   105   108     5    110.509      327.977   0.21689    14806.883
   103   102   104     5    107.361      265.430   0.17929    11461.080
   103   102   105     5    110.807      351.362   0.21798     8392.942
   104   102   105     5    110.807      351.362   0.21798     8392.942
   106   105   107     5    108.414      252.661   0.17898    11941.743
   106   105   108     5    108.414      252.661   0.17898    11941.743
   107   105   108     5    108.414      252.661   0.17898    11941.743
   109   110   111     5    110.377      368.076   0.20921    23928.517
   109   110   112     5    110.377      368.076   0.20921    23928.517
   109   110   113     5    107.358      571.906   0.23774    35359.934
   110   113   114     5    109.627      334.780   0.21629    11142.345
   110   113   115     5    109.627      334.780   0.21629    11142.345
   110   113   116     5    108.011      491.085   0.23792    37892.742
   111   110   112     5    108.826      253.226   0.18015     8887.174
   111   110   113     5    109.947      286.762   0.21641    16382.443
   112   110   113     5    109.947      286.762   0.21641    16382.443
   113   116   117     5    112.288      586.026   0.23615        0.000
   114   113   115     5    107.988      247.916   0.17983    11705.260
   114   113   116     5    110.789      398.235   0.20914    24284.105
   115   113   116     5    110.789      398.235   0.20914    24284.105
   116   117   118     5    110.787      387.684   0.20933    24423.334
   116   117   119     5    110.787      387.684   0.20933    24423.334
   116   117   120     5    107.399      448.506   0.23759    33781.574
   117   120   121     5    109.934      330.417   0.21703    17338.678
   117   120   122     5    109.934      330.417   0.21703    17338.678
   117   120   123     5    107.399      448.506   0.23759    33781.574
   118   117   119     5    107.952      260.283   0.17969    10443.898
   118   117   120     5    109.934      330.417   0.21703    17338.678
   119   117   120     5    109.934      330.417   0.21703    17338.678
   120   123   124     5    112.195      593.515   0.23626        0.000
   121   120   122     5    107.952      260.283   0.17969    10443.898
   121   120   123     5    110.787      387.684   0.20933    24423.334
   122   120   123     5    110.787      387.684   0.20933    24423.334
   123   124   125     5    110.787      387.684   0.20933    24423.334
   123   124   126     5    110.787      387.684   0.20933    24423.334
   123   124   127     5    107.572      458.099   0.23785    37850.920
   124   127   128     5    109.863      330.295   0.21700    15906.623
   124   127   129     5    109.863      330.295   0.21700    15906.623
   124   127   130     5    107.450      479.297   0.23751    34356.387
   125   124   126     5    107.952      260.283   0.17969    10443.898
   125   124   127     5    109.932      337.025   0.21704    15117.128
   126   124   127     5    109.932      337.025   0.21704    15117.128
   127   130   131     5    112.313      572.262   0.23663       61.932
   128   127   129     5    107.823      258.276   0.17965    11042.209
   128   127   130     5    110.924      400.462   0.20938    23149.207
   129   127   130     5    110.924      400.462   0.20938    23149.207
   130   131   132     5    109.648      392.527   0.20844    26559.559
   130   131   133     5    109.648      392.527   0.20844    26559.559
   130   131   134     5    108.559      540.268   0.23942    39610.074
   131   134   135     5    110.509      327.977   0.21689    14806.883
   131   134   136     5    110.509      327.977   0.21689    14806.883
   131   134   137     5    110.509      327.977   0.21689    14806.883
   132   131   133     5    107.361      265.430   0.17929    11461.080
   132   131   134     5    110.807      351.362   0.21798     8392.942
   133   131   134     5    110.807      351.362   0.21798     8392.942
   135   134   136     5    108.414      252.661   0.17898    11941.743
   135   134   137     5    108.414      252.661   0.17898    11941.743
   136   134   137     5    108.414      252.661   0.17898    11941.743

[ dihedrals ]
; rigid dihedrals 
;   ai    aj    ak    al     f        th0          kth
     5     1     2     3     2      0.000       54.697
     5     1     2    15     2    142.885       46.355
    19     1     2     3     2   -142.424       46.355
    19     1     2    15     2      0.000        1.056
     2     1     5     4     2      0.000       54.697
     2     1     5    23     2   -142.773       46.355
    19     1     5     4     2    142.783       46.355
    19     1     5    23     2      0.000        1.056
     2     1    19    18     2      0.000       31.002
     2     1    19    20     2    138.073       77.035
     5     1    19    18     2   -138.405       77.035
     5     1    19    20     2      0.000       31.002
     1     2     3     4     2      0.000       54.697
     1     2     3     6     2    141.893       46.355
    15     2     3     4     2   -143.121       46.355
    15     2     3     6     2      0.000        1.056
     1     2    15    11     2      0.000       31.002
     1     2    15    14     2   -138.132       77.035
     3     2    15    11     2    137.970       77.035
     3     2    15    14     2      0.000       31.002
     2     3     4     5     2      0.000       54.697
     2     3     4    27     2    143.136       46.355
     6     3     4     5     2   -141.912       46.355
     6     3     4    27     2      0.000        1.056
     2     3     6     7     2      0.000       32.696
     2     3     6    10     2   -138.773       74.824
     4     3     6     7     2    138.584       74.824
     4     3     6    10     2      0.000       32.696
     3     4     5     1     2      0.000       54.697
     3     4     5    23     2    142.418       46.355
    27     4     5     1     2   -142.912       46.355
    27     4     5    23     2      0.000        1.056
     3     4    27    26     2   -137.992       77.035
     3     4    27    28     2      0.000       31.002
     5     4    27    26     2      0.000       31.002
     5     4    27    28     2    138.126       77.035
     1     5    23    22     2      0.000       31.002
     1     5    23    24     2    138.418       77.035
     4     5    23    22     2   -138.085       77.035
     4     5    23    24     2      0.000       31.002
     3     6     7     8     2   -143.588       65.940
     3     6     7    14     2      0.000        0.000
    10     6     7     8     2      0.000      141.540
    10     6     7    14     2    143.986       41.840
     3     6    10     9     2    143.559       61.066
     3     6    10    28     2      0.000        0.000
     7     6    10     9     2      0.000        0.000
     7     6    10    28     2   -143.601       41.840
     6     7     8     9     2      0.000        0.000
     6     7     8    46     2    142.941       31.561
    14     7     8     9     2   -143.525       25.335
    14     7     8    46     2      0.000       24.433
     6     7    14    13     2   -138.055       72.925
     6     7    14    15     2      0.000       34.193
     8     7    14    13     2      0.000       11.193
     8     7    14    15     2    138.376       81.381
     7     8     9    10     2      0.000       93.947
     7     8     9    51     2    142.333       75.094
    46     8     9    10     2   -143.023       74.368
    46     8     9    51     2      0.000        9.402
     7     8    46    47     2      0.000        4.461
     7     8    46    50     2    180.000       33.654
     9     8    46    47     2    136.481       58.134
     9     8    46    50     2      0.000       38.016
     8     9    10     6     2      0.000       85.918
     8     9    10    28     2    143.305       25.705
    51     9    10     6     2   -142.317       31.468
    51     9    10    28     2      0.000       17.431
     8     9    51    52     2      0.000       43.454
     8     9    51    55     2   -137.276       66.621
    10     9    51    52     2    180.000       45.583
    10     9    51    55     2      0.000        7.131
     6    10    28    27     2      0.000       34.193
     6    10    28    29     2    137.945       72.925
     9    10    28    27     2   -138.308       81.244
     9    10    28    29     2      0.000       14.295
    15    11    12    13     2      0.000       55.910
    15    11    12    42     2    142.680       46.355
    18    11    12    13     2   -142.362       45.279
    18    11    12    42     2      0.000        1.056
    12    11    15     2     2   -142.357       46.355
    12    11    15    14     2      0.000       54.697
    18    11    15     2     2      0.000        1.056
    18    11    15    14     2    142.516       46.355
    12    11    18    17     2      0.000       31.002
    12    11    18    19     2    138.006       77.035
    15    11    18    17     2   -138.094       77.035
    15    11    18    19     2      0.000       31.002
    11    12    13    14     2      0.000       52.447
    11    12    13    47     2    141.286       49.180
    42    12    13    14     2   -142.847       48.583
    42    12    13    47     2      0.000        0.619
    11    12    42    41     2   -137.874       71.360
    11    12    42    43     2      0.000       31.002
    13    12    42    41     2      0.000       30.867
    13    12    42    43     2    137.900       71.360
    12    13    14     7     2    141.949       49.265
    12    13    14    15     2      0.000       52.447
    47    13    14     7     2      0.000       26.963
    47    13    14    15     2   -141.467       49.180
    12    13    47    46     2   -139.991       68.913
    12    13    47    48     2      0.000       42.420
    14    13    47    46     2      0.000        5.173
    14    13    47    48     2    138.788       62.913
     7    14    15     2     2      0.000        3.675
     7    14    15    11     2   -141.436       58.195
    13    14    15     2     2    142.091       45.279
    13    14    15    11     2      0.000       55.910
    20    16    17    18     2      0.000       54.697
    20    16    17    43     2    142.661       46.355
    38    16    17    18     2   -142.538       46.355
    38    16    17    43     2      0.000        1.056
    17    16    20    19     2      0.000       54.697
    17    16    20    22     2   -142.853       46.355
    38    16    20    19     2    142.548       46.355
    38    16    20    22     2      0.000        1.056
    17    16    38    37     2      0.000       31.002
    17    16    38    39     2    138.412       77.035
    20    16    38    37     2   -138.112       77.035
    20    16    38    39     2      0.000       31.002
    16    17    18    11     2    142.578       46.355
    16    17    18    19     2      0.000       54.697
    43    17    18    11     2      0.000        1.056
    43    17    18    19     2   -142.643       46.355
    16    17    43    42     2   -138.017       77.035
    16    17    43    44     2      0.000       31.002
    18    17    43    42     2      0.000       31.002
    18    17    43    44     2    138.064       77.035
    11    18    19     1     2      0.000        1.056
    11    18    19    20     2   -142.604       46.355
    17    18    19     1     2    142.537       46.355
    17    18    19    20     2      0.000       54.697
     1    19    20    16     2   -142.513       46.355
     1    19    20    22     2      0.000        1.056
    18    19    20    16     2      0.000       54.697
    18    19    20    22     2    142.835       46.355
    16    20    22    21     2      0.000       31.002
    16    20    22    23     2    138.361       77.035
    19    20    22    21     2   -138.365       77.035
    19    20    22    23     2      0.000       31.002
    25    21    22    20     2    142.810       46.355
    25    21    22    23     2      0.000       54.697
    39    21    22    20     2      0.000        1.056
    39    21    22    23     2   -142.538       46.355
    22    21    25    24     2      0.000       54.697
    22    21    25    59     2   -142.634       46.355
    39    21    25    24     2    142.578       46.355
    39    21    25    59     2      0.000        1.056
    22    21    39    38     2      0.000       31.002
    22    21    39    40     2    138.101       77.035
    25    21    39    38     2   -138.387       77.035
    25    21    39    40     2      0.000       31.002
    20    22    23     5     2      0.000        1.056
    20    22    23    24     2   -142.841       46.355
    21    22    23     5     2    142.533       46.355
    21    22    23    24     2      0.000       54.697
     5    23    24    25     2   -142.534       46.355
     5    23    24    26     2      0.000        1.056
    22    23    24    25     2      0.000       54.697
    22    23    24    26     2    142.665       46.355
    23    24    25    21     2      0.000       54.697
    23    24    25    59     2    142.580       46.355
    26    24    25    21     2   -142.631       46.355
    26    24    25    59     2      0.000        1.056
    23    24    26    27     2      0.000       31.002
    23    24    26    30     2   -138.022       77.035
    25    24    26    27     2    138.036       77.035
    25    24    26    30     2      0.000       31.002
    21    25    59    58     2      0.000       31.002
    21    25    59    60     2    138.005       77.035
    24    25    59    58     2   -138.118       77.035
    24    25    59    60     2      0.000       31.002
    24    26    27     4     2      0.000        1.056
    24    26    27    28     2   -142.435       46.355
    30    26    27     4     2    142.373       46.355
    30    26    27    28     2      0.000       54.697
    24    26    30    29     2    142.356       45.279
    24    26    30    60     2      0.000        1.056
    27    26    30    29     2      0.000       55.910
    27    26    30    60     2   -142.462       46.355
     4    27    28    10     2      0.000        3.675
     4    27    28    29     2   -142.225       45.279
    26    27    28    10     2    141.708       58.195
    26    27    28    29     2      0.000       55.910
    10    28    29    30     2   -142.063       49.265
    10    28    29    55     2      0.000       26.130
    27    28    29    30     2      0.000       52.447
    27    28    29    55     2    141.520       47.465
    28    29    30    26     2      0.000       52.447
    28    29    30    60     2    142.596       48.583
    55    29    30    26     2   -141.328       47.465
    55    29    30    60     2      0.000        0.000
    28    29    55    51     2      0.000        0.000
    28    29    55    54     2   -138.596       59.639
    30    29    55    51     2    139.271       70.759
    30    29    55    54     2      0.000       42.555
    26    30    60    56     2    137.855       71.360
    26    30    60    59     2      0.000       31.002
    29    30    60    56     2      0.000       30.867
    29    30    60    59     2   -137.974       71.360
    35    31    32    33     2      0.000        0.000
    35    31    32    45     2    143.391       25.335
    49    31    32    33     2   -142.714       31.561
    49    31    32    45     2      0.000       24.433
    32    31    35    34     2      0.000       93.947
    32    31    35    53     2   -143.335       75.094
    49    31    35    34     2    142.918       74.368
    49    31    35    53     2      0.000        9.402
    32    31    49    48     2      0.000        4.461
    32    31    49    50     2    180.000       33.654
    35    31    49    48     2   -137.057       58.134
    35    31    49    50     2      0.000       38.016
    31    32    33    34     2      0.000      141.540
    31    32    33    36     2    143.473       65.940
    45    32    33    34     2   -143.731       41.840
    45    32    33    36     2      0.000        0.000
    31    32    45    41     2      0.000       11.193
    31    32    45    44     2   -138.303       81.381
    33    32    45    41     2    138.025       72.925
    33    32    45    44     2      0.000       34.193
    32    33    34    35     2      0.000        0.000
    32    33    34    57     2    143.764       41.840
    36    33    34    35     2   -143.452       61.066
    36    33    34    57     2      0.000        0.000
    32    33    36    37     2      0.000       32.696
    32    33    36    40     2   -138.634       74.824
    34    33    36    37     2    138.623       74.824
    34    33    36    40     2      0.000       32.696
    33    34    35    31     2      0.000       85.918
    33    34    35    53     2    143.113       31.468
    57    34    35    31     2   -143.453       25.705
    57    34    35    53     2      0.000       17.431
    33    34    57    56     2   -138.097       72.925
    33    34    57    58     2      0.000       34.193
    35    34    57    56     2      0.000       14.295
    35    34    57    58     2    138.309       81.244
    31    35    53    52     2      0.000       43.454
    31    35    53    54     2    136.904       66.621
    34    35    53    52     2   -149.843       46.613
    34    35    53    54     2      0.000        7.131
    33    36    37    38     2   -141.899       46.355
    33    36    37    44     2      0.000        1.056
    40    36    37    38     2      0.000       54.697
    40    36    37    44     2    143.102       46.355
    33    36    40    39     2    141.923       46.355
    33    36    40    58     2      0.000        1.056
    37    36    40    39     2      0.000       54.697
    37    36    40    58     2   -143.121       46.355
    36    37    38    16     2    142.413       46.355
    36    37    38    39     2      0.000       54.697
    44    37    38    16     2      0.000        1.056
    44    37    38    39     2   -142.888       46.355
    36    37    44    43     2   -137.965       77.035
    36    37    44    45     2      0.000       31.002
    38    37    44    43     2      0.000       31.002
    38    37    44    45     2    138.077       77.035
    16    38    39    21     2      0.000        1.056
    16    38    39    40     2   -142.769       46.355
    37    38    39    21     2    142.784       46.355
    37    38    39    40     2      0.000       54.697
    21    39    40    36     2   -142.419       46.355
    21    39    40    58     2      0.000        1.056
    38    39    40    36     2      0.000       54.697
    38    39    40    58     2    142.869       46.355
    36    40    58    57     2      0.000       31.002
    36    40    58    59     2    137.957       77.035
    39    40    58    57     2   -138.099       77.035
    39    40    58    59     2      0.000       31.002
    45    41    42    12     2    142.669       48.583
    45    41    42    43     2      0.000       52.447
    48    41    42    12     2      0.000        0.619
    48    41    42    43     2   -141.391       49.180
    42    41    45    32     2   -142.093       49.265
    42    41    45    44     2      0.000       52.447
    48    41    45    32     2      0.000       26.963
    48    41    45    44     2    141.572       49.180
    42    41    48    47     2      0.000       42.420
    42    41    48    49     2    139.602       68.913
    45    41    48    47     2   -138.487       62.913
    45    41    48    49     2      0.000        5.173
    12    42    43    17     2      0.000        1.056
    12    42    43    44     2   -142.473       46.355
    41    42    43    17     2    142.239       45.279
    41    42    43    44     2      0.000       55.910
    17    43    44    37     2      0.000        1.056
    17    43    44    45     2   -142.427       46.355
    42    43    44    37     2    142.378       46.355
    42    43    44    45     2      0.000       54.697
    37    44    45    32     2      0.000        3.675
    37    44    45    41     2   -142.135       45.279
    43    44    45    32     2    141.603       58.195
    43    44    45    41     2      0.000       55.910
     8    46    47    13     2      0.000       36.360
     8    46    47    48     2   -141.975       50.896
    50    46    47    13     2    180.000       31.703
    50    46    47    48     2      0.000       96.164
     8    46    50    49     2    134.383        0.000
     8    46    50    52     2      0.000        0.000
     8    46    50    66     2   -107.522        0.000
    47    46    50    49     2      0.000       10.324
    47    46    50    52     2   -139.259       10.442
    47    46    50    66     2    101.449        0.000
    13    47    48    41     2      0.000        5.066
    13    47    48    49     2   -145.450       63.859
    46    47    48    41     2    145.744       63.859
    46    47    48    49     2      0.000       29.202
    41    48    49    31     2      0.000       36.360
    41    48    49    50     2    180.000       31.703
    47    48    49    31     2    142.117       50.896
    47    48    49    50     2      0.000       96.164
    31    49    50    46     2   -135.126        0.000
    31    49    50    52     2      0.000        0.000
    31    49    50    66     2    103.826        0.000
    48    49    50    46     2      0.000       10.324
    48    49    50    52     2    139.381       10.442
    48    49    50    66     2   -104.055        0.000
    46    50    52    51     2      0.000        4.470
    46    50    52    53     2    115.892        6.575
    46    50    52    71     2   -119.939       41.489
    49    50    52    51     2   -114.194        6.575
    49    50    52    53     2      0.000        4.470
    49    50    52    71     2    125.608       41.489
    66    50    52    51     2    125.456       38.616
    66    50    52    53     2   -118.911       38.616
    66    50    52    71     2      0.000      124.168
     9    51    52    50     2      0.000        0.980
     9    51    52    53     2   -136.113        1.200
     9    51    52    71     2    103.211        0.000
    55    51    52    50     2    140.344       37.686
    55    51    52    53     2      0.000       17.218
    55    51    52    71     2   -103.949        7.481
     9    51    55    29     2      0.000       36.727
     9    51    55    54     2    142.683       55.656
    52    51    55    29     2    180.000       39.478
    52    51    55    54     2      0.000      101.747
    50    52    53    35     2      0.000        0.980
    50    52    53    54     2   -140.383       37.686
    51    52    53    35     2    134.100        1.200
    51    52    53    54     2      0.000       17.218
    71    52    53    35     2   -107.751        0.000
    71    52    53    54     2    101.779        7.481
    35    53    54    55     2   -141.643       55.656
    35    53    54    56     2      0.000       36.727
    52    53    54    55     2      0.000      101.747
    52    53    54    56     2    180.000       39.478
    53    54    55    29     2    145.523       67.993
    53    54    55    51     2      0.000       24.366
    56    54    55    29     2      0.000        1.034
    56    54    55    51     2   -144.914       67.993
    53    54    56    57     2      0.000        0.000
    53    54    56    60     2   -139.698       70.759
    55    54    56    57     2    138.518       59.639
    55    54    56    60     2      0.000       42.555
    54    56    57    34     2      0.000       26.130
    54    56    57    58     2   -141.693       47.465
    60    56    57    34     2    142.036       49.265
    60    56    57    58     2      0.000       52.447
    54    56    60    30     2      0.000        0.000
    54    56    60    59     2    141.489       47.465
    57    56    60    30     2   -142.775       48.583
    57    56    60    59     2      0.000       52.447
    34    57    58    40     2      0.000        3.675
    34    57    58    59     2   -141.564       58.195
    56    57    58    40     2    142.148       45.279
    56    57    58    59     2      0.000       55.910
    40    58    59    25     2      0.000        1.056
    40    58    59    60     2   -142.364       46.355
    57    58    59    25     2    142.480       46.355
    57    58    59    60     2      0.000       54.697
    25    59    60    30     2      0.000        1.056
    25    59    60    56     2   -142.328       45.279
    58    59    60    30     2    142.675       46.355
    58    59    60    56     2      0.000       55.910
    66    68    69    70     2      0.000       41.624
    66    68    69    77     2    180.000      161.911
    74    68    69    70     2    180.000       13.892
    74    68    69    77     2      0.000       58.829
    66    68    74    75     2      0.000       41.624
    66    68    74    76     2    180.000      161.911
    69    68    74    75     2    180.000       13.892
    69    68    74    76     2      0.000       58.829
    68    69    77    78     2      0.000       75.374
    68    69    77    80     2    180.000      130.870
    70    69    77    78     2    180.000       32.821
    70    69    77    80     2      0.000       53.847
    68    74    76    78     2      0.000       75.374
    68    74    76   109     2    180.000      130.870
    75    74    76    78     2    180.000       32.821
    75    74    76   109     2      0.000       53.847
    74    76    78    77     2      0.000       61.495
    74    76    78    79     2    180.000       24.518
   109    76    78    77     2    180.000      156.497
   109    76    78    79     2      0.000       48.842
    69    77    78    76     2      0.000       61.495
    69    77    78    79     2    180.000       24.518
    80    77    78    76     2    180.000      156.497
    80    77    78    79     2      0.000       48.842
; flexible dihedrals 
;   ai    aj    ak    al     f         c0         c1         c2         c3         c4         c5
    61    62    65    71     3      2.086      6.437      0.285     -9.344     -0.216      0.872
    65    66    68    69     3     25.652      2.251    -14.353      0.447     -5.553     -4.128
    74    76   109   110     3     26.840      0.605    -19.756     -0.681     -6.152     -1.016
    78    77    80    81     3     26.840      0.605    -19.756     -0.681     -6.152     -1.016
    77    80    81    84     3      3.420      8.507      4.176    -12.116     -6.650      4.274
    80    81    84    87     3      4.480     16.370      4.219    -19.110      3.651     -0.142
    81    84    87    88     3      5.919     12.427     -4.578    -10.332      3.740     -2.932
    84    87    88    91     3      6.042     12.328     -5.092    -10.282      3.935     -3.081
    87    88    91    94     3      5.912     18.236      2.522    -17.395      4.458     -0.992
    88    91    94    95     3      6.042     12.328     -5.092    -10.282      3.935     -3.081
    91    94    95    98     3      6.042     12.328     -5.092    -10.282      3.935     -3.081
    94    95    98   101     3      5.154     17.006      3.063    -17.606      4.309     -0.824
    95    98   101   102     3      5.402     11.658     -4.564    -10.458      3.593     -3.115
    98   101   102   105     3      7.680     15.189     -6.051    -14.117      3.056     -1.672
   101   102   105   106     3      5.271     15.887     -0.770    -22.449      0.628      1.380
    76   109   110   113     3      3.420      8.507      4.176    -12.116     -6.650      4.274
   109   110   113   116     3      4.480     16.370      4.219    -19.110      3.651     -0.142
   110   113   116   117     3      5.919     12.427     -4.578    -10.332      3.740     -2.932
   113   116   117   120     3      6.042     12.328     -5.092    -10.282      3.935     -3.081
   116   117   120   123     3      5.912     18.236      2.522    -17.395      4.458     -0.992
   117   120   123   124     3      6.042     12.328     -5.092    -10.282      3.935     -3.081
   120   123   124   127     3      6.042     12.328     -5.092    -10.282      3.935     -3.081
   123   124   127   130     3      5.154     17.006      3.063    -17.606      4.309     -0.824
   124   127   130   131     3      5.402     11.658     -4.564    -10.458      3.593     -3.115
   127   130   131   134     3      7.680     15.189     -6.051    -14.117      3.056     -1.672
   130   131   134   135     3      5.271     15.887     -0.770    -22.449      0.628      1.380
; inversion dihedrals 
;   ai    aj    ak    al     f         c0         c1         c2
    65    66    71    62     3      0.000      0.000      0.000        0.0        0.0        0.0

[ pairs ]
;   ai    aj  func 
     1     6     1
     1    11     1
     1    14     1
     1    27     1
     1    22     1
     1    24     1
     1    17     1
     1    16     1
     2    23     1
     2    18     1
     2    20     1
     2    27     1
     2     7     1
     2    10     1
     2    12     1
     2    13     1
     3    19     1
     3    11     1
     3    14     1
     3    23     1
     3    26     1
     3    28     1
     3     8     1
     3     9     1
     4    15     1
     4     7     1
     4    10     1
     4    19     1
     4    22     1
     4    24     1
     4    30     1
     4    29     1
     5    15     1
     5    18     1
     5    20     1
     5     6     1
     5    26     1
     5    28     1
     5    21     1
     5    25     1
     6    15     1
     6    27     1
     6    46     1
     6    13     1
     6    51     1
     6    29     1
     7    28     1
     7    51     1
     7    47     1
     7    50     1
     7    12     1
     7    11     1
     8    13     1
     8    15     1
     8    28     1
     8    52     1
     8    55     1
     8    48     1
     8    49     1
     8    66     1
     9    14     1
     9    47     1
     9    50     1
     9    27     1
     9    29     1
     9    53     1
     9    71     1
     9    54     1
    10    14     1
    10    46     1
    10    52     1
    10    55     1
    10    26     1
    10    30     1
    11    47     1
    11    41     1
    11    43     1
    11    16     1
    11    20     1
    12    17     1
    12    19     1
    12    46     1
    12    48     1
    12    45     1
    12    44     1
    13    18     1
    13    41     1
    13    43     1
    13    50     1
    13    49     1
    14    46     1
    14    42     1
    14    48     1
    14    18     1
    15    19     1
    15    42     1
    15    17     1
    15    47     1
    16    42     1
    16    44     1
    16    21     1
    16    23     1
    16    36     1
    16    40     1
    17    22     1
    17    37     1
    17    39     1
    17    41     1
    17    45     1
    18    42     1
    18    38     1
    18    44     1
    18    22     1
    19    23     1
    19    43     1
    19    38     1
    19    21     1
    20    43     1
    20    37     1
    20    39     1
    20    25     1
    20    24     1
    21    26     1
    21    58     1
    21    60     1
    21    37     1
    21    36     1
    22    38     1
    22    59     1
    22    40     1
    22    26     1
    23    27     1
    23    39     1
    23    59     1
    23    30     1
    24    39     1
    24    58     1
    24    60     1
    24    28     1
    24    29     1
    25    38     1
    25    40     1
    25    27     1
    25    30     1
    25    57     1
    25    56     1
    26    59     1
    26    55     1
    26    56     1
    27    60     1
    27    55     1
    28    51     1
    28    60     1
    28    54     1
    29    56     1
    29    59     1
    29    52     1
    29    53     1
    30    51     1
    30    54     1
    30    57     1
    30    58     1
    31    36     1
    31    41     1
    31    44     1
    31    57     1
    31    52     1
    31    54     1
    31    47     1
    31    46     1
    31    66     1
    32    53     1
    32    48     1
    32    50     1
    32    57     1
    32    37     1
    32    40     1
    32    42     1
    32    43     1
    33    49     1
    33    41     1
    33    44     1
    33    53     1
    33    56     1
    33    58     1
    33    38     1
    33    39     1
    34    45     1
    34    37     1
    34    40     1
    34    49     1
    34    52     1
    34    54     1
    34    60     1
    34    59     1
    35    45     1
    35    48     1
    35    50     1
    35    36     1
    35    56     1
    35    58     1
    35    51     1
    35    71     1
    35    55     1
    36    45     1
    36    57     1
    36    43     1
    36    59     1
    37    58     1
    37    42     1
    37    41     1
    38    43     1
    38    45     1
    38    58     1
    39    59     1
    39    44     1
    39    57     1
    40    44     1
    40    56     1
    40    60     1
    41    46     1
    41    50     1
    42    47     1
    42    49     1
    43    48     1
    44    48     1
    45    49     1
    45    47     1
    46    51     1
    46    53     1
    46    71     1
    46    65     1
    46    67     1
    46    68     1
    47    52     1
    47    66     1
    48    52     1
    48    66     1
    49    53     1
    49    51     1
    49    71     1
    49    65     1
    49    67     1
    49    68     1
    50    55     1
    50    54     1
    50    72     1
    50    73     1
    50    62     1
    50    69     1
    50    74     1
    51    66     1
    51    65     1
    51    72     1
    51    73     1
    51    56     1
    52    67     1
    52    68     1
    52    56     1
    52    62     1
    53    57     1
    53    66     1
    53    65     1
    53    72     1
    53    73     1
    53    60     1
    54    71     1
    54    58     1
    54    59     1
    55    60     1
    55    71     1
    55    57     1
    61    66     1
    61    71     1
    62    67     1
    62    68     1
    62    72     1
    62    73     1
    63    66     1
    63    71     1
    64    66     1
    64    71     1
    65    69     1
    65    74     1
    66    72     1
    66    73     1
    66    70     1
    66    77     1
    66    75     1
    66    76     1
    67    71     1
    67    69     1
    67    74     1
    68    71     1
    68    78     1
    68    80     1
    68   109     1
    69    75     1
    69    76     1
    69    79     1
    69    81     1
    70    74     1
    70    78     1
    70    80     1
    74    77     1
    74    79     1
    74   110     1
    75    78     1
    75   109     1
    76    80     1
    76   111     1
    76   112     1
    76   113     1
    77   109     1
    77    82     1
    77    83     1
    77    84     1
    78   110     1
    78    81     1
    79   109     1
    79    80     1
    80    85     1
    80    86     1
    80    87     1
    81    88     1
    82    85     1
    82    86     1
    82    87     1
    83    85     1
    83    86     1
    83    87     1
    84    89     1
    84    90     1
    84    91     1
    85    88     1
    86    88     1
    87    92     1
    87    93     1
    87    94     1
    88    95     1
    89    92     1
    89    93     1
    89    94     1
    90    92     1
    90    93     1
    90    94     1
    91    96     1
    91    97     1
    91    98     1
    92    95     1
    93    95     1
    94    99     1
    94   100     1
    94   101     1
    95   102     1
    96    99     1
    96   100     1
    96   101     1
    97    99     1
    97   100     1
    97   101     1
    98   103     1
    98   104     1
    98   105     1
    99   102     1
   100   102     1
   101   106     1
   101   107     1
   101   108     1
   103   106     1
   103   107     1
   103   108     1
   104   106     1
   104   107     1
   104   108     1
   109   114     1
   109   115     1
   109   116     1
   110   117     1
   111   114     1
   111   115     1
   111   116     1
   112   114     1
   112   115     1
   112   116     1
   113   118     1
   113   119     1
   113   120     1
   114   117     1
   115   117     1
   116   121     1
   116   122     1
   116   123     1
   117   124     1
   118   121     1
   118   122     1
   118   123     1
   119   121     1
   119   122     1
   119   123     1
   120   125     1
   120   126     1
   120   127     1
   121   124     1
   122   124     1
   123   128     1
   123   129     1
   123   130     1
   124   131     1
   125   128     1
   125   129     1
   125   130     1
   126   128     1
   126   129     1
   126   130     1
   127   132     1
   127   133     1
   127   134     1
   128   131     1
   129   131     1
   130   135     1
   130   136     1
   130   137     1
   132   135     1
   132   136     1
   132   137     1
   133   135     1
   133   136     1
   133   137     1
     1   143     1
     6   138     1
   138   143     1
     1   148     1
    11   138     1
   138   148     1
     1   151     1
    14   138     1
   138   151     1
     1   164     1
    27   138     1
   138   164     1
     1   159     1
    22   138     1
   138   159     1
     1   161     1
    24   138     1
   138   161     1
     1   154     1
    17   138     1
   138   154     1
     1   153     1
    16   138     1
   138   153     1
     2   160     1
    23   139     1
   139   160     1
     2   155     1
    18   139     1
   139   155     1
     2   157     1
    20   139     1
   139   157     1
     2   164     1
    27   139     1
   139   164     1
     2   144     1
     7   139     1
   139   144     1
     2   147     1
    10   139     1
   139   147     1
     2   149     1
    12   139     1
   139   149     1
     2   150     1
    13   139     1
   139   150     1
     3   156     1
    19   140     1
   140   156     1
     3   148     1
    11   140     1
   140   148     1
     3   151     1
    14   140     1
   140   151     1
     3   160     1
    23   140     1
   140   160     1
     3   163     1
    26   140     1
   140   163     1
     3   165     1
    28   140     1
   140   165     1
     3   145     1
     8   140     1
   140   145     1
     3   146     1
     9   140     1
   140   146     1
     4   152     1
    15   141     1
   141   152     1
     4   144     1
     7   141     1
   141   144     1
     4   147     1
    10   141     1
   141   147     1
     4   156     1
    19   141     1
   141   156     1
     4   159     1
    22   141     1
   141   159     1
     4   161     1
    24   141     1
   141   161     1
     4   167     1
    30   141     1
   141   167     1
     4   166     1
    29   141     1
   141   166     1
     5   152     1
    15   142     1
   142   152     1
     5   155     1
    18   142     1
   142   155     1
     5   157     1
    20   142     1
   142   157     1
     5   143     1
     6   142     1
   142   143     1
     5   163     1
    26   142     1
   142   163     1
     5   165     1
    28   142     1
   142   165     1
     5   158     1
    21   142     1
   142   158     1
     5   162     1
    25   142     1
   142   162     1
     6   152     1
    15   143     1
   143   152     1
     6   164     1
    27   143     1
   143   164     1
     6   183     1
    46   143     1
   143   183     1
     6   150     1
    13   143     1
   143   150     1
     6   188     1
    51   143     1
   143   188     1
     6   166     1
    29   143     1
   143   166     1
     7   165     1
    28   144     1
   144   165     1
     7   188     1
    51   144     1
   144   188     1
     7   184     1
    47   144     1
   144   184     1
     7   187     1
    50   144     1
   144   187     1
     7   149     1
    12   144     1
   144   149     1
     7   148     1
    11   144     1
   144   148     1
     8   150     1
    13   145     1
   145   150     1
     8   152     1
    15   145     1
   145   152     1
     8   165     1
    28   145     1
   145   165     1
     8   189     1
    52   145     1
   145   189     1
     8   192     1
    55   145     1
   145   192     1
     8   185     1
    48   145     1
   145   185     1
     8   186     1
    49   145     1
   145   186     1
     8   200     1
    66   145     1
   145   200     1
     9   151     1
    14   146     1
   146   151     1
     9   184     1
    47   146     1
   146   184     1
     9   187     1
    50   146     1
   146   187     1
     9   164     1
    27   146     1
   146   164     1
     9   166     1
    29   146     1
   146   166     1
     9   190     1
    53   146     1
   146   190     1
     9   203     1
    71   146     1
   146   203     1
     9   191     1
    54   146     1
   146   191     1
    10   151     1
    14   147     1
   147   151     1
    10   183     1
    46   147     1
   147   183     1
    10   189     1
    52   147     1
   147   189     1
    10   192     1
    55   147     1
   147   192     1
    10   163     1
    26   147     1
   147   163     1
    10   167     1
    30   147     1
   147   167     1
    11   184     1
    47   148     1
   148   184     1
    11   178     1
    41   148     1
   148   178     1
    11   180     1
    43   148     1
   148   180     1
    11   153     1
    16   148     1
   148   153     1
    11   157     1
    20   148     1
   148   157     1
    12   154     1
    17   149     1
   149   154     1
    12   156     1
    19   149     1
   149   156     1
    12   183     1
    46   149     1
   149   183     1
    12   185     1
    48   149     1
   149   185     1
    12   182     1
    45   149     1
   149   182     1
    12   181     1
    44   149     1
   149   181     1
    13   155     1
    18   150     1
   150   155     1
    13   178     1
    41   150     1
   150   178     1
    13   180     1
    43   150     1
   150   180     1
    13   187     1
    50   150     1
   150   187     1
    13   186     1
    49   150     1
   150   186     1
    14   183     1
    46   151     1
   151   183     1
    14   179     1
    42   151     1
   151   179     1
    14   185     1
    48   151     1
   151   185     1
    14   155     1
    18   151     1
   151   155     1
    15   156     1
    19   152     1
   152   156     1
    15   179     1
    42   152     1
   152   179     1
    15   154     1
    17   152     1
   152   154     1
    15   184     1
    47   152     1
   152   184     1
    16   179     1
    42   153     1
   153   179     1
    16   181     1
    44   153     1
   153   181     1
    16   158     1
    21   153     1
   153   158     1
    16   160     1
    23   153     1
   153   160     1
    16   173     1
    36   153     1
   153   173     1
    16   177     1
    40   153     1
   153   177     1
    17   159     1
    22   154     1
   154   159     1
    17   174     1
    37   154     1
   154   174     1
    17   176     1
    39   154     1
   154   176     1
    17   178     1
    41   154     1
   154   178     1
    17   182     1
    45   154     1
   154   182     1
    18   179     1
    42   155     1
   155   179     1
    18   175     1
    38   155     1
   155   175     1
    18   181     1
    44   155     1
   155   181     1
    18   159     1
    22   155     1
   155   159     1
    19   160     1
    23   156     1
   156   160     1
    19   180     1
    43   156     1
   156   180     1
    19   175     1
    38   156     1
   156   175     1
    19   158     1
    21   156     1
   156   158     1
    20   180     1
    43   157     1
   157   180     1
    20   174     1
    37   157     1
   157   174     1
    20   176     1
    39   157     1
   157   176     1
    20   162     1
    25   157     1
   157   162     1
    20   161     1
    24   157     1
   157   161     1
    21   163     1
    26   158     1
   158   163     1
    21   195     1
    58   158     1
   158   195     1
    21   197     1
    60   158     1
   158   197     1
    21   174     1
    37   158     1
   158   174     1
    21   173     1
    36   158     1
   158   173     1
    22   175     1
    38   159     1
   159   175     1
    22   196     1
    59   159     1
   159   196     1
    22   177     1
    40   159     1
   159   177     1
    22   163     1
    26   159     1
   159   163     1
    23   164     1
    27   160     1
   160   164     1
    23   176     1
    39   160     1
   160   176     1
    23   196     1
    59   160     1
   160   196     1
    23   167     1
    30   160     1
   160   167     1
    24   176     1
    39   161     1
   161   176     1
    24   195     1
    58   161     1
   161   195     1
    24   197     1
    60   161     1
   161   197     1
    24   165     1
    28   161     1
   161   165     1
    24   166     1
    29   161     1
   161   166     1
    25   175     1
    38   162     1
   162   175     1
    25   177     1
    40   162     1
   162   177     1
    25   164     1
    27   162     1
   162   164     1
    25   167     1
    30   162     1
   162   167     1
    25   194     1
    57   162     1
   162   194     1
    25   193     1
    56   162     1
   162   193     1
    26   196     1
    59   163     1
   163   196     1
    26   192     1
    55   163     1
   163   192     1
    26   193     1
    56   163     1
   163   193     1
    27   197     1
    60   164     1
   164   197     1
    27   192     1
    55   164     1
   164   192     1
    28   188     1
    51   165     1
   165   188     1
    28   197     1
    60   165     1
   165   197     1
    28   191     1
    54   165     1
   165   191     1
    29   193     1
    56   166     1
   166   193     1
    29   196     1
    59   166     1
   166   196     1
    29   189     1
    52   166     1
   166   189     1
    29   190     1
    53   166     1
   166   190     1
    30   188     1
    51   167     1
   167   188     1
    30   191     1
    54   167     1
   167   191     1
    30   194     1
    57   167     1
   167   194     1
    30   195     1
    58   167     1
   167   195     1
    31   173     1
    36   168     1
   168   173     1
    31   178     1
    41   168     1
   168   178     1
    31   181     1
    44   168     1
   168   181     1
    31   194     1
    57   168     1
   168   194     1
    31   189     1
    52   168     1
   168   189     1
    31   191     1
    54   168     1
   168   191     1
    31   184     1
    47   168     1
   168   184     1
    31   183     1
    46   168     1
   168   183     1
    31   200     1
    66   168     1
   168   200     1
    32   190     1
    53   169     1
   169   190     1
    32   185     1
    48   169     1
   169   185     1
    32   187     1
    50   169     1
   169   187     1
    32   194     1
    57   169     1
   169   194     1
    32   174     1
    37   169     1
   169   174     1
    32   177     1
    40   169     1
   169   177     1
    32   179     1
    42   169     1
   169   179     1
    32   180     1
    43   169     1
   169   180     1
    33   186     1
    49   170     1
   170   186     1
    33   178     1
    41   170     1
   170   178     1
    33   181     1
    44   170     1
   170   181     1
    33   190     1
    53   170     1
   170   190     1
    33   193     1
    56   170     1
   170   193     1
    33   195     1
    58   170     1
   170   195     1
    33   175     1
    38   170     1
   170   175     1
    33   176     1
    39   170     1
   170   176     1
    34   182     1
    45   171     1
   171   182     1
    34   174     1
    37   171     1
   171   174     1
    34   177     1
    40   171     1
   171   177     1
    34   186     1
    49   171     1
   171   186     1
    34   189     1
    52   171     1
   171   189     1
    34   191     1
    54   171     1
   171   191     1
    34   197     1
    60   171     1
   171   197     1
    34   196     1
    59   171     1
   171   196     1
    35   182     1
    45   172     1
   172   182     1
    35   185     1
    48   172     1
   172   185     1
    35   187     1
    50   172     1
   172   187     1
    35   173     1
    36   172     1
   172   173     1
    35   193     1
    56   172     1
   172   193     1
    35   195     1
    58   172     1
   172   195     1
    35   188     1
    51   172     1
   172   188     1
    35   203     1
    71   172     1
   172   203     1
    35   192     1
    55   172     1
   172   192     1
    36   182     1
    45   173     1
   173   182     1
    36   194     1
    57   173     1
   173   194     1
    36   180     1
    43   173     1
   173   180     1
    36   196     1
    59   173     1
   173   196     1
    37   195     1
    58   174     1
   174   195     1
    37   179     1
    42   174     1
   174   179     1
    37   178     1
    41   174     1
   174   178     1
    38   180     1
    43   175     1
   175   180     1
    38   182     1
    45   175     1
   175   182     1
    38   195     1
    58   175     1
   175   195     1
    39   196     1
    59   176     1
   176   196     1
    39   181     1
    44   176     1
   176   181     1
    39   194     1
    57   176     1
   176   194     1
    40   181     1
    44   177     1
   177   181     1
    40   193     1
    56   177     1
   177   193     1
    40   197     1
    60   177     1
   177   197     1
    41   183     1
    46   178     1
   178   183     1
    41   187     1
    50   178     1
   178   187     1
    42   184     1
    47   179     1
   179   184     1
    42   186     1
    49   179     1
   179   186     1
    43   185     1
    48   180     1
   180   185     1
    44   185     1
    48   181     1
   181   185     1
    45   186     1
    49   182     1
   182   186     1
    45   184     1
    47   182     1
   182   184     1
    46   188     1
    51   183     1
   183   188     1
    46   190     1
    53   183     1
   183   190     1
    46   203     1
    71   183     1
   183   203     1
    46   199     1
    65   183     1
   183   199     1
    67   183     1
    46   201     1
    68   183     1
   183   201     1
    47   189     1
    52   184     1
   184   189     1
    47   200     1
    66   184     1
   184   200     1
    48   189     1
    52   185     1
   185   189     1
    48   200     1
    66   185     1
   185   200     1
    49   190     1
    53   186     1
   186   190     1
    49   188     1
    51   186     1
   186   188     1
    49   203     1
    71   186     1
   186   203     1
    49   199     1
    65   186     1
   186   199     1
    67   186     1
    49   201     1
    68   186     1
   186   201     1
    50   192     1
    55   187     1
   187   192     1
    50   191     1
    54   187     1
   187   191     1
    72   187     1
    73   187     1
    50   198     1
    62   187     1
   187   198     1
    50   202     1
    69   187     1
   187   202     1
    50   204     1
    74   187     1
   187   204     1
    51   200     1
    66   188     1
   188   200     1
    51   199     1
    65   188     1
   188   199     1
    72   188     1
    73   188     1
    51   193     1
    56   188     1
   188   193     1
    67   189     1
    52   201     1
    68   189     1
   189   201     1
    52   193     1
    56   189     1
   189   193     1
    52   198     1
    62   189     1
   189   198     1
    53   194     1
    57   190     1
   190   194     1
    53   200     1
    66   190     1
   190   200     1
    53   199     1
    65   190     1
   190   199     1
    72   190     1
    73   190     1
    53   197     1
    60   190     1
   190   197     1
    54   203     1
    71   191     1
   191   203     1
    54   195     1
    58   191     1
   191   195     1
    54   196     1
    59   191     1
   191   196     1
    55   197     1
    60   192     1
   192   197     1
    55   203     1
    71   192     1
   192   203     1
    55   194     1
    57   192     1
   192   194     1
    61   200     1
    61   203     1
    67   198     1
    62   201     1
    68   198     1
   198   201     1
    72   198     1
    73   198     1
    63   200     1
    63   203     1
    64   200     1
    64   203     1
    65   202     1
    69   199     1
   199   202     1
    65   204     1
    74   199     1
   199   204     1
    72   200     1
    73   200     1
    70   200     1
    66   206     1
    77   200     1
   200   206     1
    75   200     1
    66   205     1
    76   200     1
   200   205     1
    67   203     1
    67   202     1
    67   204     1
    68   203     1
    71   201     1
   201   203     1
    68   207     1
    78   201     1
   201   207     1
    68   208     1
    80   201     1
   201   208     1
    68   220     1
   109   201     1
   201   220     1
    75   202     1
    69   205     1
    76   202     1
   202   205     1
    79   202     1
    69   209     1
    81   202     1
   202   209     1
    70   204     1
    70   207     1
    70   208     1
    74   206     1
    77   204     1
   204   206     1
    79   204     1
    74   221     1
   110   204     1
   204   221     1
    75   207     1
    75   220     1
    76   208     1
    80   205     1
   205   208     1
   111   205     1
   112   205     1
    76   222     1
   113   205     1
   205   222     1
    77   220     1
   109   206     1
   206   220     1
    82   206     1
    83   206     1
    77   210     1
    84   206     1
   206   210     1
    78   221     1
   110   207     1
   207   221     1
    78   209     1
    81   207     1
   207   209     1
    79   220     1
    79   208     1
    85   208     1
    86   208     1
    80   211     1
    87   208     1
   208   211     1
    81   212     1
    88   209     1
   209   212     1
    82   211     1
    83   211     1
    89   210     1
    90   210     1
    84   213     1
    91   210     1
   210   213     1
    85   212     1
    86   212     1
    92   211     1
    93   211     1
    87   214     1
    94   211     1
   211   214     1
    88   215     1
    95   212     1
   212   215     1
    89   214     1
    90   214     1
    96   213     1
    97   213     1
    91   216     1
    98   213     1
   213   216     1
    92   215     1
    93   215     1
    99   214     1
   100   214     1
    94   217     1
   101   214     1
   214   217     1
    95   218     1
   102   215     1
   215   218     1
    96   217     1
    97   217     1
   103   216     1
   104   216     1
    98   219     1
   105   216     1
   216   219     1
    99   218     1
   100   218     1
   106   217     1
   107   217     1
   108   217     1
   114   220     1
   115   220     1
   109   223     1
   116   220     1
   220   223     1
   110   224     1
   117   221     1
   221   224     1
   111   223     1
   112   223     1
   118   222     1
   119   222     1
   113   225     1
   120   222     1
   222   225     1
   114   224     1
   115   224     1
   121   223     1
   122   223     1
   116   226     1
   123   223     1
   223   226     1
   117   227     1
   124   224     1
   224   227     1
   118   226     1
   119   226     1
   125   225     1
   126   225     1
   120   228     1
   127   225     1
   225   228     1
   121   227     1
   122   227     1
   128   226     1
   129   226     1
   123   229     1
   130   226     1
   226   229     1
   124   230     1
   131   227     1
   227   230     1
   125   229     1
   126   229     1
   132   228     1
   133   228     1
   127   231     1
   134   228     1
   228   231     1
   128   230     1
   129   230     1
   135   229     1
   136   229     1
   137   229     1
